# Supplementary material for: Impact Analysis of COVID-19 Pandemic on Hospital Reviews on Dianping Website in Shanghai, China: Empirical Study
Source: J Med Internet Res. 2024 Jul 2;26:e52992. doi: 10.2196/52992 (PMC11252617; doi:10.2196/52992)
Supplement: Multimedia Appendix 1 [file jmir_v26i1e52992_app1.xlsx]

## Sheet: Sheet1
店铺名字	评价内容	评价人	评价时间(时间格式)	评价评分
北京大学第三医院	心脏不舒服，到北医三院看看。本想挂个专家，发现挂专家号太困难了。简直难于上青天。问挂上了心脏内科专家号的人，他们说是早上四点多就要来排队。只好挂个普通号。医生的态度还凑活。但是不是很负责任，不认真。护士就太差啦板个脸，说话难听	二姨134	2018-01-02 22:51:07	5
北京大学第三医院	今天带父亲去北医三院看急诊 真没有想到，今天早上看急诊的人不是很多，挂好号后，就坐等医生叫呢，没有想到的是居然等了一小会儿，就叫到我父亲了，医生看看我爸爸的病历，又问一下这几天的情况，就给我宝贝开了抽血化验和拍胸片。等结果出来后，我们又让大夫看看，大夫说先吃三天药，然后到门诊看呼吸科。这位大夫，对老年人非常和蔼可亲，他管我爸爸叫爷爷，我爸爸非常高兴。我给这个地方点赞。谢谢你对老人家的尊重。	燕飞	2018-01-08 16:11:24	5
北京大学第三医院	在花园北路。运动医学和骨科很有名，医师都是知名专家，很多人从外地赶过来就诊。 门诊部比较整洁明亮，很好找，但是核磁室以及其他拍片的地方比较靠后，环境一般，有点难找。 虽然门口挂着打击票贩子的横幅，但是排队挂号期间还是不断有黄牛来询问。另外就是这边运动医学康复的号太难挂了。	青青青青鸟呀	2018-01-15 14:26:10	5
北京大学第三医院	最近去了很多趟北医三院，挂号相对比较容易可以通过114电话挂号，挺方便的，人非常多，在这种环境下呆久了能感觉出医生护士的不易，讨厌一切的医闹行为，三院各种设备是比较完善的，可以自助交费，各方面管理相对到位，就是停车非常不方便，但愿旁边正在建设的停车楼投入使用后可以缓解停车难问题	山楂园2012	2018-01-15 20:22:27	5
北京大学第三医院	北医三院的人多是出名的。今天上午去看病，人格外多。可能是最近流感闹的。等很长时间才看到。只说了几句话医生就开了化验单。护士也不算太耐心，特别是取血的护士非常的粗暴针扎的特别疼。估计是扎穿了血管，出了一个大血包	二姨134	2018-01-18 23:00:12	5
北京大学第三医院	刚在北医三院拔完牙，看之前很多的人写下了拔牙的记录，我也记录一下吧。只能说是不幸中的大幸了。1月9号的时候三点多来这里挂号，大冬天的那叫一个冷啊。还好友男朋友陪着我，让我去了麦当劳，他自己等着。估计真的是冻得够呛吧。其实挂号只要有身份证和医保卡谁来都行，所以才有了号贩子这个职业~六点医院开门，七点正式挂号，六点之前都是在大街上等着。我是提前一天来办理的就医卡，为了当天不要太慌张。 当时我排了我们窗口的2号，1号是个号贩子，就可以知道我有多么早了。其实拔牙的话完全没必要去这么早，5点左右到就可以挂上号。而且我惊奇的发现，不是说拿到了1号就是第一个拔，40号可能是第一个拔，1号可能是最后一个，不知道是怎么分的。到了口腔楼，要去护士台分号，就是把你分给哪个医生，然后等着叫。可能这是最后的顺序吧。等待的时间认识了两个妹子，他们都是第二次来，都挂的邹士琦这个医生，说他特别特别好，拔牙特别好，但是我…	点小评3646040396	2018-01-20 14:42:19	5
北京大学第三医院	这是一个非常非常专业的医院，尤其是它的运动医学科，国内数一数二，医生也是一个赛一个的棒，只是一点，挂号和排床位都非易事！ 上班时间前都是在分诊台外面等候，病人和家属都望眼欲穿地看着表和诊室大门 运动医学科办理住院是在单独的楼，需要做一些提前的小检查，看看这家属等候区，还是挺不错的	团公团婆xelg	2018-01-25 16:39:14	5
北京大学第三医院	人多人多人多 环境设施都很好 就是人多人多！	马漂亮	2018-01-29 21:05:22	5
北京大学第三医院	大晚上人都这么多 挂个号好贵啊 北京看病真心花不起	阿强	2018-01-29 22:30:00	5
北京大学第三医院	因为家住得近，所以家人看病都在三院。以前挂个号总要起大早，然后排好久的队，现在微信挂号感觉好方便啊！然后感觉各个科室的大夫有好有坏，大多数都不错，很耐心，有问必答。也有过不愉快的就医经历，有一次看眼科，一个女大夫给我开完检查单后就直接下班了，等我急急忙忙拿着检查结果跑回来，早就不见踪影了。拜托那个时候五点刚过几分钟欸！但是总体来说我还是比较幸运吧，遇到的医生多数都是医术精湛又体贴病人的。	李焱_5331	2018-01-02 16:37:52	4
北京大学第三医院	给老年人挂号有专属通道，还是比较快的	夏至8888	2018-01-05 13:45:53	4
北京大学第三医院	海淀区花园北路49号，停车位非常紧张，每次停车位都是停在外面的门脸边或则马路边上，医院的车位要排队很久，外面十块钱一小时，今天直接把车钥匙给看车的大哥了，跟其他车并排停的，有车位了他好帮我挪…… 北医三院的骨科在国内比较知名，侄子小时候有点斜颈，去了儿童医院两趟 ，儿研所两三趟，北京按摩医院也给误诊，按摩了一年多，几乎每周去六天，除了法定假日以外，结果这些医院都给误诊了，花了几十万不说，弟媳天天早上五点起床带孩子去医院，不管刮风下雨，坚持了一年多，一般人估计也受不了这种折腾，最后去了世纪儿童医院，一个号900元，找了不同的专家挂号看了三次，最后是于凤章大夫给看的，于大夫说这个病他们看不了，写了个推荐条，推荐我们来北医三院找孙宇大夫……世纪儿童医院，三次挂号费就2700元，医院收费真的很高，拍了两个CT的片子就四千多，还没看病呢，只是片子的费用，不是一般人来的地方，人的确很少，排队也不会等…	雨欣88866	2018-01-08 17:29:29	4
北京大学第三医院	北京的医院真的是挂号难啊，三点起床三点四十到的然后就开始了慢慢的排队。我以为会是去医院里面排队啊，谁知道在大街上排队，整整冻了三个小时啊。六点之前会有人来登记，登记的时候要拿着身份证，必须登记的才能在六点放人的时候进去，所以一定要登记。 据说一晚上有四次登记的机会，最早的一次不知道几点，最晚的一次是早晨五点，心真的好累，有好几个黄牛，也真是不容易啊这些号贩子。 另外最好要提前办理就医卡，或者两个人一起来一个排队一个办卡，真的是看病难啊，根本挂不到专家号，还没开始挂号的时候专家号就没了，可能都是在网上被抢走了，可是一般人网络挂号是不可能的啊。医院真是一个神奇的存在。	吃吃就瘦了么	2018-01-11 13:59:10	4
北京大学第三医院	因为今年频繁过敏，所以来北医三院来了四五次吧！说实在的，医院大了自然有大了的弊病！以前是在这里看产科，感觉产科的医生护士还有整个管理都特别好，所以今年才来看皮肤科。可是，一个过敏，我跑了五次，至今为止都没有完全治好。关键是每次能查的东西都特别有限，特别浪费时间！	yuer2023	2018-01-17 12:33:19	4
北京大学第三医院	自助挂号，方便快捷，就是还要办理医院内部的卡，这是缺点	扶不扶	2018-01-22 07:57:17	4
北京大学第三医院	北京的医院挂号真的好难得啊。早晨三点多就到了，然后已经有二十多个人了。专家号更难，就算第一个排队也不一定能挂上。改革来改革去还是那么多人那么难挂号。挂号费普通的50，还有60 80 100 的，可以接受，就是挂号太难了，什么时候来人都不少。真的不禁感慨，身体好真好。	于大贱520	2018-01-25 12:16:12	4
北京大学第三医院	说说北医三院吧，跟中日对比一下医疗团队水平我无法评价，那就谁说就医体验吧。 【环境】没有WIFI大大的差评，中日那个WIFI可棒了，坐那里玩手机有助于缓解等待的焦躁情绪。门诊楼挨着药房开了个水果吧，有鲜榨果汁。 【自助服务】 自助缴费机比中日好，中日的机子只能挂号、取化验单。而三院可以用银行卡缴费，省去排队的时间。but报销医药费需要发票啊！机子可吐不出来，必须得去收费窗口人工给开单子。所以，要是来至少两次，可以攒着，30天内都能开发票。 【挂号】 可以微信、网页、114挂号，都很方便。虽然现在打击票贩子很厉害，但是票贩子还是有。	biubiu305	2018-01-25 22:20:31	4
北京大学第三医院	三甲医院人多或态度差都能接受，但堵车和停车难太令人崩溃。	胖桃	2018-01-28 22:00:12	4
北京大学第三医院	网上预约不到号，想咨询男科，打电话到总机，被告知男科没有咨询电话，非要到现场来问！我一个外地人到医院来看病先咨询很正常呀，接电话都无法给你结果，真心想不到作为21世纪，首都的三甲医院，排号还要凌晨5点来排队，北京现在气温零下十一度，最可笑的是保安5点半开了门还不让你进，说是医院规定，这把我们这些求医人放在什么地位！难怪有人说中国的社会就是求医难，作为首都的医院都这样，可想而知其他的地方是什么情况！最为可气的，本人5点来这边排队，排的是第一个，挂的号还不是第一个，我想问下早上来排队有意义吗！	点小评1822393431	2018-01-29 22:42:47	1
北京大学第三医院	北医三院是我在北京看病首选医院，这次在三个科室看病，耳鼻喉科，检验科，呼吸内科。喉咙可能需要做一个手术，感冒很久还没好，开了各种药。希望快点好吧。114挂号医生除专家外姓名无法看到，接听员只能按主任，副主任，普通挂号。	肥兔兔V5	2018-02-01 13:29:55	5
北京大学第三医院	.地铁：乘坐地铁10号线至西土城站下车。 在牡丹园站A口出，向西直行300米左右，右拐进入花园路，直行800米左右左拐进行花园北路，直行即可看到北医三院 过节了，地铁里这样大包小包全家移师的画面有木有好熟悉，在医院就诊人明显减少，医院领导也在慰问老教授，一切都是这样温暖，祥和和平静，过节真好	ZJ居	2018-02-17 00:07:36	5
北京大学第三医院	感冒了去三院挂号。中午十一点多挂到了当日呼吸科的下午号。结果。。。结果我下午去看病的时候却搞错了，导致了一个问题。 那个问题责任在我，门诊分诊台的护士却帮我联系了主治医生。之后医生很耐心地帮我查看喉咙，用听诊器仔细听了我的前胸才开了药。药我已经服了，很好的医生我记得姓闫，护士姓名是不知道了。总之三院的呼吸门诊我来点个赞啦。	狼外婆	2018-02-28 21:24:39	5
北京大学第三医院	这回说说在三院看到的现役球员。 这里是最不缺运动员的地方，每次过来都能看见，上次是长春亚泰梯队的，后来又是国安的。都是小男孩儿，都伤的不轻。不是跟腱断裂，就是……哎 住院前会有专人带着去照片子，然后送入病房	团公团婆xelg	2018-02-05 19:06:53	4
北京大学第三医院	春节前夕 人还不少 陪老公了来的 因为三甲级别 是医保定点医院直接来看就行 坐公交来也非常方便 北航下车走过来不远 一层还有个水果先生~ 主要三层二层四层的转悠 门诊大楼标识清晰好找 用北医三院的医院卡各种预约刷卡取片子都很方便 预约的下午两点~后续拍片子做检查都很快 可能因为效率高人不是特别的多 一下午做个两个检查去了两个科室~都完事才四点多~还是挺便捷的~	【已注销用户】	2018-02-17 09:14:48	4
北京大学第三医院	感觉比301还难挂号，因为301有自己的系统，北医只能114预约。基本可以说2周内的号预约不到 本以为楼很老，但还好。停车场从500米开外就堵车一塌糊涂，都是排队停车的，真是受罪，半小时也进不去，还是地铁来好 第一次来要办就诊卡，感觉很像90年代。每张卡交5块	紫兰宝儿	2018-02-22 17:26:09	4
北京大学第三医院	特别说明，这是北医三院中央党校院区，经常来看些不是很严重的问题。相比花园路的本院，挂号便利得多，毕竟人少。科室该有的都有，三院本院的大夫和党校原有的大夫一起出诊。总体来说，是合格的社区医院，为附近患者提供了很大的方便。	一个包包包包包子	2018-02-02 23:45:18	3
北京大学第三医院	人太多了…做个检查得排好几天，…	点小评8191433893	2018-02-11 22:40:52	3
北京大学第三医院	北医三院的美容成型科是第二次来了，第一次是过来挖痣，咨询了很多大夫，最后找谢翔谢大夫给做的小手术，我这手术非常迷你了，谢大夫非常娴熟，做的也超级棒，留疤是必然的，但是缝合线走的很巧妙，基本不太显，这次又来点痦子，100元一颗，随来随点，敷麻药不疼！	vovo	2018-03-01 23:47:18	5
北京大学第三医院	这大早上的，本来是办住院的，结果起个大早赶个晚集，因为血压过高的原因，没有住上，但是医护人员也是本着对患者负责的态度，虽然手术是小手术，但是血压，血糖还是都要重视的，让挂心血管科，调整用药，挂号的人很多，不过直接从机器上直接挂到了普通号，还是很方便的，一点半开始看诊，等到四点，终于看上了，范媛媛大夫年级虽然不大，但询问的细致，耐心，还根据老人的其他病症给调整用药和剂量，医嘱清楚，点个大大的赞，不过不建议开车过来，周边车位很少，路也很窄，总是堵车，不过院里的停车楼建好了会有所缓解，还是坐地铁方便些	只念初见	2018-03-08 11:30:49	5
北京大学第三医院	医院人真特么多，专家号***难挂，号称内国第一的运动医学科，技术应该是过硬的，隔壁床的外地的哥们排了四个月的床位，不知道是不是因为北京的近，所以只排了两周，手术过程很随意，医生聊天就做了，住院的环境很好阳光大房啊，阳光普照的，不让陪床，有护工	带头大哥apap	2018-03-19 23:35:09	5
北京大学第三医院	北医三院看膝盖损伤，伐开心伐开心…… 头一次来北医三院正经看病，设施确实挺牛的。电梯都是有滚梯，运客量一下就上去了，比客梯高了不知道多少。自助机功能也全，自动办就诊卡都可以了，就是没法查询出诊医生明细，一点进去就卡死，我连着试了三台机器都这样。	阿杰和阿七的拿铁是大墩墩	2018-03-21 18:38:26	5
北京大学第三医院	太难排队了，去了三次都没挂上号，放弃了	d三三	2018-03-22 15:01:46	5
北京大学第三医院	医生专业，硬件设备好，就是人多干什么都得排队	天空中的魔法棒	2018-03-26 10:30:20	5
北京大学第三医院	带孩子检查眼睛，提前约号来了以后先去护士站分诊等叫号，医生询问后开单子做检查，按单子上的提示找到所在楼层门牌号，在门外边墙上刷卡区刷卡等着叫号做检查，安排的很合理，检查井然有序，检查门口没有扎堆的，大家都很守规矩的在外面椅子上坐着等没有加塞的。所有检查结果到手找医生看，医生耐心的解释了我们的所有顾虑并对孩子的情况做出建议。大医院不管医生水平还是检查设备仪器都让人放心。	朱朱朱籽樾	2018-03-27 09:18:29	5
北京大学第三医院	一早的惊险一幕： 北医三院车辆出口，车出去之后电动栏杆缓缓落下，一中年妇女大概没注意到在落下的栏杆，低头匆匆跑过，正好栏杆咚的一下打到额头上，我看了都疼的慌，那人仰面摔倒好久没起来，周围没人敢去扶...... 三院专家号排队早点基本没问题，普通号八点以后也能挂到。	水晶是狮子座	2018-03-07 21:24:37	4
北京大学第三医院	总体还行吧，毕竟是大医院，嗯，但是人真的非常非常非常多，一大早各个地方全都是人。初来乍到的，肯定会需要有各种导引，也有各种医护人员可以问，相对来说人员比较年轻，还算是总体服务不错的吧，最好就是别有病，少来为佳。门口的路堵的一塌糊涂。	肉桂皮蛋	2018-03-21 08:12:05	4
北京大学第三医院	有名的大医院，在塔院小区北侧，与北医大共在一大片楼院中。人多是肯定的，热门科室挂号困难，一般科室还行。各项设施齐全，自动设备越来越多，化验报告划卡自动打印，很方便。住院部，门诊楼分区划分，就是门外机动车太乱了。	秋分101	2018-03-24 18:45:41	4
北京大学第三医院	就在牡丹园附近，是一所综合实力非常强的医院，在那里生的孩子。建档很麻烦，环境是人太多了，人太多了，人太多了，重要的事情说三遍！经常有不自觉的男家属坐在诊区里面，孕妇挺着大肚子现在一旁。有保安会来维持秩序，有时候还会吵架。	阿俏02	2018-03-30 19:56:42	4
北京大学第三医院	这里必须点名说一下医院里面的个别蛀虫，皮肤科治疗室的某位不挂胸牌的中年女医生，长得尖嘴猴腮，眼睛一个向上一个向下，治病的时候就看到把某些熟人或者权贵直接安排进诊室，比号贩子还可鄙；上班时间用单位电话约朋友到诊室来聊天，而对求医患者爱理不理，对医院造成非常坏的影响，感觉另一个比她年轻的治疗室医生都沾染上这种坏风气了。 医院是个讲良心的地方，不是所有的人都配做医生，希望医院能看到患者的意见。 另外不得不说北三医院看病的医生非常负责任，这点别说本部，就连海淀医院变成北三医院分院以后医生的专业度和责任心都提升个档次。	v谦谦v	2018-03-31 11:34:13	4
北京大学第三医院	北京大学第三医院 永远要排队的地方，过完节了。帮家里老妈来取药想想还是下午来吧，吃过中午饭。骑着摩拜单车去了趟西单大悦城，做了一趟小时候做过的22路到牡丹园。继续摩拜单车到北医三院，话说现在都下午4点多了还是这么多人。排队挂号等着取药	心情好吗	2018-03-01 16:11:07	3
北京大学第三医院	最近去过几次北医三院，感觉人更多人，下午，挂号收费窗口排队达二十多人，十六个窗口有三分之一写着暂停服务。自助一体机到是挺多，问题是打印发票还是要排队。总体感觉医生还是不错的，挺耐心负责任。取药处虽然人多，但是刷卡等叫号，比较方便，不用挤在窗口等。门外乱停车的多了，比较堵车。	豆角2013	2018-03-13 19:20:09	3
北京大学第三医院	北京大学第三医院简称北医三院 北京真不像北京了 被某些不法之徒违法分子利欲熏心的村民祸害的不成样子 医院门口有带着残疾孩子乞讨唱歌的 挂着牌子 大马路上唱着歌 开着音箱 有关部门无人管理 医院大门口有拉黑活的 这些黑车司机挡住了马路 造成交通拥堵 车流缓慢 交通不畅 车辆行驶缓慢 两侧随意停车 无人管理 现在两侧很多商户已经拆除 但是如果不扩建马路 不解决随便停车的问题 堵车还是无法避免 号贩子就更甭提了 屡禁不止 医院一进门是急诊 急诊需要至地下 门诊有很多自助挂号机 有专人负责指导 不过该挂不到号还是挂不到 电梯有专人负责 电梯少 人多 拥挤不堪 且每层都停 B1B2也停 造成有轮椅的病人上楼都不方便 虽然有专人负责疏导 但是根本不见效果 造成很多人怨声载道 挂号一层二层三层都有 很多人加塞 大部分都是老年人 你说也不是 不说也不是 现在这个社会 没法弄 医生居然把病人往私立医院和莆…	BeiJing我的爱	2018-03-01 20:03:07	2
北京大学第三医院	对医生最大的感触就是已经没啥医德了，眼里就是钱和业绩，什么药贵开什么，能用进口不用国产，能用医保？那更随便了，反正卡里的，门口挂号还是有时候比较混乱吧，医院传染病多还是少去吧，黄牛整治了多少年还是有，保安很少管，都是有利益分成的，医术不一定稳，之前还有新闻的产妇事件呢。	Hiromi九尾狐酱	2018-03-24 08:34:33	2
北京大学第三医院	服务态度非常差极其差 简直了 仗着大医院对患者态度说话带刺 讽刺 真的很想打人 有时候可以理解为什么患者打护士 因为态度把人当孙子	iriss630	2018-03-09 17:13:10	1
北京大学第三医院	皮科医生差评，三脚踹不出个屁来，上来就说我老公得水逗，结果出来了，一切正常又说看起来是虫咬皮炎，说话像个蚊子是的，什么玩意儿！也不诊断，还得我一句句问她是按什么病情开的方子，最后开一瓶艾洛松玩事~catmd	沙漠中的可乐	2018-03-28 21:27:01	1
北京大学第三医院	网上挂的眼科陈教授的号，眼科室前后各项检查了2个多小时··医生护士检查态度全部打满分，不愧为大学医院，高知高素质。ps:只有挂号的一般般了。	黑豆小姑娘	2018-04-03 22:48:11	5
北京大学第三医院	北医三院大概是北京市的大学生最熟悉的医院了吧 骨折去骨科 近视去眼科 腹泻去消化科...几乎没有三院不能看的病 就是几十年如一日的医院门口堵车...道路中间加了护栏就更堵 在门口卖唱的姑娘也还在... 医生态度都特别好，和蔼可亲的	moja0629	2018-04-10 15:48:56	5
北京大学第三医院	李志刚专家拔智齿，两颗牙一分钟就搞定了，技术真的很好！两个医生都很温柔，之前洗牙的医生姐姐还看了我之前的病历。很负责很可靠	马文_6243	2018-04-12 11:52:42	5
北京大学第三医院	大医院 医生很专业 记的98年世界杯 我打球踝骨骨裂了 当时不知道 夜里疼痛难忍 肿的像猪蹄子 紧急跑到三院 一摸兜没带钱 凌晨4点 都不好意思回家 取钱 怕吓着家长 那个年月没有移动支付 大夫凭着救死扶伤的精神 没收钱就给我治疗 打了石膏 感动的我热泪盈款 后来第二天来交钱 大夫已经下班了 都没找到人家 感谢人家 现在过去了这么多年 感觉人家大夫的精神 但是现在社会发展问题严重 一名医生薪水有限 工作忙碌 还动不动来个医闹 美国医生年薪百万 市长年薪 20万 警察消防局也在20到30 中国医生不及人家一个零头 我们怎么鼓励精英去学医 我们怎么鼓励医生去救死扶伤 还不如去入党 当领导 挣大钱	Mike6665	2018-04-12 16:12:03	5
北京大学第三医院	北京大学第三医院 下午办完事帮老妈来取药，北医三院人真是太多了。进来门诊大楼，上扶梯挂号。每个地方都是人，来下班了怎么还是这么多人呢。估计挂个号排20分钟都快四点啦，这里的医生更辛苦每天这么多人来看病。给医生们点个赞	心情好吗	2018-04-16 15:47:22	5
北京大学第三医院	麻麻胳膊疼很久了，在别的医院都说是韧带断裂要求手术，听说这里运动损伤科特别好，抱着一丝不手术的希望慕名前来！听说医院不好停车，我和老公早晨五点多就从南四环打车过来挂号，大概五点四十到的医院，不夸张的说，挂号的队伍已经排到医院大门口了。运气好挂到下午的第七号，大夫很仔细看了片子，告诉我们可以不用手术，在家附近的医院做针灸和理疗消炎，还开了北一三院特制的药膏，很便宜，才几十块钱。麻麻回家以后坚持做了两周的针灸和理疗，坚持涂抹药膏，胳膊已经好很多了。	意斑斕	2018-04-21 20:23:55	5
北京大学第三医院	--------------I’m Rosissi ~-------------- 位置❤️海淀区花园北路49号 环境❤️52个科室，三级甲等医院。8：00上班，17：00下班，可以提前网上预约挂号。1958年创建，是一家国内高水平、大型综合性医院 重点科室：眼科、心血管内科、外科、神经内科、儿科、生殖中心等。	我叫肉思	2018-04-22 23:00:45	5
北京大学第三医院	每次来都是人山人海，这里的运动医学科老热门了 不到8点已经排了好多人，一到点儿便蜂拥而至~内部排队空间，然后继续等待医生。 挂号取号可以在自助机上操作，缴费就麻烦了，医保的必须排队，好长好长的队	团公团婆xelg	2018-04-24 08:51:50	5
北京大学第三医院	挂号很紧张，所以需要提前想办法挂号。特别表扬耳鼻喉科医师，谢立峰大夫，经验丰富。我是2017年5月做的鼻窦炎手术，嗜酸性超标，所以复发可能性基本是100%。但是由于大夫好，自己勤于配合，硬是没复发。创造奇迹了，相信你也可以。治病不能拖，不能找理由耽误治疗。	大乱乱小乱乱	2018-04-24 10:06:05	5
北京大学第三医院	多半天的奔波劳碌，终于完成了家人骨折手术后的一个月的复检。如此众多的患者，这个离我最近的三甲医院医患矛盾真不少。说实话医生不容易，但是实在是不敢恭维。设施设备如此完善的医院给我们带来的确实很多的不快。但愿医院真的能有所改善。一个崴脚的骨折，先是看急诊，然后大夫第二天会诊说可以保守治疗。等到第八天的时候疼的不行了，又去看门诊。大夫看了急诊的X光片后说应该是手术的。搞不懂那个会诊是怎么回事了。这样是不是真的不专业了。我们也不想有病痛。但是医院实在是太糊弄患者了。无形中增加了医患关系	不吃烤鸭的北平爺	2018-04-26 13:38:45	5
北京大学第三医院	人非常多，但是医院很干净，没有很重的消毒水味道。效率还挺好的，挂号可以上网机器都可以，拿药也是刷卡去窗口领，交费有无数的机器可以线上交费，唯一收据是人工的有一些慢。 医生护士服务都挺好的，来这里看中医，人还少，很好。 一点提醒很重要，来这边打车提前一个路口下，走过来并不远，非常堵，不要自己开车完全不行，堵死了	传说级海星无梦	2018-04-27 21:44:32	5
北京大学第三医院	北医三院还是一家综合实力非常强的医院，儿科比较简单。最强大的是骨科以及运动医学。据说很多国家级运动员都是在这里做手术和恢复的。骨科骨折可以做支具或者石膏，石膏比较便宜，支具价格贵很多，但是医生说效果是一样的。	阿俏02	2018-04-12 00:11:25	4
北京大学第三医院	北京大学第三医院 （简称“北医三院”） 始建于1958年 位于海淀区花园北路49号 在妈妈生病之后几乎每天都在查百度 301和北医三院各种对比 泌尿外科医生的资料 看的我都快背下来了 最终我和我妈凭着直觉选了北医三院 让侯小飞医生给做了手术 现在距离手术已经40天 虽然手术很顺利……成功摘除了巨大肿瘤 但是还是无法阻止癌症晚期 已经扩散这个不争的事实 妈妈手术期间，医院的这条路 我反反复复走了无数回... 我希望有奇迹 我希望医者仁心❤️ 能给患者带来生存的希望✨	Miss.车厘子	2018-04-18 17:40:22	4
北京大学第三医院	医院位于花园路 晚上19点挂的急诊 成人急诊在地下一层 先去分科那里询问挂那一科 然后去边上的自动血压计量血压 再去挂号缴费 最后一定记得要回分科那里给护士拍号 不然的话就会想我一样白等一个多小时 才知道医生那里根本没有名字	黑色摩可拿	2018-04-19 04:01:23	4
北京大学第三医院	人满为患，看病难难于上青天，感觉永远挂不上号似的。	理喻_5950	2018-04-25 07:01:11	3
北京大学第三医院	大综合三甲医院，骨科和运动医学是真心真心的难挂啊。人是真多，跟自由市场似的，连取个药都要排半个小时以上，人多的要窒息了，不看大病还是社区医院啊，太费劲了。	xiangugu	2018-04-26 19:48:08	3
北京大学第三医院	患者少的时候就医感觉比较好，但很少有患者少的时候。过饱和状态非医院设计，待北京疏解是真有一天，而非愚弄百姓或是其他糊弄手段。医院就医流程清晰，思维手脚不必忙乱，全程基本无障碍。鲜果吧应该受益很好吧，也算变相三产吗？	瞳	2018-04-29 13:12:04	3
北京大学第三医院	极差！效率极慢！下面挂了号还要在上面办卡！说办不了医院的卡连药都不能取！排了半天队又说必须得给现金！一排窗口只开一个！服务态度也极差！	苏黧	2018-04-10 14:12:47	1
北京大学第三医院	不说医院好的地方了，吐槽一下退费事情。不像其他医院那么简单，一旦你交完费后决定不做某项检查了，想退，嘿嘿，没那么容易。 为了一次退费，我跑了三次都没退成。为什么呢，因为周五不退，因为清明节周四放假不退，因为周二不退，因为周末也不退。那什么时候能退呢？只有周一周四上午。要先找医生签字，再带齐所有的单子，不仅包括收费发票，还包括你刷卡时候的黄联底单。那你说我给刷卡底单扔了怎么办？那麻烦您跑一趟银行，把流水打印出来。然后您就很可能当天没时间回医院再去退费了，麻烦您再跑一趟。如果您退费日期距离缴费日期超过了一个月，对不起，那可能手续更要复杂。 这就是我为什么跑了三次都没退成的原因。 我想说的是，缴费的时候，刷的一下子，钱就划走了，退费的时候为什么那么多限制？？？你们不仅没有明确告知退费流程，还设置了这么多阻碍，我交了的钱，不需要做这个检查了，为什么不能自由退费，还要找医生签字？？？我连做主自己的…	chaoki1313	2018-04-10 16:05:13	1
北京大学第三医院	据说这家骨科不错，才来的。由于骨折前来做手术，医生诊断后告知不用接的太完美，接上就好，美国还不如我们这做的。做完后排片，确实只是接上了，骨头没对上，后又回到美国复诊，医生说目前只能这样了，但是我们不会做成这样，只是觉得辜负了骨科最好的口碑。作为医生说接上就好，太不负责，如果可以更好，何必随随便便，可能伤的不是自己或自己的家人。	秋葵红烧香菜	2018-04-18 06:09:13	1
北京大学第三医院	这种医院真的离好医院差太远了。大夫真的什么都不懂。一些简单的常识都不懂。更是出现两次失误。多余真的不想说。不要拿自己的生命开玩笑。	五月的风	2018-04-23 10:28:54	1
北京大学第三医院	人好多好多，现在挂号很方便了，机器上就可以挂，整体大楼很干净，高大上的感觉，现在医生整体态度很好很专业，不想某些医院没有医德，例如朝阳医院，哈哈，带公婆查肠胃方面的问题，挂的特需号，做了造影，没有问题，很开心，开了一些药回去吃，医生说平时注意心情愉快就可以了，愉快的就医	yfe	2018-05-16 12:38:46	5
北京大学第三医院	人非常多但是毕竟名声在外，如果不是什么大问题建议不要来这挤，挂号和交通都比较成问题.不过话说回来，大夫还是很好的，生宝宝在这里建档，大夫比较温柔，病人那么多能够保持耐心很不容易，主要第一次挂上号以后每次看完让大夫给开好下一次的号就没什么问题了。	artlord	2018-05-22 10:40:25	5
北京大学第三医院	今天老姐骨折手术后第二个月术后复查。一大早来医院骨科设立的复查门诊排队开单子。然后是排大队缴费。拍片子。最后才是大夫来看片子结果。总体来说还是不错的。尤其是复查门诊的侯大夫。年纪看着不大，对待患者非常热情。告诉了我们如何自己在家做恢复的动作和要注意的事项。医院里要是多一些这样的大夫，虽然患者有病痛但是心情也是愉悦的	不吃烤鸭的北平爺	2018-05-24 15:49:04	5
北京大学第三医院	医生的治疗方案很好，态度好！设施齐全，先进；挂号太难了！	小刀云忠游	2018-05-01 13:44:07	4
北京大学第三医院	来这里看病人的真是太多太多了。大多数的人的心态，还是不错的。有部分的人，心态是糟糕的。	燕飞	2018-05-19 07:02:39	4
北京大学第三医院	持续打针是个什么概念呢？就是一周折腾一趟来一针，高高兴兴的去找医生，积极的花钱，然后闭眼 北医三院，永远都不缺人，人山人海。挂号排大队，交费排大队，连坐电梯都人挨人，哎…… 遇到一个好医生就是最幸运的事了	团公团婆xelg	2018-05-24 21:14:20	4
北京大学第三医院	真心不敢来这里看病！要不是不得已，谁愿意跑这么一个人多的地方？每次来都是一场战斗，首先是车太不好停了，周边的车辆停放根本就没有一个地方，道路周边就是停车位，几十名收费员在这里招呼车主停车，形成不是一般的乱象！医院里面的车位根本就进不来，排队等着吧，你看完了病车还排着呢！医生水平真是高，不愧是三甲医院的佼佼者，骨科运动创伤的权威治疗医院，全国各地来的人那叫一个多，这里办一个就诊卡啥都是用它了！	能吃是福	2018-05-24 15:43:35	3
北京大学第三医院	名声挺响亮，挂号超级难，医生开的药也很贵。。一般般吧	小宝吃饭饭	2018-05-28 12:51:29	3
北京大学第三医院	特别是急诊科妇产科的科室门口永远挂着专家的名字，但是坐在里面值班的医生永远不会是你挂号的那个医生。基本都是实习医生居多。我遇到的那个女医生心肠狠毒，态度恶劣！威胁坐着轮椅推进去的患者，一个流血疼痛的患者不准喊叫疼！！！！而且这个疼痛是她使用器械检查的时候原因导致的疼，她居然不让患者喊疼！并且威胁病人再忍不住疼痛再喊就把患者仍在手术架上不管了！！丧心病狂！白衣恶魔你脏了衣服和医院名声！	舌尖上的美味之吐槽君	2018-05-24 00:05:03	1
北京大学第三医院	每次去都是人山人海，这次是孕周23周的糖耐检查，选择了周三一早去，感觉周三上午八点抽血的人不太多，排队的人都比之前去的时候要少。孕期糖耐要抽三次血，喝下糖水后太恶心了头一个小时都处于无法动弹的状态，取结果很方便，肢解在机器上扫就医卡就行，最好在微信关联三元服务号，这样手机上也能看结果	artlord	2018-06-07 12:59:33	5
北京大学第三医院	北医三院可是老牌的名牌医院了，医生水平高，医院管理水平在近几年突飞猛进的提高，尤其在新的门诊大楼启用之后，再去就医，那是方便又快捷，网上挂好号，然后按照挂号单上的约定时间段去就医，病人不浪费时间等待了，医院里也不再是乱烘烘了，愿北医三院越办越好！	格物致知	2018-06-24 00:17:29	5
北京大学第三医院	术后复查。比较人性化的就是骨科有一个创伤门诊。每周一下午和周四上午。但需要早到，排队去加号。创伤门诊的大夫的态度非常不错的。开完检查单后会刻意提醒患者在缴费的时候顺便一起把号给加了。为她们的服务点个赞 北医三院人满为患的。不知道何故。貌似在这么闷热的天气里没有空调似的。就诊环境嘈杂。容易让人心烦意乱的。另外在给患者提供的座椅有好几个是坏的。医院挣了那么钱。连椅子都舍不得给换新或者修理	不吃烤鸭的北平爺	2018-06-26 13:46:40	5
北京大学第三医院	北京第三医院，地点在花园北路49号！建议外地以及本地病人都打车来看病，因为这里不方便停车，堵车，停车收费也高，打车往返节约时间！我妈妈看的是眼科、在门诊楼边上！北京第三医院的专家团队的确很棒、医术高超！值得全国各地疑难杂症都在这里治疗！但是不足的地方就是专家号不是每天无限量的，所以网上预约比较方便！我七点半到了医院、无论服务台怎么的咨询、都没有用、服务台的小伙子就是最后一张图片的人、我们在一排病人家属、无论咨询什么、都是无言、只有一句话、八点上班！所以七点半到八点前、真是没有理过所有病人以及家属！北京第三医院的专家都很不错、有些工作人员真是太差了！总之在大医院治疗，就算受点委屈，主要能治好病也是值得的！	舒馨	2018-06-26 21:51:09	5
北京大学第三医院	昨天去北京大学第三医院运动损伤科看病。元化医疗的专员提前一周为我挂的号。按照医院的提示上午10点前到达医院，与元化医疗的医疗专员联系，帮助我取号并且打印化验单，然后带我到就诊区门前等候。该院的运动损伤科不愧是排名全国之首。虽然是普通医师，依然是态度认真，经验丰富。看病的结果令我满意。个人感觉比名气相当的积水潭医院要好。遗憾的是该院就诊病人极多。感觉管理有些混乱。取号等流程总是变化。问讯处的工作人员不够耐心。取药虽然是刷卡，等候叫号。但时间极长，大约半小时左右。	雪绒花	2018-06-12 22:04:17	4
北京大学第三医院	来这里拍活动，大晚上过来看了场地，北医三院好严格，外来车不让进，保卫处要层层审核，但门口保安人很好，说晚上没人贴条可以停路边，第二天全天拍摄，我们停在旁边kfc 旁边的一个停车场，一小时六元，我们停了十小时60元，这附近车位是相当紧张了～	和路雪Sissi	2018-06-16 11:35:42	4
北京大学第三医院	北京大学第三医院，就是常说的北医三院，算是国内顶尖的医院，尤其是在运动损伤课这块，很多国家运动员都是在这儿就诊。 医生水平的确很高，设施环境也很好（仅限主楼门诊楼），旁边的口腔科和核磁共振室，就是另外一个光景了。。，像地方小医院。 最大的问题还是在于挂号，挂号太难了，黄牛遍地，黄牛明目张胆地在“打击黄牛”的横幅下面拉客，还是产业化一条龙服务。。。真看病难	青青青青鸟呀	2018-06-19 12:32:08	4
北京大学第三医院	马上要生了，去北医三院外科二病区踩了踩点，从门诊楼就能穿过去，产科病房在三楼，一楼有传说中的万能小卖铺，待产包到时候就在这里买，不过只有周一到周五白天营业，其余时间就要去急诊买了。往前走就是外科一病区，可以不出门就办理住院手续。地下还有食堂，应该可以办理饭卡打饭，还是蛮方便的。	柠檬兔	2018-06-30 22:19:22	4
北京大学第三医院	医生很好 设施一般 收费人员态度差到令人发指。三层的一位收费员一直拉着个脸。病人稍稍动作慢点就会跟那儿大吼大叫类似“你跟那儿愣着干什么呢”这种话，不管病人是否已经在尽力节省时间了。真的非常恶心。病人本身忍受着病痛来看病还得忍受这种态度。这种人靠着给人甩脸色看也能拿工资？真的素质太差劲了。希望能严查并开除。这种人让整个医院的档次一下子变得非常低。	点小评7054146429	2018-06-21 20:28:14	1
北京大学第三医院	在北医三院建档做产检，三甲医院的一大特点就是拥挤,真的很拥挤，但是大夫的水平没的说，非常有经验，无论是什么检查，效率都很高，结果出来的很快，而且现在有了微信服务号以后还可以通过微信号查看检验检查的结果。	artlord	2018-07-07 00:05:01	5
北京大学第三医院	北医三院在牡丹园附近，是一所非常著名的综合类医院。分科比较细，特色科室应该是运动医学科，据说很多运动员都是来这里看病的。医务人员服务态度一般吧，可能病人实在太多，这里也有儿科，但是一般只看发烧和感冒之类的病。环境不错。	阿俏02	2018-07-12 23:55:24	4
北京大学第三医院	签到了几次北京大学第三医院，一直没写点评主要是因为妈妈的病需要很多次检查。今天做完了肝胆彩色B超后才来综合点评。 在北京大学第三医院做了胃镜，肠镜，肝胆彩超。这里就医环境好，设施齐备，检验科医生认真负责。真心的点赞。足之处是病人太多。预约的时间很长。 特别要对肠镜科的大夫做出特别的表扬。妈妈因为年纪大了喝了肠镜的药，非常的难受，上吐下泻。做肠镜的时候没有完成医生的要求肠道内的粪便没有排干净。医生又采取了对老年人的特殊方案。第二天再给他做肠镜检查。经过了特殊处理妈妈的肠镜做得很成功。北京大学第三医院真不愧为全国最优秀的医院。很多科室都是全国排名第一。 遗憾之处每天到这里看病的人太多。人们就医真的很困难。医院的管理有些混乱。看病挂号的窗口经常改变。希望医院加强管理。改进流程，给病人提供更好的服务。 这是一家值得信赖的医院。	雪绒花	2018-07-26 11:18:35	4
北京大学第三医院	一提北医三院就头疼。天天人满为患的。今天是复查的日子。冒着酷暑还是被堵车耽误了。急急忙忙赶到创伤复查门诊找大夫加号取药。创伤门诊的一个黄头发的女大夫和一个戴眼镜的个子不高的大夫相当热情。非常痛快的把号帮我加上了。挂完号后在分诊台刷了一下就医卡就进去开药了。真是非常感谢这两位不知姓名的大夫 拿着开好的单子排大队交完费，刷卡去取药。七号窗口的发药的大夫非常认真的解释了药的储存和使用方法。贴心为她们三个大夫点个赞	不吃烤鸭的北平爺	2018-07-28 11:33:55	4
北京大学第三医院	因为家庭住址离北京大学第三医院很近,所以全家人几乎都经常在这里看病。在大众点评也写过几次关于北医三院的消息。 今天的点评可能对亲们有些帮助。 第一看完医生。医生给妈妈开了肝胆部位和磁共振的检验单。没想到到预约处预约居然只需要等一周就可以进行检查。着实让我震惊。不愧是全国居首的大医院。 第二对今天真的医生提出批评。从我们进入问诊时，医生就一直在处理自己的事情。先是发微信。后来又接电话。像是儿子上课外补习班我老是产生了矛盾。再后来干脆让我们等着他出去打电话。我个人认为，一个医生利用上班的时间，处理私人的问题是不对的。 最后评论一下北医三院的环境。该院的硬件设施是不错的。只是因为病人太多。造成医院里面比较杂乱。有许多闲杂人员。例如很多送快递的人员和快递车就在医院里长时间停留。实在是让人无语。	雪绒花	2018-07-31 17:56:09	4
北京大学第三医院	孩子耳朵有点不舒服，挂号难，收费贵，关键是开的药，吃了两次药，就这样了！	梓凡爸爸	2018-07-25 07:33:43	1
北京大学第三医院	拔完智齿一星期终于来拆线，从114微信公众号约的李志刚主任，专家号比较难抢，李医生人很负责，复杂阻生齿几分钟就拔完了。	大大丸子的小丸子	2018-08-09 11:02:21	5
北京大学第三医院	突然找到北医三院的看病记录，就让更多人知道下这个医院骨科和运动医学门诊方面的专业性吧…… 今年春节期间左脚崴脚，先是在陆军总医院的运动康复科接受按摩性治疗，无任何收效-目前判断是医生诊断失误，已经没有陆军总医院的相关看病单据-但没有让我拍片，只凭着医生肉眼和我感知的感觉下结论导致最后方式用错。单据都拿着给平安报销了，没有电子版留底。 接着过了一个多月到五月三十号经朋友强烈建议，早上六点不到赶到了北医三院，一楼挂号发现号贩子基本上把持着三分之一挂号机。二楼没有上去看啥情况。挂号途中骨科与运动医学门诊折腾十几分钟也没有挂上-机器有毛病，不知啥原因号贩子撤退几个，轮出机器，挨个试了发现有个约成了早上骨科，但运动医学门诊只能约下午的了。 早上医生就建议拍片子，片子太重要，只不过来不及上午给骨科医生复查。最后由康复科大夫确诊原因，保守与开放治疗…下午运动医学门诊女大夫建议保守治疗，泡中药加上涂抹北…	eric	2018-08-13 23:22:23	5
北京大学第三医院	北医三院的中医科，推荐一下副主任医师王春勇，望闻问切中医的基本手段体现的淋漓尽致，不仅会给你讲解病情，以及原因，而且，如果是情绪方面的事情还会和你聊很久，开导开导之类的，总之很久没有见到这么尽职尽责的中医了，而且开的药也都很平价，没有说很贵的，都是为了患者着想的。很感谢这位医师。	丨落丶尘	2018-08-14 09:19:24	5
北京大学第三医院	今天下午去北医三院为家姐骨折后复查取药 着急出门忘带了北医三院的就诊卡。在挂号窗口补办了一张。排队的人多。不过补办卡非常顺利。 拿着卡去了创伤复查门诊。依然是那个黄头发的女大夫。她人非常客气。我说了我的需求后，很快就帮我把号加上了。并且贴心的嘱咐了我说挂完号后在分诊台刷一下卡就可以直接去门诊找她开药了。（由于不用去放射科重新拍片子） 她和我说话的时候用了老北京人用的“您”字 很亲切 昨天是医师节。我在这里送上迟到的祝福。祝她医师节快乐	不吃烤鸭的北平爺	2018-08-20 15:31:32	5
北京大学第三医院	微信挂号倒是挺方便，现场取号排队的人真多啊，医生态度很好，很有耐心，开了药回来，这边缴费什么的人太多 排队要好久，取药也排队 看个病真是不容易啊[撇嘴]	love_小白釘	2018-08-21 14:48:30	4
北京大学第三医院	以前住的近，搬家后还是习惯这里。设施很好，目前微信挂号提前三天，可以按大夫名单挂号，这周一共来了四次，加上另外的三次其他医院，真是……北医三院最近b超非常快，竟然可以约当天，这在以前不可想象	lujie_9751	2018-08-23 14:24:43	4
北京大学第三医院	早上人太多了，要排队排好长时间，总之还可以吧	pm1234588	2018-08-10 08:38:34	3
北京大学第三医院	来三院为老妈看病，首先汽车入口不详，多绕了一圈，第二挂号程序太复杂，挂一个号要排四次队，1.买卡，2.分诊，3.挂号，4.刷卡（刷卡后才能进科室），服务人员态度差，再说缴费的问题，前面的人刷卡缴费一直等，机器没反应，旁边2号窗口暂停服务的工作人员，一直打电话，直到放下☎️，刷卡成功，耽误病人时间，如果遇上要命的病就真没救了，建议医院多准备几台电话，好让小伙子把天聊透。骨科医生服务态度非常好，是就诊唯一感到温暖的。急诊放射科流程先进，很方便，以后尽量不来这里看病了。	海之魅	2018-08-25 17:54:48	2
北京大学第三医院	算是生了一场重病，从盛夏到初秋，一直来来回回在北医三院住院手术，再住院再手术。 两个多月的时间里，接触到医院很多工作人员，从医生到护士，到手术室里的医生(手术前给你做各种准备的医生)，甚至到住院处每天带你去做检查的大姐，每一个人都是这么暖心，这么正能量，每个人都会给你安慰和鼓励，让你觉得很安心。 感谢贺豪杰医生，叶圣龙医生，丁玲护士，还有很多仅有一面之缘，不能叫上名字，确给我无限力量的各位医护人员。	郭靖的靖	2018-09-19 21:26:27	5
北京大学第三医院	北医三院三甲综合医院 位于北京的北三环北，四环内，交通还是蛮便利的 挂号门诊楼每层都有挂号缴费的窗口，还是比较方便的 看病吗，医院总会好多的人 医生还是很专业的 很多科的专家都是很权威的 就是有些科真心的挂号超级难 看的人太多吧	alsu88	2018-09-21 15:34:43	5
北京大学第三医院	竟然医院也可以评论了。其实是来拔智齿，提前一个周在114电话预约了普通号，校医院开转诊单，一个长了4 5年的下牙智齿终于被薅走了，因为吃饭盲带地区就容易塞东西，当然这个牙是最周正的一个了。排号很快，一个男大夫叫邹玏，拔牙还能多认识一个字儿。10分钟就搞好了，因为牙太紧，大夫抠出来还挺费劲。一周后拆线，拆线还要再挂号一次也是醉。反正报销了大部分已经很满意啦。剩下2个歪瓜裂枣的没长出来的，大夫不建议拔出了，智齿竟然拔了个对角线，我也是服了。	爱梨Bean	2018-09-23 09:19:33	5
北京大学第三医院	医院眼科专家也很多，与同仁有得一比！来大医院看病住院的大部分都是一般医院治不了的。眼睛虽小医院确分得很细，有眼底科，白内障，青光眼等，视网膜脱落就属于眼底病科，国内专注于这个方向研究的医生并不多，医生都是医院的宝贝，视网膜脱落病人开到这里的大部分都比较严重了，有的要做波切手术，眼内还要注入硅油，根据脱落位置，有的病人要侧卧，有的人要俯卧趴睡，术后最难的就是趴睡了，因为时间长且跟平时睡觉习惯不一样，很多人刚开始都不习惯，如果有专用于趴睡的枕头，趴起来会舒服很多。建议在手术前与医生多了解，如果有需要趴睡的最好提前买一个专用的，提前适应，这样术后使用效果会好很多	我们402	2018-09-26 14:43:55	5
北京大学第三医院	老姐骨折手术后半年来这里复查。 依然是复查门诊的时间 依然是那位头发是黄色的女大夫 依然是那么的认真负责 依然是那么的和蔼 加完号后直接去了旁边的放射科排队等候拍片子 万幸人不是很多。等待不久就拍好了。 回到复查门诊后 这位小大夫又是很认真的看了结果后用数码相机拍照留存 感谢大夫的负责和付出 之后按照规定去了X光胶片打印机那里打印报告 今天出奇的怪。每次复查的时候都是拍两处骨折的片子。到了时间就一次能打印出来了。今天不知道是不是放射科的大夫前一晚喝多了。只有一份结果打印出来了。另外一份等了一个多小时。去了护士台两次催促。终于在十一点半多才有结果。这期间一个放射科的复查同时拍的两张图片愣是差了两个多小时。 大夫是好大夫值得夸奖。其他的诸如收费窗口和放射科的服务态度真是不敢恭维。 我们是来看病的。是给你们送钱来的 弄得我们好像欠了你们似的。 奇葩的中国医疗	不吃烤鸭的北平爺	2018-09-28 19:29:36	5
北京大学第三医院	大概8点半到的，美容大楼的人不算多，不过只有一个窗口在挂号收费，队伍稍微有点长。我脸上有课斑，好多年了，来试试能不能去掉，美容中心太便宜的不敢做，太贵的乱要价，还是来正规医院放心。大夫也很耐心回答我的问题，祛斑过程很快，大概还要做几次才会淡化，如果有效会追评	Robin's	2018-09-06 21:53:39	4
北京大学第三医院	因为这家医院距离家最近，并且这是北京名列前茅的三甲医院。所以经常来这里看病。这一次看的是运动医学科。北医三院的运动医学科全国排名第一,挂号难度极大。与我们单位合作的医疗机构元化医疗因为我挂了自费(虽然我有社保)副主任医师号(为了能够尽早看病)。 这家医院的医疗设施总体还是很不错。医生的技术水平普遍很高。但是，个人感觉至少有一半的医生看病不是那么尽心尽力(主要是因为病人太多，医生每天说话太多)，所以我也很无奈。但是也有几次遇到了非常好的医生，心里非常感动。 总的来说看病靠运气。愿所有的亲们都可以遇到认真负责这好大夫。	雪绒花	2018-09-19 03:58:11	4
北京大学第三医院	北医三院取药心得：自助机交费后，需要在一层的柱子上刷就医卡，贴两三秒，会实时显示自动分配的取药窗口。因为等候配药时间较长，此时可离开去办理其他事宜，不必一直等候。20分钟后，可回来看自己的取药窗口是否显示自己的名字（过号），如果有，可直接去窗口取药，如果没有可继续等待叫名字。取药时需出示药方。	bearhead	2018-09-28 16:41:30	4
北京大学第三医院	三甲医院值得信赖，交通便利，就是门口老堵车。	兔爷	2018-10-22 16:10:57	5
北京大学第三医院	这家医院的病人非常多，挂号很难。我们是找亲戚帮忙挂的号。医生看病很专业(个别的医生不够负责)。医院的设施整体水平比较高。 主要问题是看病流程非常复杂，还经常变化。取药虽然是刷卡，但是等待的时间一般都比较长，很多时候都超过半小时。	雪绒花	2018-10-09 14:51:56	4
北京大学第三医院	我家离北京大学第三医院比较近，徒步到这里看病比较方便。所以全家人基本上都在这里看病。另外这家医院绝对是全国三甲医院之前三名。这家医院的病人数量基本上也是最多的(朋友是人民医院某科的主任医师，他给这家医院很高的评价)。这家医院地理位置使得交通不是很方便(主要是道路狭窄)。另外挂号极难。大夫的水平是很高的，大多数也很负责任。	雪绒花	2018-10-10 13:52:00	4
北京大学第三医院	由于没带医保卡出来的急，就用身份证可以挂号，先办医院就诊卡，挂的还挺快的，晚上急诊人也不是特别多，看来还是挺认真的，环境还可以，速度还可以，但是就是检测时间有点长，验血要一个半小时出结果，B超也得排队，所以如果你来有一个家属去排B超，你自己去验血或者再有个家属陪着。	春风里的茶叶蛋	2018-10-27 18:49:25	4
北京大学第三医院	北大第三医院每天都是人满为患。医院总体医生水平较高，小病象感冒发烧，眼睛发炎，拉肚子啥的基本去一两次可以药到病除。自从医疗改革后不能报销的感觉 很多科室都不容易挂号，还好有微信挂号这个很方便！	waldtom	2018-10-30 13:41:19	4
北京大学第三医院	位于花园北路的三甲医院，名气大，名医多。国庆假期去看了次急诊，明显感这部分还有应该改进的地方。急诊主要集中在地下一层，人多，都集中在一个封闭的空间，拥挤，有的患者就躺在走廊的床上。儿科急诊在门诊部，环境好多了，但只有一个医生，中午一点挂号，晚上八点才看上。	山无形2008	2018-10-07 12:29:15	3
北京大学第三医院	上面的价格包括了黄牛服务费！虽然痛恨黄牛这个群体，但是如果没有他们，我等没关系没背景的普通人永远挂不上专家号。 妇科和产科普通医生的水平不敢恭维，也不负责任，没胎心胎芽就直接约NT，问了几个普通大夫要不要复查，都说可以NT一起查，实在不行到时候再处理也来得及，结果NT发现胎停好几周了，绒毛组织都退化了。产科专家和b超医生还说，没胎心胎芽为什么不复查就来NT。 急诊科医生不会看b超结果，动辄赶人，三次误诊，三次被赶出来。上班期间打瞌睡，态度恶劣，严重**！ 产科专家水平不错，但不把话说清楚，有问题也不直接点出，我们也因此大意了，导致最后耽误了病情。 最后去计划生育科约手术，按照手术室给出的排班，约的是某专家（这个专家水平和人都还不错），并且再三和约手术的医护人员确认是她，结果当天做手术的大夫并不是约的那位专家，而是普通医生。。。调包手术医生，严重侵犯了病人的知情权。手术后去问约手术的医护人…	塘上燕歌	2018-10-07 10:05:54	1
北京大学第三医院	某中心的医护人员从保安到收费挂号员到护士到助理态度差到令人发指，每次来都感觉自己是犯了大错，经常被骂的支使的像三孙子一样！提前一个多月才约到专家号，一条短信通知医生停诊让改天来。改天来了可惨了，早早不到7点就到，要重新排大长队预约，后被告知还要找医生退换号，队白排！医生换号时没盖章又被挂号处轰走，又白排，推来推去几次才得到护士站的章，换号时又要收据又要证件……好不容易换完了，之前早早预约的前面的号直接变成最后面了，又是漫长的等待，之前做的准备都白费，主要是这一过程中频频受到的呵斥白眼和恶劣态度让人心寒！权威医院就是牛x就是任性啊！真不想再去了！	紫薯花生l	2018-10-11 09:18:49	1
北京大学第三医院	第一次看病要办理就医卡，5块，可以退，可以机器挂号缴费，也可以窗口，还可以微信，你没有就医卡微信上预约不了号，然后去挂号单上面指定的诊科去分配分诊，要不然你挂了不会叫你号的，谁知道你来没来等着没等着，带上病历本，没有的话买一个，我想说的是那些坐在窗口里的工作人员真心态度不咋滴，可以说是各个窗口都如此了，那可是给人的第一印象，没有医德，最讨厌医院里存在的这种人，医院医生不做评论	夏晗默_8528	2018-10-21 10:58:15	1
北京大学第三医院	北医三院在牡丹园环岛西北，花园北路上，西边距学院路很近。 家人因饮食方面的原因身体不适，来此院肠道门诊就医、输液。 环境干净整洁，一尘不染。服务方面可圈可点，大夫认真负责，护士耐心周到。化验结果出来的也很快，不到十分钟自助机上即可以打印。 输液室里人不是很多，还有两张病床可供身体虚弱的躺着点滴，每次自费花六块钱买一次性纸床单即可。 连续三天在此渡过，感受到了亲人般的耐心服务和优质护理。 我在此为北医三院肠道门诊的医护人员点赞！	无肉不欢0818	2018-11-10 06:33:05	5
北京大学第三医院	因为每个人病情不同，涉及到具体看病状况我就不说了，只说服务和操作方面 1.挂号:方便，微信公众号就可以，现场也有自助机，也有窗口 2.分诊:很快，给护士操作就好，不需要把病历本放在台子上排队，也不用去问，等叫号就可以 3.等位:等位区作为充足，周末也够用 4.取药:刷就医卡，等叫号就行，很方便，不用排长队 5.打印单据:这是唯一不方便的地方了，如果你不是用医保卡走记录，选的是自费然后之后需要报销的话，需要到13-15窗口排长队打印	静静9099_Beijing	2018-11-10 09:42:33	5
北京大学第三医院	医院不用说，是北京市非常有名的三甲医院。各个科室可是都挺牛的，有网络和app还有114，可以网上提前预约挂号，如果提前挂上了，非常的方便，有些科室非常难挂，抢不到号的话，要到现场挂的话就很辛苦了，很难抢到号。 比较有名的是运动，还有产科，包括西边的生殖中心。试管婴儿非常有名。 医院门口东西向的那条马路永远都是挤满了车和人，交通非常的拥堵。门口排满了想要进院子停车场里的车队。要想排进去，起码要一个多小时。所以马路对面滴路边，全都停满了车，而且生意非常的好。 周一早上是最堵的，往后能好一些。 前阵子在这边看病加住院，整体感觉虽然公立医院人很多，排队缴费各方面条件很辛苦，每次缴费都得排半个多小时，但是医术和医护人员的专业性还是比较值得肯定的。	ashin5day	2018-11-03 18:03:02	4
北京大学第三医院	一个人在医院 抽血化验检查 忽然想通了一个最浅显的道理[微笑]	cecilianwei	2018-11-10 00:41:28	4
北京大学第三医院	去了两家医院都说的有点吓人，最后来到三院，结果……，只花了3块钱，，"无罪释放"了……，开心!	zhouyJ_7231	2018-11-10 22:28:27	4
北京大学第三医院	挂号方便但是就医人超级多呀，每个医生都是先助理后医生。值得信赖大医院，但是希望就医环境有所改善比较陈旧	懒小兔丁	2018-11-17 08:02:17	4
北京大学第三医院	#点评有礼# 每次去医院都有一种“过年赶集”的错觉…尤其是早上，每一层都里里外外的人。 第一次去需要交纳五元办理就医卡，关注北医三院的微信公众号可以在线绑定就医卡并挂号，但是仅限于普通号，专家号真的太难太难了。 北医三院的位置算是很方便了，地铁和公交都可到达，停车非常困难，门前堵的水泄不通。	桃子的妈妈咪	2018-11-08 22:16:01	3
北京大学第三医院	北京算是比较好的综合医院了，号是真心难挂啊，从网上挂也是经常没有号，不知道这么多的号都去那了，真是都被号贩子挂去了？！！医生的水平还是非常高的，也不像其它一些无良医院拼命的给你夸大病情乱开药，真心希望那天把挂号难的问题解决就好了！	只有努力方可释怀	2018-12-02 13:33:02	5
北京大学第三医院	写在最前面 附近有306医院 还有北医三院 一直没有想到要来北医三院 原来如此的高大山 从门诊大楼外立面 到 内部装修风格 都十分的不错 不愧是北京数一数二的综合性大医院[开心] 总之 以后早孕检查就到这里了 希望挂号顺利[开心]	terry_zhq	2018-12-06 09:33:04	5
北京大学第三医院	[环境]还是不错，但是挂号太紧张了，以前在微信上还比较好挂，现在不管是114还是微信都不好挂号了，真要是有什么事了很难挂上号，而且对于我这种长期病患而言，每个月都要挂一两次真的很头疼，专家号因为费用高有的还稍微好挂一点，医生还行	MS_mmmmm	2018-12-08 20:43:39	5
北京大学第三医院	连着来了两天三院，人真多，感觉跟农村赶大集一样，估计年底好多要开药的，转一年要重新累计医保了所以人更多，我是给领导取个药，之前付过款，刷一下三院自己的卡等着叫号就行，等了大概三十分钟叫名字发现不是当天的药人家早就准备好了直接拿走就行，傻了吧唧等半天！希望他早日康复好久没见到他了！	名字不长偏爱整长的养洋儿	2018-12-12 16:18:20	5
北京大学第三医院	国内运动损伤第一家，每天都有全国各地的患者慕名而来，白天来这儿看病千万不要开车，根本动不了，这周边都一样，一定要把车停远一点儿，或者坐地铁，到牡丹园站，再步行十多分钟也到了，设施和环境就不用说了，全国知名的医院，看看手术做的咋样，做完再回来继续补点评	米斯特巴	2018-12-13 11:22:15	5
北京大学第三医院	虽然人很多，但是很人性化。有一点不爽就是必须办医院的就诊卡才能医保预约。全家都没有，为了方便自费挂号的，幸好是咨询，也就只花了挂号费。去医院的时候没有就诊卡是不能分诊的，为了以后方便全家人都一起办了就诊卡，只需要押金5块钱。老二没有身份证也给办了，感谢好的服务	纯白的阴影	2018-12-16 15:44:24	5
北京大学第三医院	作为一个三甲医院，而且在运动医学等等好多方面都是国内数一数二的医院，北医三院真是挺不错的。 医院已经尽力解决停车问题了，院里也有个大立体停车楼，不过如果不是腿脚不好有老人孕妇什么的，最好还是别开车去了，周日都要排好久。 挂号没有想象中的难，微信号、114、自助机器、人工窗口都很方便，自助机器尤其要夸一夸，特别方便，交费、挂号、打印报告单什么的，都很方便。 医生们专业都很强，态度都很不错，都很辛苦，每天面对来自全国各地的疑难杂症的患者，还能好好说话就已经很不错了，大家都是去看病的，也是冲着北医去的，看好病最重要，放松心态，相信医生就好了。	吕豆豆	2018-12-18 16:26:46	5
北京大学第三医院	微信公众号（北医三院服务号）挺方便，可以预约挂号或者当日挂号。挂完号，微信界面上会有患者挂号信息，上面的就诊序号就是就医的顺序，上面也有建议就诊时间，不过还是无法准确预知什么时候轮到你，所以还是得早来，万一你前面有人没来你就提前了[微笑]	门灯闪烁	2018-12-28 08:15:51	5
北京大学第三医院	地理位置就在地铁10号线牡丹园站或者西土城站出来都可以再往北，大概1公里左右 [环境]，宽敞明亮整洁 [效果]都是一流的大夫很棒 [服务]吐槽一下，很多窗口都不开，超级人多非常的不便民。这些还是该阿里爸爸来介入啊，收费有那么难吗	是冰冰啊	2018-12-13 00:18:14	4
北京大学第三医院	来北京几年了，这是第一次到北医三院来看病 由于是第一次来，怕挂不上号，提前一天的下午来踩了下点，把就诊卡和本办好了，然后在自助挂号机上挂了个专家号，上面有建议就诊时间，第二天来的时候就不用赶大早了。 整体来说医生和护士都挺好的，医生是知名专家也比较安心，不过最后诊断盖章的时候有点糟心，跑了几趟，不是当天盖章的一定记得带病历本。	zmlstella	2018-12-16 13:36:57	4
北京大学第三医院	算是北面很有名气的三甲医院，位置距离牡丹园不算远但是附近公交还有交通差点儿，来一趟都是堵车堵车，开车来也没地方停车，不过医院整体的水平算是很强的尤其是妇产科这部分，挂号那叫一个难，医院挺大的，科室都是人满为患。不过医院整体环境还可以，没啥异味，也很干净。清楚地记得两个娃儿都是在这里出生的，虽然经历不算特别完美但是有感情在。	Ponnenult	2018-12-17 14:01:02	4
北京大学第三医院	北医三院原来挂号非常难挂，人非常多，现在新楼干净整洁，一层有水吧有很多奶昔类的饮品，一层取药很多座位，刷卡等待叫号拿药非常方便，夸一下北医三院现在的检查速度，不管是抽血化验，虽然人多，但是刷完卡排队速度很快，如果没确诊什么病需要检测来北医三院查一下还是很快的，别的医院有些项目还要排队预约才能查特别慢。下面说几个排队挂号时总有人问的问题。二层有电梯和长廊可以通往眼科大楼。 【如果你是第一次来北医三院】 首先你需要去一层写有办卡建卡/挂号的窗口，办一张蓝色的北医三院就医卡，5元一张现金支付，如果有北京市医保卡和窗口工作人员说一下两卡关联下。 【检测报告不知是否出来】 建议关注北医三院微信公众号，输入相关信息绑定一下，这样你的很多检测报告一出来，微信就有推送，不用频繁去自助机刷卡查。	羞哟哟	2018-12-28 19:56:19	4
北京大学第三医院	最讨厌得事情就是来医院了，看病不是半天就是一天，弄的心情超差，医生那态度自然不用说了，都是惜字如金，多说一个字能累死，整个医院挺大的，抽血挺快的，设施完善，偶尔自助机会出现故障，停车费劲，建议早去	小猫ss爱吃鱼	2018-12-08 13:43:44	3
北京大学第三医院	[让我又爱又恨的北医三院] 老规矩，先说一说爱的原因吧：这里挂号非常的方便，可以关注北医三院的服务号，在里面预约挂号非常的方便。 其次，这边检查什么的还是不错的。像ct核磁还有查血。其中核磁最慢可能要等上两三个月。所以如果要做核磁赶的话，不建议来这里。可以去北京301，304医院以及北京协和等等。 说一说恨的原因吧： 最主要的原因是因为医生给我误诊 让我吃药了一年。这是事实，这里的神经外科医生太不专业，如果要治疗垂体瘤，不建议来这里。 这边的服务什么还不错，周边也很方便。开检查做检查还是非常棒的。这边的骨科应该是最厉害的。可以看骨科医生。	平民窟女孩儿	2018-12-10 09:58:49	3
北京大学第三医院	圣诞节带从远郊过来的老人看急诊，症状是晕吐。先被分诊神经内科。，刷卡排队叫号看诊开检查单据，检查单据上没有具体检查科室名称及位置标注。反正在一层，边找边问吧。CT的人很负责任，还特意打了电话问询了情况，就是结果出来的有点慢，真心超过了他们标注的四十分钟，还好不多，尚可以接受。结果出来后继续刷卡排队等大夫，小大夫电话了某位大神还是老师让其帮看了片子，然后，又开了神外和内科的会诊，交费分诊刷卡继续等，而且只能先等一个，神外大夫很快来了，干脆利落出具意见完毕，再去分诊刷卡排队等内科，这一等就是三个多小时，前面看病的结果出来都在我们前面，不需要再次分诊排队，诊室外有人因为插队而吵架，保安姗姗来迟。他们叫的号码跟大家手里的干嘛完全两回事儿，会诊完毕再去神内，神内却说需要继续分诊刷卡排队，不知道为什么内科急诊不需要这样，神内就这样。这三个科的大夫都很年轻，周围人说大夫看着都像学徒工一样，确实看诊过程…	云可赠人	2018-12-26 21:36:43	3
北京大学第三医院	宫内孕胎停流产，急诊室的妇科大夫不认识孕囊，当血块扔垃圾堆里了！难怪清宫的大夫说没有孕囊。孕囊都找不到了，SNP也做不成了。	塘上燕歌	2018-12-17 15:11:40	1
北京大学第三医院	预约挂号需要抢，这比较正常。但门诊大楼一楼那些人是什么情况？为什么上来就骂人？患者带病来看病或者检查不是为了在一楼就被骂的	点小评7419248340	2018-12-19 13:51:07	1
北京大学第三医院	有了某研所的惨痛经验 想起了这里也有儿科急诊 赶紧转移了过来 三院的整个就医流程很顺畅，包括指引分流。一来就告诉你先验血，护士就可以开单。最近甲流爆发，如果家中有发热病人护士会一起把流感检查也给你开上。在等医生的同事能节省不少时间。 除了急诊以外还开设了特需门诊80块也不贵，比急诊会快一些。医生看的也比较认真，每位病人感觉都进去很久。整个就医下来三个多小时，包括最后取药和雾化时间。以及很满意了。 [环境] 而且就医环境也比较好，儿科里面布置了很多卡通形象。还要摇摇车，天使橙，连雾化机都有动画片看。座椅也比较多，基本每位病人和家属都有作为。 [效果]吃对了药，孩子已经开始退烧了。 感谢三院的医护人员。	上吃天闻下吃地里	2019-01-06 00:36:47	5
北京大学第三医院	帮朋友来北京大学第三医院买药，因为她前10多天开的药吃完了，现在人在外地，又急着需要药，只好我帮她跑一趟了，前天就来了，但因为需要本人的身份证原件或者就诊卡原件才能挂号，只好回去了，等她寄身份证原件给我，这次有身份证原件了，但还是买不了，因为我是男士，进不去妇科那里，需要女士来买才能进去，还挺严格的，又白跑了，只好把身份证原件寄回给她！	朕猪	2019-01-19 13:42:43	5
北京大学第三医院	敬畏生命，好人一生平安[抱拳][抱拳][抱拳] 希望一切顺利， 北一三院颈椎病骨四科 周非非医生和蔼可亲。 老爸加油	精灵鼠小弟84	2019-01-23 13:40:13	5
北京大学第三医院	周二挂周非非的号，比较容易，医院非常好	精灵鼠小弟84	2019-01-27 19:32:28	5
北京大学第三医院	北医三院还是一家有实力的综合性医院。 在这儿看病，医生还是特别负责的，上次血压有点高，我挂的还是一普通号大夫，那个大夫非常严肃地建议我做血压监控，并挂谁谁谁的专家号复查，当时还以为医生小题大做了，结果血压监控结果确实不理想。真心感谢负责的医生。 现在挂号支持好几种方式，挂号比较方便。	蝴蝶飞飞	2019-01-28 08:01:31	5
北京大学第三医院	最近一年多没有来三院，刚过年来了两次，发现又填了不少便民的措施，挂号取号交费自助机都能轻松搞定，就报销打印发票排了一次队。不过好像还是赶不上越来越多的人，分诊的护士和窗口办卡收费员们还是一样的焦躁，态度好的较少，十分理解他们每天面对很多问题很多询问，所以尽量自己看好单子上的注意事项，检查预约交费取药抽血地点，一旦被他们坏情绪影响也能自我疏导好，感同身受吧！医疗水平没什么大病哪都差不多，小医院查不了的过来查查就是了，网上能挂上就来，不是必要的一般不现场来。	lizzy	2019-01-08 15:20:55	4
北京大学第三医院	来北医三院给孩子看病，本来打算看急诊，但是半夜急诊就一个大夫，排到了早上五点，还好病症不是特别急，只好早上过来看门诊。 这边的大夫还是比较专业的，儿科号也比较好挂，专家大夫都比较专业，看了以后踏实多了。	蝴蝶飞飞	2019-01-10 15:08:06	4
北京大学第三医院	最近流感盛行，我和小宝贝儿都没躲过去……小家伙上午还好好的，中午突然烧了起来体温一度直冲39.6℃，下午睡醒也没见降温，赶紧套上衣服来了三院。四点多点到的医院，下午的号已经没了，急诊都排到40+了……说是急诊，但一时三刻是不给看的，要等到晚上五点那波儿大夫上班才行！小家伙烧的恹恹的，儿科楼道里随处都是无精打采的孩子，看着都可怜。我们等的巧，好多前面的号都去吃饭了，虽然是四十多号不到六点也见着了大夫，病毒性感冒，虽然烧的厉害，但扁桃体无肿大，不算严重，幸好幸好，吓死我了……	玫瑰杨桃	2019-01-10 17:58:43	4
北京大学第三医院	闺女高烧不退，赶紧带着来北医三院挂急诊，不来不知道，现在得流感的小孩子这么多[惊恐]7点半挂上的号，有两个诊室开着，大概10点半看上的，生病的小孩真是太多了。急诊医生脾气很好耶，看了这么多小孩很有耐心。分诊台的护士就很惨了，就一个护士，又要分诊，又要管输液又要管病毒检验，真是忙不过来，所以比较暴躁。比较惊喜的是有个橙汁机，还能缓解下家长们焦虑的情绪。	暖宝宝	2019-01-13 22:25:26	4
北京大学第三医院	感觉全北京医院这里人最多了吧，什么时候都乌央乌央的，这里一早上做100多个B超，是其他医院的三倍。医生的实力那是没什么可说的，就是冲着这来的，建议增设人员，让服务人员更人性化更贴心一点，新建的停车场不知道设计人员脑子怎么想的，20分钟倒腾出一个车来，还浪费那么多人力。	小北的北	2019-01-16 12:00:51	4
北京大学第三医院	装修一新的北医三院 各种现代化就医 在大柱子上刷卡排队取药 以前一进来是外科和骨科 特别拥挤 阔别几年焕然一新 唯一不变的是门口的马路 还是一如既往的拥挤 对不熟悉的人来说停车是一个大难题 拐错一个路口就要浪费不知道多少时间找车位或者掉头 这次来看骨科 医生非常专业	蒙娜丽莎你是谁	2019-01-19 16:49:43	4
北京大学第三医院	位置:在海淀区花园路，多路公交车都能到达。 环境:这家三甲医院现在已经可以说环境相当不错了，从老楼搬到了新楼！ 服务:我觉得现在看病太难了，挂号难，交费难，人太多了，每次去都要起个大早还不一定能挂上号，就算是挂上了，也要等很久，每个环节都很多人！ 没什么别没钱！有什么别有病！祝大家身体健康！	风语者117	2019-01-09 13:59:15	3
北京大学第三医院	最近妈妈在此做手术住院，总体感觉医护人员负责，院区很大，有门诊楼，五官科楼，住院楼，医美楼，血液透析楼等，还有自己的体育场。不过这次预约眼科门诊手术出了点纰漏，需要改时间，打电话问答晚上等电话通知确认，到时改。等了一晚上没电话，第二天手术了都没接到电话，不知什么意思。	我们家的开心果	2019-01-22 09:38:02	3
北京大学第三医院	北医三院的人属实真多 位置:就在地铁10线牡丹园站或者西土城站出来都可以往北走，大概一公里左右就到了。 环境:还是不错的，主要是挂号太不好挂了！真的要是有什么事了挂号真的太难了，不过可以在微信公众号挂号 可以提前预约，要是幸运的话还是可以挂到号的。 服务：分诊很快，护士态度都还不错，就是觉得医生脾气真的都特别大！	萌妹纸的霸气范er1122	2019-01-31 21:15:18	3
北京大学第三医院	医术不咋滴，收费挺高，收费花样也多，原以为所谓高端的102门诊的医生会医德高点，可惜了这么好的地方，这么好的条件，给了这群市侩，就知道变着花样收费～～～重复收取挂号费，要知道这可是知名专家的挂号费，上一次就开了检查单就打发病人走，这边看结果居然又要求重复挂号，居然还说反正你们可以报销～～，这几次这么重复挂号，这医保要多支出多少呀？	喜乐人间	2019-01-28 09:13:42	1
北京大学第三医院	三甲综合医院，每个科室都有专家，不过相对协和来说，还比较容易挂号，app提前预约抢号，大部分能抢到，第一次抢到后，后期如果不换医生就可以直接加号了。 院子里可以停车，附近道路路边也可以停车，但是门口的路经常被堵死，除了必须开车接人否则不建议开车来，地铁西土城10分钟步行距离。 首次来医院需要办理一张就诊卡，必须现金交卡费5块钱，所以一定要带一点现金，后期诊疗费、药费都可以支付宝微信付款。看病全程都得用这个就诊卡，包括预约、分诊、取报告、取药等，所以老年人如果不懂流程，一定要年轻人陪同。自助机每层都很多，一层的容易排队，所以完全可以到2、3层的自助机。自助机基本能干所有事情了，但是自助机不支持微信支付宝，只支持银行卡缴费。	传世小仙	2019-02-03 13:21:56	5
北京大学第三医院	挂号：北京114抢的 就是一大早放号有点儿头大 住院：髌骨脱位做的手术 王海军大夫主刀 大夫很专业 人也很好 手术也很顺利 我正在做康复了 本来通知我术前三天住院 后来又改成了术前四天 周四住院 周一手术 周二出院 真滴服气了 住院之后知道是我那个床前一位病人因为发烧手术没做成 直接出院了 然后我就被call过去了 周四一早到 一天检查 周五就取了个结果 然后周末就在医院飘着 每天早上六点开始滴滴叫早 晚上九点多就开始关灯要睡觉 洗澡只有8分钟热水 每天早上查体温表量血压啥的我都是梦里进行 而且术前不能感冒不能发烧 但我个人觉得每天一早被搞起来 我也没有午睡的习惯 晚上太早也睡不着 真的很痛苦了 没病都感觉要折腾出病了 护士早上会收拾你的东西 就是把你差不多所有在桌子椅子上的东西塞到柜子里 就很迷 而且病房真的是一个没什么隐私的地方了 三人一间 八分钟洗澡水只能晚上六点之后 正好是探视的…	良辰ii	2019-02-11 00:43:01	5
北京大学第三医院	环境相对舒适，大夫专业和善，信息化做的比较领先，值得点赞。 愿中医造福更多人。 中医的最高境界是养生，养生的最高境界是养心。 所以，就养生而言，下士养身，中士养气，上士养心。看一个人也是一样，观相不如观气，观气不如观心。	spirit	2019-02-14 13:35:58	5
北京大学第三医院	#点评有礼# 点评记录我的美好时光❣️ ❤︎❤︎❤︎❤︎❤︎2019年初❤︎❤︎❤︎❤︎ 娃娃点评之北医三院 门口永远堵 号永远难挂 黄牛永远猖狂[失望] 这就是全国著名的北医三院 无人不知，无人不晓 全国人民都奔这来看病[发呆] 各种大牛科室赞赞赞！ 不过现在有网上预约挂号 方便了些，可是还有黄牛在到处溜达 寻找目标[吐舌][吐舌][吐舌] 护士站的护士们态度非常好！很热情！ 点个赞！！！	蹦蹦跳跳真可爱	2019-02-18 14:02:56	5
北京大学第三医院	北京最出名的运动伤治疗医院！位置在海淀区！北三环外！医生的技术水平非常不错[强]挂号稍微有点难哦！医院人好多！好多国家级运动员都在这里进行治疗和恢复训练！前几天去看见六十周年纪念的篇章了！可见沉淀下来的技术是值得信赖的！	水@双鱼座	2019-02-22 22:28:44	5
北京大学第三医院	我来探病，我去，北医三院大堂竟然有水果先生。腻害，好棒棒。 .......结果我走到住院部楼下，有一家pacific coffee，简直了..... 感觉比我们办公楼时髦多了	筷乐除草官	2019-02-18 19:44:30	4
北京大学第三医院	北医三院就医越来越方便了，挂号用微信，自动柜机，几乎不用排窗口，非常方便;最近一次化验抽血的体验非常满意，检验登记窗口排了有近50多人，但有人管理很快不到十分钟即约上，到抽血窗口前面有200多个人，结果等了约30~40分钟办完，专人管理，一点不乱，赞!就医不再头疼了!	zhouyJ_7231	2019-02-28 21:09:45	4
北京大学第三医院	这家医院是单位的定点公费医疗医院，因此不管看什么，不得不来这家。每次人那个多啊，在这里也特别吐嘲一下这种恶心的定点医院制度，太折磨人了 以前挂号也特别困难，现在有了微信，稍微好一点，但是牙科和骨科还是必须得亲自来医院挂号，牙科实在超级难[衰][衰] 医生嘛，区别还是挺大的，看过很多科室，有态度很好的，很耐心的，印象最深的是骨科的一个看骨质疏松的范大夫，总是笑眯眯的，特别和气。也很为病人着想。 但是大多时候，大夫都是例行公事那种，特别讨厌的是，有两次给开的B超检查，特别不负责任，给我开错了类型，本来b超排队人超级多，等好不容易轮到我了，都躺下了，检查护士一问，说开错了……无比痛苦。 第一次遇上的那个是普通号的，回去找她，连个道歉都没有，第二次的是个副主任还一个劲的道歉，进去差别这么大，真不知道什么时候能全北京医院都能开放[流泪][流泪][流泪]	keepitup	2019-02-06 17:51:17	3
北京大学第三医院	人好多挂号太难啦！做了一个小手术做手术前挂号真的太难，	梦是曾经	2019-02-18 10:23:38	3
北京大学第三医院	又来开药了，每次要是下午的号，就必须中午就过来，连午饭也没法吃。这回是复诊，但我临时还想看牙，虽然知道能挂上号的机会非常渺茫，但还是去试试，结果必然的没有，连镶牙号都特别难，这牙科实在是太折磨人了 还好另一个是早就预约的号，还算比较顺利。	keepitup	2019-02-21 15:37:21	3
北京大学第三医院	牙齿有洞不知道是该拔还是补牙，就挂的牙体牙髓科。挂号的话，北医三院有自己的微信公众号，每天早上七点放第三天的号，可以准时抢，但是专家号很少，有的只有两三个。我挂的是陈雪医生的号，人很好，说话很温柔，见我到的早，就提前把我叫进去了，会很亲切的交谈，不会让人害怕。奥，对了，如果想用医保挂号，要提前在医院窗口，将医保卡跟医院的就医卡绑定，这样用微信预约挂号的时候才可以用医保挂	鱿鱼肉松	2019-03-05 20:12:12	5
北京大学第三医院	运动科手术治疗住院三天。这里是优质护理，不能自己请护工，有事儿就叫护士。手术后有老太太给擦掉脚上的碘酒，高浓度碘酒把脚刷成了酱猪蹄色。这次谢兴大夫做的，很好，夜里忍着没吃去疼片。本月21号就该拆线了。整个治疗前三次都是找票贩子买的号，不然时间拖拉的更长，大冬天凌晨6点多就在门口候着，敬业，痛快，办事效率高，都能挂到当天的号，神通广大。得了，不说了，本想放几张他们的名片以表感谢，还是算了。车祸被撞，想及时看病，只能找他们，院内情况门儿清。	顺义溜娃	2019-03-13 01:47:17	5
北京大学第三医院	北医三院属于卫生部直管医院三级甲其医疗资源医生水平以及硬件设施都是属于国内领先水平。骨科和运动医学都属于重中之重的科室，光是骨科就分别为四个病区，生殖医学也是国内顶尖水平，比较强的方面，每层都有挂号机和缴费窗口，卫生间都有无障碍的设施方便大家使用。 除了周一至周五的工作日外，周末有半天的门诊挂号时间八点到十一点半 挂号方式为自助机挂号和微信公众号里挂号，另外如果你情况特殊也可以试试找医生加号然后去挂号机缴费 一般早上7点开始就热热闹闹的了，如果事先是没有约号或者也不是复查的话，想碰碰运气自己现挂那就要早早的起床哦 虽然这里的运动医学属于明星科室威名远播，但是不要忽略这里也是一家综合型医院，涵盖的科室众多（不是只有骨头坏了才可以来）比起友谊医院这里的电梯和滚梯可就人性化多了，不必担心行动不便滚梯不到又很难挤不上电梯 放射科（CT、核磁、乳腺摄影）1层就是，而病案室和放射治疗室在B2急诊请直…	百分百的甜蜜蜜	2019-03-13 16:34:41	5
北京大学第三医院	号爷锻炼受伤，不踏实要去医院拍个片子。北医三院晚上急诊人不多，拍片子也不用排队，照完大概半小时取片子。估计白天来都挂不上号吧，拍片子估计等3、5个小时都不确定啦… 平静的一个夜晚，没赶上电视剧里那种情景	雅歆	2019-03-13 17:55:27	5
北京大学第三医院	急诊挂号效率还行，要先测血压，然后分诊，之后再挂号，整体流程稍复杂。（我家那边是可以直接进诊室看病，之后再交费） 但对于这么一个大医院来说我觉得这也算不得已的做法。因为来看病的太多了，很多都是小病，没有必要来看急诊的。即使有医保给报销也是一样。 医生的态度我觉得非常对。三院的医生都是：“你可以查，我知道你们还能全报销，但是要我我就不查了应该没啥事儿”[笑哭][笑哭][笑哭]我觉得是这样。大家不要浪费医疗资源。给真正需要看病，需要输液，需要检查的人留出位置。 另外这里刷卡排队很方便，很棒～	大武吃的多	2019-03-30 11:54:44	5
北京大学第三医院	此刻，工作日的晚上，快凌晨十二点了，发热门诊还有不少人等着排队看病，其中就有我。连续发烧两天，吃了一堆药烧了退，退了烧，烧了退，最终烧到39.7，看见体温计的时候感觉我眼睛都瞎了[笑哭]我的食欲居然还是特别好，这辈子估计减肥无望……	金刚山腊鸭	2019-03-05 23:51:36	4
北京大学第三医院	[大哭][大哭][大哭][大哭][大哭][大哭] 眼泪，眼泪，每次来医院都是眼泪 真是应了那句话 有什么别有病，没什么别没钱 [抓狂][抓狂][抓狂][抓狂][抓狂][抓狂] 首先每次都要六点多打电话预约挂号 主要是经过二十多分钟的挂号还总挂不上专家号或特需门诊 起个大早 到了医院各种排队 候诊一小时起步 咱们国家的医疗机构真应该再完善一下 好不容易看到医生了 一检查就安排在另外一天了 OMG～我就是检查一下身体 医院就是一个让人无语 又没脾气的地方[困]	兔爷君君	2019-03-14 10:05:02	4
北京大学第三医院	哎。除了排队就是排队。对于我这不喜欢等待的人都能给我排疯了。终于排到跟前了。说少个病历本。去买了病历本接着排。到跟前了。说去量血压在来排队。我去我就疯了。医生还行。挺有耐心的。取药也是排大队。是不是人多说明这个医院好啊。	嫣然一笑	2019-03-26 15:13:59	4
北京大学第三医院	因肩袖损伤来到北医三院运动学就诊，在别的医院看了，说如果手术推荐到这家医院。医生很耐心看后给出了治疗方案，专业医院就是不一样，现在正在进行康复。在此提醒大家，有病应先到医院确诊，不要自我诊断自我治疗，以免错过最佳治疗时间。	Heleba3705	2019-03-26 21:29:49	4
北京大学第三医院	去年来这里看皮肤科,医院人很多,第一次来的时候即便在网上挂的号也需要先建卡再取号～到分诊台给护士号等着叫～最好在医生门口等叫,我当时从分诊台走到医生诊室的时候就过号了～囧。医生挺好的很随和～这边有个楼专门是医美的,感觉很专业,后来发现怀宝宝了就没有做医美,退款也很顺利～	吧里嘀嘟	2019-03-30 14:30:08	4
北京大学第三医院	【发热急诊】 ✨体温超过38度左右一般就可以挂发热急诊了，挂号费70元。挂号到见医生历时三个小时左右(非常慢但是没办法附近还有一家三甲也超级慢)24小时的，独立的屋子门诊楼一个院子里，矮房子。 ✨门口有自助贩卖机，有口罩，降温贴，矿泉水饮料什么的价格便宜非常方便。 ✨发热门诊看病流程 1.往里走分诊台找护士要温度计，需要压就医卡，填个流感筛查那种接触活禽调查的单子，量完体温发烧了就给个条，量个血压，之后去交挂号费。 2.抽血化验 3.等等等大约两三个小时后见医生，询问病情症状。最好穿宽松点的衣服，会听诊。一般医生会建议再筛查个甲流什么的，拿着单子缴费之后去查，护士拿棉签沾取鼻子，十五分钟后出结果，再去找医生。 4.医生根据检查结果开药，我是发烧38度多开了个抑制病毒复制的药，板蓝根和一个退烧药就回家了，一天就不发烧了，两天就不难受了，三天多基本就好了。但是也得多喝水嗓子会疼。 【眼科】 …	羞哟哟	2019-03-03 21:36:00	3
北京大学第三医院	老婆生二宝，我们生病都常去北医三院，讲讲我老婆生二宝的经验。早就听说北医三院生孩子建档难，我们要二宝时要6周建档，好恐怖。 想在北医三院生孩子建档必须要挂专家号，基本上头一天中午来排队，第二天早晨能挂上，早晨开始放号，产科专家号秒没。我们是找了个朋友帮着加了个号，医生很好，说我们孕期超过6周了（实际快8周），但也给建档了。 以后复查都是预约好，不用再排队挂号。产前还有培训，听课人居多。 我看眼睛也是在北医三院，也是人好多。 建议大家哦去这家医院的话，最好不要开车，或者把车开到东边的路边找停车位，想开进医院可能要排队半小时以上。	怎么吃都不长肉	2019-03-26 08:02:30	3
北京大学第三医院	人太多，早上6:45就到了，排队进院的车大概已经40辆左右了，建议能坐公交的就别开车了，真心等不起。 挂号可以在机器上操作，但是只能用三院的就医卡或者银行卡（信用卡也行）交费，不能用微信或支付宝。挂完号要去分诊台刷一下，相当于报到。 超声室有16个，但是依然人多，约完之后要在一个机器上自己刷一下，也算是报到，然后等着叫号。 取药也需要先自助刷卡，然后等着叫名字，药房区域有一个卖鲜榨果汁的，这个区域有的香味。	虎妞儿	2019-03-28 15:25:12	3
北京大学第三医院	和301比起来，北医三院可能算是袖珍了，没有那么大。但是医导是学生态度都特别好，但是正式员工好像态度就没有那么好了，呵5呵6的，诊室里面显得特别的局促，也特别的小，不像301那么明亮。 好评是每一层都有一个自动贩售机，买水，买饮料，买医疗本都很方便。	匿名用户	2019-04-15 16:04:20	5
北京大学第三医院	现场排队挂号不好挂，要早起去，每天早晨7点开始窗口挂号。窗口有时说没有的，再去自助挂号机试试，兴许还有。114预约的话一放号就抢可以挂上。这个医院算比较综合的三甲，取药检查什么的都可以刷就诊卡排队，这个比较方便。还有检查结果可以通过微信三院服务号自助查询。	health	2019-04-10 21:47:13	4
北京大学第三医院	北京大学第三附属医院环境还可以师资力量雄厚，人真的太多了，太多了，提前预约都要一个星期以上，预约的专家号，听说医生技术过硬，不知道，今天的结果怎么样，但愿一切都好吧？就是来看病的时候不要开车来，真的停车太难，停车排队就花了20分钟到半个小时。	刁馋	2019-04-11 07:53:24	4
北京大学第三医院	人山人海的医院！医生专业水平高！挂号不容易，可以微信挂号，还可以打电话预约、自助机器、网站预约挂号。有些专科的号根本挂不上看病难啊！谁叫咱中国人口众多啊！想挂号要早7点开始。 医生水平总体高，医院检查费上涨了，16年去看个小毛病啥的200+，现在要400+ 不知医生为什么工资没怎么涨，医疗改革继续吧，任重道远。医德不错不收红包点赞[强]	waldtom	2019-04-16 13:04:44	4
北京大学第三医院	挂号效率很高，在医院的每一层楼都有很多自助终端机，可以建卡，挂号，缴费，查询取号打印，并且支持自费及医保支付，每一层楼都有可以咨询的人员，很方便。 [服务] 医生的态度很好，有耐心~非医护人员也能为所有人提供帮助 [环境] 环境很好，很干净	想甩火腿	2019-04-21 09:49:14	4
北京大学第三医院	这次是和家人来复查，早上5点多钟就起床，到医院都8点多了，在这里提醒一下大家，停车时间太长了，看病的人太多了，这次如不是提前挂的号的话，到现在都还看不上病，复查到放射科照一片子排号都到40号以后了。	刁馋	2019-04-25 09:39:32	4
北京大学第三医院	挂号效率还不错，看病秩序也不错。就是环境需要大改善，哈哈，怎么可能呢，医院哪里是想拆了扩建就扩建的，已经很不容易了，不过北三门口停车的问题还是应该好好解决一下，太难了，排队拥堵是常态、改善不明显，对面的停车场也是各自为政，没有好好统筹。 [服务]很好吧。 [环境]一般般。有wifi倒是非常意外的人性化服务。	宫保鸡丁配榴莲	2019-04-24 14:54:10	3
北京大学第三医院	冲着名气去的，说是主任医师结果就两个小年轻坐那看，像刚毕业实习的，不问不说，总是模棱两可的答案	天上的云乱飘0203	2019-04-10 10:18:14	2
北京大学第三医院	[环境]医院门口的道路不是很宽敞，虽然医院内有停车场医院外，也有私人停车的位置，但是因为来看病的人比较多，所以道路现在非常拥挤。门口有公交车站，最好选择绿色出行。 医院的环境设施和卫生都比较好。大厅。取药包括看病都仅仅有序，现在都配合电子设备进行叫号。不管是在分诊台，还是在需要的地方都可以在屏幕上看到自己的较好顺序。很便捷。医院门诊楼一层大厅处，还有一家水果先生可以买鲜榨果汁挺有意思的。 [服务]反正自己来到这几次，感觉不管是护士，还是医生服务的态度都非常好。虽然不是笑脸相迎，但是非常有耐心。而且业务水平都挺高的。 [效果]因为这次把智齿涉及到开刀，所以特意挂了专家特需号。在114 实在是太难了，最后是用的北医三院的公众号预约到了特需。 大夫很友好也很幽默拔牙的过程没有什么不适的感觉。 如果你事先在别的医院照个片子可以拿到这里来就不需要再重新拍X光片了。打完麻药需要等10分钟左右（北大口…	碳水续命	2019-05-04 14:49:44	5
北京大学第三医院	三甲医院，超级难挂号，有些大夫看的特别好，全国都来看病，很火爆。附近停车太难了。各个科室都有，挂不上号，只能挂特需，300，500的都有，只要是能看上病就好呀，希望早日康复。雾化室的机器还是不错的，管用。	匿名用户	2019-05-05 16:32:02	5
北京大学第三医院	北医三院综合排名全国第一，什么时候都人滿为患。可以用微信挂号大大节省排队等候的时间。这个医院的大夫就是水平高，98岁的父亲肺气肿咳嗽气喘开的消炎药和雾化吸、马上就见效了。就是人多也得来这个医院看病。	开心就好	2019-05-08 16:46:44	5
北京大学第三医院	第一步： 在柜台13和柜台14申请一张就医卡，抵押金是5元，记得带现金和身份证件 第二步： 方法1：在柜台13和柜台14替就医卡充值，得用现金哦 方法2：在服务机自行操作充值 第三步： 方法1：在柜台2至柜台12挂号，挂号费是50元，从就医卡扣。 方法2：去服务机自行操作挂号 方法3：在微信或北三医院的网站挂号 记得保管好你的凭证 第四步： 方法1：如在服务机预约挂号可直接带凭证去门诊厅报道 方法2：如采用其他方法就得去柜台1领取凭证，记得带就医卡去。 愿大家顺利挂号，身体健康	英维	2019-05-16 08:06:22	5
北京大学第三医院	全国骨科、运动创伤最著名的医院，来这就医的人真多啊	放_放放	2019-05-17 13:01:09	5
北京大学第三医院	为了不泄露病人的隐私所以没有照带人的照片，大医院挂号当然困难，但是只要起的早，挂号的方式还是很多的，所以也不是很难。 医生的态度，我爱人反应还是挺好的。其实哪个医院也都是良莠不齐啊，好好沟通应该都没问题，医生的技术过关还是更重要吧。 看病分地方就别讲求环境了 人那么多，差不多就行了。 最重要的是医疗设备，应该是全国领先吧。 只要能治好病，就是好医院。 希望病友早日康复。	匿名用户	2019-05-30 07:55:14	5
北京大学第三医院	家人伤了肌腱，周末现场来挂运动医学科，知名专家放20个号，五点多出发到现场排队挂到了19号～十分幸运了。因为是突发情况，没有提前约号，不过貌似周末不会在网上放号。医生态度很好，说我们这个情况都属于急诊了，挂不上也是会给看的，马上安排了住院做微创手术。北医三院的运动医学科应该是全国最好的运动医学科了，五几年就成立了，很多运动员、奥运冠军都是在这治疗的。病房很干净、宽敞，有专门的活动区域，冰箱微波炉都有，护士照顾非常周到。院内有立体停车库，12层，能停282辆车，一小时8块，晚上九点之后一小时2块；医院门口路边一小时10块。门口经常堵车，医院嘛也可以理解，北京好多医院门口有这样。	呆米噻	2019-05-30 14:13:18	5
北京大学第三医院	这可是全国闻名的三甲医院，主要是妇科和运动医学，基本上挂不上号，其他还好。 [效果]如果是疑难杂症效果不错，小病的话没人当回事，效果一般 [环境]环境不错，就是看病的人较多 [服务]服务算不上，这家医院服务态度应该算比较差的，可能店大欺客吧	身材最棒的吃货	2019-05-03 10:33:39	4
北京大学第三医院	人很多，挂号确实不很好挂，分诊流程也很混乱，人太多了，医务人员很累，分诊台护士多说一句话都很累～不论其他，医生很好，医生的态度和专业性包括沟通都很好～	匿名用户	2019-05-07 12:23:05	4
北京大学第三医院	之前并没有怎么来过北医三院，直到结婚后搬到这附近，跟贺先生住进了自己的小窝~怀孕后婆婆就着急让我来这边建档，毕竟离家近，医疗水平也比较好~ 这边比较好的科室有运动医学和产科，所以产科建档的专家号极其难挂，好多孕妈都是找的hn，我们也是…… 现在已经21周了，经常来也都熟悉了~人不多的时候还是挺轻松的~	喵喵faye	2019-05-09 22:40:47	4
北京大学第三医院	地址:在花园北路上，离地铁站有点远，经过整治，门前堵车状况有改善。 设施:各项设施设计合理，自助设备比较多。 挂号:可电话、上网、手机、现场等多种形式挂号。专家号难挂，普通号还行。 医生:多数医生水平高，耐心。就是病人太多了。上午8点挂的儿科下午号，结果下午六点才看完，耗了一天。	大山518	2019-05-16 22:08:49	4
北京大学第三医院	三院的号分什么科室，我在一周前预约了皮肤科，还好，能挂到。可是好尴尬啊！我以为耳朵上在皮肤表层中长了个小东西，我就自认为聪明挂了个皮肤科，结果上午号，一直等到快12点了才看上，结果，医生说我得挂耳鼻喉科，你说，我等了一上午呀！晕！想挂下午号，没有，走吧，下周再说。	能吃是福	2019-05-18 07:19:32	4
北京大学第三医院	因为车祸导致膝盖三个地方的韧带断裂来到北医三院做手术 [发呆]大夫让提前住院 我已经在这里住院一个星期了 明天马上就要手术了 [撇嘴]我已经熬走三波住院的人了 终于到我了 运动医学的护士小姐姐照顾得还算周到 不让有陪床 看病人的时间是四点到晚上七点半 其余的时间都有人在门口看着不让进来 手术当天可以进来一个人陪同 还是想吐槽一下病号服真的是太破了 我住了一星期了也没人给我换换床单被罩什么的 发了几张手术后的样子 我实在不想包着了我就给打开了 然后就是这个样子 你们可以参考一下 我是后交叉 髌骨。内侧 这三个地方	白茶	2019-05-18 16:40:58	4
北京大学第三医院	离单位比较近的一家三甲医院，不太喜欢偶尔也得过来看看。一年四季每天都是堵车堵车堵车。要不是天气特别热或者特别冷我都是到附近后走过去。医院人多到爆炸，医生感觉一般，一次皮肤病过敏愣是给我看耽误到严重的不行只能转院住院治疗……	么么501	2019-05-25 15:47:18	4
北京大学第三医院	开春之后过敏好一阵子了，终于想开了，来最近的三甲医院看看 皮肤科还比较好挂号，办理就医卡之后就可以预约挂号了，没有就医卡网上申请电子卡不能挂当日的号！ 什么都可以手机和自助机操作，微信可以缴费，但是如果手机操作不明白，一定要带银行卡，取药要刷就医卡end！	唤朕何为	2019-05-30 18:20:00	4
北京大学第三医院	人不是很多，不是节假日。医院门口特别堵，开车过来很难，医生的态度很一般	匿名用户	2019-05-10 15:11:46	3
北京大学第三医院	长这么大除了紫外线不对别的过敏，今年春天过敏严重来了三院，感受太差了！！！ 已提前电话挂号，十点多点到了医院，分诊处刷了卡，坐在这里的护士大姐让等着叫号，11点了也没叫我，在我后面刷卡的人都走了还没叫我，我去问了分诊处大姐，特别凶地跟我说让我坐那等着，我又等到11:30还没叫我，这时候已经没有病人在等了，我看写着他们12:00下班，下午不看诊，我有点着急又问了一遍大姐，大姐特别哼和我说叫过了是我没听见……我**……连厕所都没敢去！而且我和我妈两个人都没离开过，四只耳朵都聋了么！？然后她又刷了一遍我的卡，之前根本没给我刷上好么！就顾着自己在那儿玩手机！！什么玩意儿啊！ 进去之后，医生估计着急吃饭去，两分钟打发了我，一听我描述直接开药也没查过敏原…也没说忌口注意的，忌口都是我自己问的…我下楼拿完药也就11:45吧回去再找医生已经锁门了……服了！！ 医生说吃一阵可以隔一天吃一片，毕竟谁也不想天…	葵_Lesley	2019-05-07 22:59:50	1
北京大学第三医院	北京大学第三医院（简称“北医三院”），是北京非定点医院之一，不用医保卡选择定点的一家医院，周六日也也可以挂号看诊的；传染病科室是独立的一栋楼，有单独的抽血化验室，相对来说比较方便。门诊大楼各屋都设有自助服务一体机，可以方便挂号、缴费，也可以打费用明细；化验结果。门诊大厅一楼里的中行ATM机上，可以扫码取现金，避免出门没现金，办理就诊卡关联需要现金支付的尴尬，即使没但卡也不怕了[笑哭] 注意事项：1、去医院需要带现金的；2、需要办理三院的就诊卡；就诊卡需要5元的现金；这个就诊卡是用来报到的。	郜文菊	2019-06-02 15:01:16	5
北京大学第三医院	无论周几去都是人太多了，乌泱乌泱全是人[大哭]！ [环境]设施齐全，也非常现代，也方便快捷基本上都是机器自助建卡，挂号，拿化验单，支付不用在人工服务那排队[得意]。老年人还是要去人工服务台办理！ [服务]医生、护士都挺亲和的问什么说什么[强]。也没有什么不耐烦的，排队就诊也很有秩序，没叫到号的都在等候厅，不让进待诊区。 服务大厅还有个小便民店，提供饮料一类的。	你家小相公	2019-06-03 17:30:27	5
北京大学第三医院	又来孕检的，节前人好多，一点多到快4点才看上～	喵喵faye	2019-06-06 22:27:53	5
北京大学第三医院	作为北京著名的北大系列医院，三院从来都是人从众…从挂号取号就诊约检测拿结果复诊等等都有其规范的章程，我很喜欢这家医院，医生权威，尽职尽责，为病患着想，在这里已经看了一年的瘢痕疙瘩，接下来想去美容成形科做下颌骨手术，祝我好运[呲牙]	蛋蛋爱媳妇儿	2019-06-07 18:59:06	5
北京大学第三医院	做了手术。在恢复中 住院比三院附近的住宿环境卫生价格都划算一些 带卫生间不能洗澡有电视。 提供热水。纸。每天有打扫等服务 医生护士服务都很舒心 就是住院了不能外出 天天在病房有点无聊。[大哭] 手术算比较成功。 医生非常专业。 术前面诊都很耐心温柔 术后每天也会来看你 手术过程中也非常贴心不会让患者感到自闭 术后当天吞咽比较痛苦。 没咋进食也没吃止痛药 听说止痛药对恢复不利就忍着了。 第二天好转很多可以进食冷流食 吃了三天的粥了。。连看泡面都觉得甚是诱惑 加油！在忍几天就出院了。美食在召唤我[偷笑]	花卷	2019-06-14 13:17:01	5
北京大学第三医院	每次来都人满为患的医院，人乌央乌央的贼多，医生水平也参差不齐，有的态度很次。 开小车来这里很方便，升降车位停过去就可以。 大车就不行，SUV要在门口排很久很久。 整形美容科，儿科，都还不错。经常带儿子来这里检查，体检。	小_新_新_	2019-06-14 19:05:58	5
北京大学第三医院	北医三院是一家综合性的大医院，并且设立了单独的发热门诊和肠道门诊。一般医院的急诊就是一个科室，而这里的急诊分成了很多的类别，比如外科，产科等等，还有专门的急诊B超室和采血室。夏天到了，很多人因为吃坏肚子来看肠道门诊，要多多注意哦	ninotin	2019-06-15 22:20:26	5
北京大学第三医院	怀孕在三院各种产检和生产的，医务人员都很好啦，主要是外面停车不方便，如果想把车开进去得1小时，也没办法，接人送人的车太多，医院门口经常特别堵，还有就是产科门诊里面，病人家属太多，弄的里面很嘈杂拥挤，座位上也经常坐着家属，护理广播也不听，实在没办法护士还得去座位上把非病人叫起来给孕妇让座。	just爱分享	2019-06-19 10:48:07	5
北京大学第三医院	[环境] 即使是工作日人也超级多，排队要好久哦 [服务] 医生人都超级好，超温柔体贴～ 会问好多问题，语气也很暖～ 给医生问路也都耐心回答的	小兔子乖乖	2019-06-21 11:51:35	5
北京大学第三医院	挂号很难啊，之前打球扭着脚了，一直没管，但是前几天就有点严重，打算去北医三院看看，我之前的医生建议我去挂运动医学门诊，拍一个核磁共振检查，微信，电话都挂到一个星期之后了，太难了，就想着直接去急诊，急诊科的骨科医生没有权利开核磁共振的检查单，就直接打了石膏。 对了，如果想要挂号，可以第二天早点再来，医院有号没有在微信上挂出来，但是一定要很早来。 周六周日只上半天班。	ssjxxx	2019-06-23 14:40:00	5
北京大学第三医院	北医三院，全国顶级医院，其院长乔杰老师前两年刚当选为院士，在很多方面实力位居国内顶尖水平。好像中国第一个试管婴儿就是在北医三院出生的～ 公立大医院，设备好，医生水平高，收费公平，但人多，排队时间长也是随之而来的影响体验的情况。 我相信，没有任何人想医生生病出现在医院里，更不希望亲人出现在医院里。年轻人也要注意身体健康，有毛病及时去医院看看。 最后最后，在口腔科见到很多牙疼牙有毛病的人，大家好好刷牙，定期检查牙齿，口腔科治疗往往比较疼，花费大～	匿名用户	2019-06-24 08:26:29	5
北京大学第三医院	[效果] 因为最近面部反复过敏，就挂皮肤科查了一下。科室大夫挺敷衍的，看我不太严重就直接开了一管可愈的面霜。可愈就是北医三院的合作药妆，原来叫可复美，感觉效果很一般。 后来我表示想查一下过敏源，医生让我去做斑贴试验，可以测试60种接触性过敏源，包括一些化妆品成分，600元可走医保。斑贴试验的大夫特别nice，进屋咨询时态度很好。测出来我对香精过敏，回来一看发现在用的护肤品都含香精，真是可怕！ [环境] 北医三院真的人超级多，因为是北京各大高校的指定报销医院。周五下午去的皮肤科人稍微少一点，周一下午去复查真的人山人海。 [服务] 挂号可以用北医三院公众号，也支持机器缴费，窗口可用支付宝和微信。	rihannali	2019-06-05 11:11:04	4
北京大学第三医院	今天是2019年06月09日 北京大学第三医院，位置在花园北路49号。可乘公交94、606、331路到北医三院车站下车。提醒一下，乘坐公交94路时，来时在哪里下的车，走时还要在哪里上车。它是走环形线路。 医院大厅很干净。一角还有水果卖。楼梯口一周有绿色植物衬托，给气氛增添了许多祥和。 挂号窗口人很多。但是有自助服务区，功能包括挂号、缴费、建卡、充值、取号、打印等功能，每层都有自助打印区，那里的人真的不多。 北京大学第三医院，除了著名的运动医学科，我对它的中医科、皮科的治疗效果比较满意。有的药只有他家有。 打破常规的八点上班，在这里只有七点半，有两个医生不但来了，而且开始给病人看病了。减少了病人的痛苦等待。超赞！ 拿着开好的药方，来到缴费窗口，可就没那么开心了。开始收费是八点过几秒了…… 拿药窗口速度挺快。	难得糊涂_905504	2019-06-14 15:27:00	4
北京大学第三医院	医院太大了，医生不同专业之间不了解，第一次来需要做好准备，不然就像我一样，七点多来，挂了两个号，跑了四个楼层两个病区才弄明白。里面太大了，走起来很累，医生怎么说呢。会让你去问别的科的。我被二楼支到六楼，又去五楼	匿名用户	2019-06-20 19:48:02	4
北京大学第三医院	很方便，全自助。是我们学校的合作医院，所以就去那里看病了。第一次挂的普通门诊，医生虽然态度还行，但是没解决问题。。只能又去第二次。奉劝挂专家号。很方便，全自助。是我们学校的合作医院，所以就去那里看病了。第一次挂的普通门诊，医生虽然态度还行，但是没解决问题。。只能又去第二次。奉劝挂专家号。	迟早_780	2019-06-21 13:45:23	4
北京大学第三医院	体会一下什么叫人山人海，来这看个病感觉病都得加重。 需要先办个本院的就诊卡，5块。不知道为什么不能直接用医保卡。特需门诊在门诊楼八层，而扶梯只到六层。坐直梯吧，但还有那么多坐着轮椅的病友，感觉挤不上去。 八点钟每个科室都排满了大队，等待就诊的地方空间也很小，座位根本不够。 医生护士的态度都不怎么好，感觉多说一句都懒得说，等待四小时，看病2分钟，估计每个公立三甲都差不多吧。	匿名用户	2019-06-18 22:43:29	3
北京大学第三医院	赶在暑期高峰前赶紧过来给孩子看眼睛，加入近视大军的趋势无法阻挡，现在不戴眼镜的孩子都是晚上戴OK镜的，纯粹不近视的中学生估计可以成为稀有保护动物了！[大哭]	秋月如钩	2019-06-23 10:38:33	3
北京大学第三医院	不容易不容易，从四点半开始起来排队 [环境]还可以 [服务]挂号的差死了，服务态度一点都不好 [服务]医生态度前面对你挺好的，后面检查完了拿给她看的时候，先说没事，很正常的，可以你可以走了，我问我的眼睛怎么配不了眼镜，她说，哦对，我在认真看一遍，的确，你的眼睛不是很好，你在三个月过后再来复查，唉！	小鱼仔	2019-06-25 09:07:07	2
北京大学第三医院	最近我真体会到看病难，看大病更难的现状，下面我讲一讲我看病的经过，凌晨4点，我从学院路北口出发，正好赶上夜4公交车，乘车两站，到北航下车，然后徒步走到北医三院，一看那个排队的人已经有100多号人了，开始排队，等啊等啊，等到了6:00，有警察和保安维持秩序，没有加塞和黄牛的捣乱，6点一开个小门，有秩序的走进大厅排好了那个挂号的队伍，7点开始挂号，我挂到了一个老年病内科第7号，挂号的人很多，人头攒动，非常拥挤，我挂上了专家副主任的号，已经很幸运的了，随着人群拥挤的走进了电梯，老人病内科在4层， 电梯里非常拥挤，到了老人病内科，在分诊台排队刷卡，7:30开始分诊，8:00医生才上上班看病，我挂了那个7号，还比较幸运，耐心等待，终于终于叫到了我，是一个副主任医师的，叫宫萍给我看病，我的病是脚腿背抽筋儿，副主任医生初步给判断是严重骨质疏松，很快开了那个查血的化验单，骨密度的化验单，在大厅里的，收费…	伟功爱美食	2019-07-01 16:04:27	5
北京大学第三医院	本人运动员，打球时伤了膝盖，在北医三院运动医学研究所进行了前交叉韧带重建半月板修复手术，在此感谢运医的所有医护人员，大夫护士都尽职尽责，每个人都很有耐心对待病人很负责任，专业更是没得说，手术非常成功，康复也进行的很顺利。	匿名用户	2019-07-01 20:34:48	5
北京大学第三医院	北医三院，位于海淀，路边可停车，十元一小时，图片上是骨科医生刘宝仁大夫，刘大夫给人讲病情太耐心心了，不急不躁，我爸，我媳妇，我好多朋友，只要骨头哪出问题我都来找刘大夫，看好的成功率百分一百，就拿我爸说吧腿疼在通州有家医院看的，说骨刺让回来拿药泡，越泡越严重，直接来北医三院找刘大夫一看是腰的问题，你说说都是医院差距这么大呢。	火烈_5074	2019-07-02 08:20:28	5
北京大学第三医院	网上挂号的app做的特别不好，实名认证人脸识别特别低，发型和身份证不一样怎么都认证不过，最后理了个和身份证一样的发型，一次认证成功。 开车没法来，排队堵几条街。只能骑自行车或者坐地铁过来。医生很敬业，不收红包。	嫩牛五方煲煲好	2019-07-05 09:22:23	5
北京大学第三医院	北医三院这人真的是太多了 干啥都人多，挂号啥的都挺方便的，唯一不好的就是自助挂号机还得需要银行卡付费，弄了半天最后还是去窗口排队了 医院里面环境还可以比较干净整洁，昨天去的急诊今天来的门诊这是什么情况呀，现在看个病都这么费劲嘛，又花钱又受罪呀 真是因了那句话了：有啥别有病，没啥别没钱，不然医院是你看不起的地方！	往后余生都有你	2019-07-05 15:27:00	5
北京大学第三医院	北京大学第三医院主要是运动康复比较专业，听说很多国家队员伤病后，都在这里康复恢复训练。停车地上位置还算多。有铁架子停车位，都是8元一小时。医院很多，整体都很整洁，感觉特别干净。周末的时候收费窗口来的有点少，好多楼层都不开。	福气满满	2019-07-08 00:25:33	5
北京大学第三医院	挂号费劲，其他的都很好。医院是前几年重新装修的，设施很新，很多自助机，便于拿号、交费、打印报告。 排号等待时间长，但看完病明白为什么这久-- 医生好负责，问了很多症状，也听我们咨询了很多问题。专家看病，平均一个人十几分钟是常态。	大头栗子宝	2019-07-08 19:17:39	5
北京大学第三医院	睡不着突然想写医院的点评。。。 五月初挂的外科号，马朝来大夫聚推荐，人特别好，本来去了挺害怕的，还跟我唠嗑瞬间不紧张了，以至于6月初去复查的时候竟然还对我有印象[害羞]很开心。 我是在机场院区住院，标间，感觉应该比这边条件好点，也能洗澡什么的，护士什么的也挺好，可能因为人少特别安静，适合养病。 动手术的时候麻醉的小姐姐对我特别凶，因为刚生气的接完家里的电话，就开始对我凶。。。当时真的不想动手术了。。。 做完手术不到一周就出院了，大夫心也真大，住院的时候不给我止痛药，我硬生生的挺过来了，出了院给我开了好几个止痛药。。 还是要祝大家都身体健康，远离医院！	不爱吃才怪的hatter	2019-07-13 00:53:54	5
北京大学第三医院	北医三院挂号真难。。。无奈，牙不好，一直要去北医三院看口腔科，挂号太难了，通过不同种方式好不容易才能挂到号，心好累。 医院门诊楼东边绿化下面，一些花开了，算是医院里面能让人稍微放松点的景观了吧。 知名医院，医生水平高，希望能尽快痊愈，不想在去医院了。	匿名用户	2019-07-13 08:14:09	5
北京大学第三医院	平常看病的地方 挂号平台：114 或 北医三院公众号 非常方便 必须要取号 直接拿着卡去分诊台刷卡 接下来等叫号就好。如果可能需要退号，一定要在分诊前去机器取号 不然之后只能去排长长的人工窗口 检查拿药一切都刷卡排队解决 优秀 ‍⚕️医生护士态度都很好 今天八点多就来了 排到快十一点 哎 好心累 困死辣 男票看肠胃 又在三院解锁一个☝️新科室[微笑]	633是包子侠嘞	2019-07-16 11:52:51	5
北京大学第三医院	综合型三甲医院，运动医学和生殖专长，见证它的发展强盛。医院前的马路太窄，建议来此选择绿色出行，不建议开车来，更不建议从此路过，请绕行[得意]，不建议开车来，更不建议从此路过，请绕行[得意]，不建议开车来，更不建议从此路过，请绕行[得意]	_.	2019-07-02 22:44:19	4
北京大学第三医院	我去的生殖中心，目的很明确，希望做一个属于我们夫妻的宝宝！中心跟电影院不在一个地方在王茜一站地的位置，第一次去挂号，可以给条件+但是一定要记得深圳等证件齐全，一项检查交费，都需要时间都没去也可以理解，毕竟造人的！大夫应该是比较专业的，只有挂掉针，+只要普通号，不管怎样，希望这里可以成为我也梦的地方。老天保佑[双手合十]	Sophy0711	2019-07-13 13:13:01	4
北京大学第三医院	发现现在医生真的是全都叼的不行 是行业风气现在都这样吗 位置 在北太平庄这边 整个医院比较大 有耳鼻喉五官科的单独一栋楼 还有一个门诊楼 几个肠胃单独小楼 划分的比较精确 去看的喉咙 医生针对我在地坛做的喉镜 进行了讲解分析 建议我再做一次 怀疑里面有东西扎到 单侧肿 做喉镜前需要抽血 当天一点半前的抽血 当天五点后可以取结果 否则需要第二天 整体确实比地坛专业 人也超级多 医院真是一个不缺消费者的地方	Sweety蕾	2019-07-15 14:37:13	4
北京大学第三医院	来北医三院看病，必须先办就医卡。 就医卡和挂号、缴费，都可以在自助机上面办理。 人，是真多！ 不过现在各种自助，还是方便省时了一点。 虽然同在海淀区，但以前真没来看过病。这次是完整的体验了一把各个程序。 4点多在机器上办完就医卡，就已经过了自助机上挂当天号的时间，只能去窗口。但排了半天队后被告知中医科没号了。但可以去科里问问医生能否加号。幸运的是，开药还是很容易加号的。 三院的运动医学在全国都是一流的。球友介绍，这里的当红创伤乳膏，便宜又好用。不到10元一支。而淘宝上有人开了来卖，要40-50一支。所以，不能懒，自己来开吧。 取药前要在图二上这个柱子上刷卡，很多人都不知道……	cailaomao	2019-07-15 17:04:00	4
北京大学第三医院	#点评有礼# 北医三院已经成立61年了，医院名声很大，尤其是妇科和运动医学，当然了，现在很多科室都很热门。 [环境]医院人从来不会少，只有上下午快下班的时候人会少一些。 [服务]自助设施越来越多，挂号，缴费，甚至打印报告，x.光结果都是在机器上自己操作。严格考验了一些老人与时俱进。 [效果]小病医生都不当回事，因为医院级别高，普通小病人家也见多了，不像咱们患者大惊小怪的。花了10块钱普通号，上去一分钟打发了，你不问她也不多说，挣钱容易啊！	身材最棒的吃货	2019-07-16 18:40:54	4
北京大学第三医院	不管什么时候永远是这么多人 一家综合性三甲医院，挂号难、交费、取完排队时间长[流泪]	LY	2019-07-31 21:09:30	4
北京大学第三医院	一直觉得北医三院跟协和都是国内的top，不过今天觉得北医三院还是落后了一点。 之前荨麻疹，在北医三院皮肤科挂号看了一下，大夫说没事儿很快就消了，然后开了点涂抹的药。结果我满怀希望地回家等着病好，等来的却是越来越严重导致我四天都无法入睡的浑身起包肿胀巨痒！开的药很贵，却没有任何效果，一点都不止痒。。。 没办法，挂了协和国际部的专家号，医生一看就说很严重，再不吃药可能会导致呼吸道的过敏，建议还是权衡利弊吃一粒药（因为怀孕怕吃药有问题）。遵医嘱吃了药，24小时就开始有明显好转，开的最便宜的炉甘石和凡士林，的的确确有止痒保湿的功效。 协和医生让抽血化验，测出来是维生素D匮乏，让我吃补充剂，后面再去复查。 协和离我比较远，我想着北医三院作为国内top应该化验个维生素D还是没啥问题的，今天就来三院了。结果，唉。。。 1，协和给我测了维生素D的三项测试，北医三院的医生尴尬地跟我说，我们医院只能做一项测…	nalanqiuci	2019-07-19 13:18:05	3
北京大学第三医院	夜晚的北医三院，还是人很多。急诊都要排队，等了一个多小时也没有看上，孩子肚子疼，挂完号，分诊的咨询孩子情况。 我如果疼得厉害，可以先做B超，结果B超也还得等10个人。大半夜的真的好糟心。 今天晚上系统坏了，12点之前都不能缴费！等到12点半才交费！ Ｂ超了没事！折腾几个小时，白细胞高一点点，就让吃头孢！拒绝吃头孢，就让自己回去吃妈咪爱吧！急诊没有妈咪爱！ 给孩子扎指血的人，下手太很了！两次都挤得孩子哇哇叫！	夏沫海浪	2019-07-30 01:58:34	3
北京大学第三医院	#点评有礼# 最近因为麻麻和朋友来北医三院看病和做检查，也跟着跑了好几次，对医院的高效率有了新的认识。 这家医院是集医疗、教学、科研和预防保健为一体的现代化综合性三级甲等医院，建院61年，在运动康复，试管婴儿，眼科，消化科，心血管科都排国内前列。 到北医三院看病第一件事就是要去窗口建卡，收费五元，以后不用可以退费退卡。后续看病的挂号，分诊，缴费，取药，打印检验结果等等都需要这个就诊卡。 医院每层都有缴费和挂号取号的机器，可以选择网上挂号机器取号，也可以在机器上挂当日和预约后三日的门诊号，非常快捷便利，老人也可以选择窗口挂号收费。每次看到检查和挂号取药的人都很多，但都秩序井然，速度很快。 门诊楼和五官科大楼里面有自动售货机，饮料和小吃都可以点击货号扫码拿取，农夫山泉二元，统一绿茶，红茶三元，价格比较合理。让人意外的是门诊大厅一层取药厅后排还有一个水果先生的摊位，主要售卖鲜榨水果汁，等待取药…	火娃雁雁	2019-08-09 14:19:40	5
北京大学第三医院	今天来北医三看了点评，说挂号难!给大家发个北医三院服务号二维码。关注后可以直接线上挂号，帮大家看了一下，当天的号还有比较少的号源，今天周五，下周的号源还是很多的，有一些副主任医师的号都还有。 作为北京比较权威的三甲医院之一，他家最牛的是心血管、骨科、产科。还有他家的生殖中心（这个是没有预约一说的，必需排队挂号，早上五点半都会排出去快20米开外）。 北京的好一些的三甲医院都是人满为患，病人多，医生累。所以建议如果看病把自己的问题整理清楚，询问医生时比较快。问一下医生是否认可其他医院的检查报告，如果可以，了解一下这个医院的各种检查科室的预约情况，太人太多就去别的医院做个检查。要么有的时候光一个检查就要等好几天。	犯傻怪大叔	2019-08-11 07:10:52	5
北京大学第三医院	人不少。之前就在这家医院看过几次，主要是交通便利，附近也有很多吃的很方便。而且效率高，不像301那么大那么难找。服务态度还可以。今天看病的过程很顺利。基本都没怎么等待就是等待做检查的时候人真的好多啊。	抹茶冰激凌	2019-08-12 14:35:06	5
北京大学第三医院	这个医院是我读书时候，学校指定的公费医疗的医院。软件硬件还都不错。当时产检还想来这里了，坐地铁交通方便。 朋友是北大医学院毕业的博士，之前在这个医院实习了，特别辛苦，工资也不高。之后转行去了医药公司了，外企，工资翻了十几倍。 不是我评价歪楼，我想说的是，就花那么点挂号费，有这么好的医生给我们瞧病，我们就珍惜吧，别动不动拿高端私立医院的服务来比较！	linglingrose521	2019-08-12 15:20:55	5
北京大学第三医院	北医三院，北京人都叫三院，是北京北城最好的三甲医院，运动医学，骨科，生殖，产科，泌尿，神经等等都是全国顶尖水平。 不好挂号，人非常多，稍微夸张一些可以说比北京大部分医院人都多。 不过看病逻辑比较清晰，就医卡，医保卡都有的话看病，缴费，检查，拿药没什么大问题，支持微信，支付宝支付。自助设备损坏率比较高，可能使用的人太多了吧，建议专人实时维护。 医院设施很好，检查设备先进，药很全，大部分医生都比较好。 医院内部还有水果先生，太平洋咖啡，挺不错的。 医院周边非常拥堵，停车非常难，几乎无解。	纽卡索	2019-08-15 09:52:40	5
北京大学第三医院	每次来北医三院都觉得门诊医生太不容易了，然后还都细致又nice。嘤嘤嘤为你们鼓掌！！！	zszszsy	2019-08-16 13:23:02	5
北京大学第三医院	挂号可以方式很多可以网上预约，也可以现场我们机器自动挂号，也可以排队挂号，周末人能少点，其他时间人巨多！	赵元锟	2019-08-18 08:28:27	5
北京大学第三医院	北京三甲医院之一，看病的速度及挂号方便性挺好的。 第一, 只要有北京医保，北医三院可以非定点做报销。 第二, 微信公众号/114平台可以快速做预约，每天早上7点放号，微信公众号可约未来三天的号～ 现场也有很多自助挂号机，在挂号机上挂号缴费都挺方便的。 第三, 需要另外办一张就医卡，押金5元，看病报到领药都靠这张就医卡。 在这里看过很多科室，医生都挺亲切热情，检查也很详细，看病过程也很流畅，不会太多时间花在排队上，挺不错的低一家三甲医院[强][强][强]	旅蛙儿_WanderLust	2019-08-19 00:15:12	5
北京大学第三医院	媳妇生宝宝 生了个4斤半的男宝 虽然早产但是在这生还是比较放心的 他们家产科赫赫有名 三院产科硬件有些老久了 技术力量却是全国顶尖 全国第一例试管婴儿 就是在这成功的 以及胎盘植入啥的都不在话下 希望媳妇快快恢复 宝宝健康快乐 茁壮成长	【已注销用户】	2019-08-20 08:31:30	5
北京大学第三医院	周六过来的，真好，人不多，清净。好多科室的候诊大厅几乎都看不见人；其他楼层的挂号缴费处没开，空无一人的周六大厅和排着好几条长龙的工作日形成的鲜明对比。 在网上预约的号，按照上面给的就医时间过来看病，不用等很长时间[微笑]由于要吃一段时间的汤药，因此最近每周要过来。几次比较下来，还是周六过来好。	LY	2019-08-20 09:51:32	5
北京大学第三医院	北京大学第三医院 简称北一三院 我个人认为这个医院非常权威 综合性医院 产科也是海淀区一流医院 高危病人70%左右 很多运动员都在此医院治疗 每个科室挂号都很难 需要提前预约 不好停车 急诊也很方便 但没有肛肠科 环境没的说 地下一层也有小商店	乖乖谭	2019-08-21 08:59:45	5
北京大学第三医院	著名综合性三甲医院，医疗质量没得说，就是人多，什么时候都人挤人，排大队[流汗]。不过现在三院的网络系统已经很完善了，所以啊，建议到三院看病先关注一下服务号，会方便很多，看一下图，很多事情都可以服务号得到帮助和解决，真的很方便[微笑]	大顺斋的糖火烧	2019-08-28 10:23:41	5
北京大学第三医院	我的感受：抽血有点疼 [服务]很好，医生很好 其实这医院吧，挺大的，而且好几层。 里面光咖啡吧，也有好几个。 孕妇较多，一般都是孕妇来看病。 还有很多饮料机器。 在海淀区是不错，看了病，拿了药。 花了500多。各项检查都算在内。	是你祖宗	2019-08-28 13:30:19	5
北京大学第三医院	北医三院—一家现代化的三甲医院。医疗服务、医疗技术和医疗设备都处于国内一流水平。 自助服务算是三院一大特色，正确使用自助机会给您看病带来极大的便利。三院用的是自助多功能一体机，它的功能有： 建卡：持身份证、医保卡可以自助建卡（就医卡）。 挂号：可以挂当日及三日内门诊号，不能挂急诊号。 缴费：持就医卡、银联卡可以缴费。收据（黄色发票）需到收费窗口打印。 查询：可查询患者检验报告单、费用查询、医院信息、专家出诊、综合服务等。 打印：持就医卡可以自主打印化验单。 另外关注北医三院服务号，也会给您带来极大的方便。 三院还有很多人性化的服务：门诊大厅的水果先生，住院大楼里的太平洋咖啡。对特殊需求的别人还有租用和共享轮椅 租用轮椅，免费使用。交1000元押金（现金），押金可****享轮椅 急诊入口外通道两侧和通往地上院内小有共享轮椅，用支付宝扫码，按照提示进行操作，需开通支付宝免密支付，订单支付成功…	大顺斋的糖火烧	2019-08-29 18:02:19	5
北京大学第三医院	三院做了两次手术了[流汗]先做的双眼皮，找李主任做的双眼皮切开，还处理了倒睫的问题，主任还是很奈斯的，手术时一直跟我说话转移我的注意力，但是我还是下了个半死……一年之后又去做了甲下血管球瘤手术，刚做一次，还得继续做，大夫态度都很好。就是护士实在……抽血青了这么一大片……	青山青山	2019-08-30 13:34:44	5
北京大学第三医院	北京大学第三医院（简称“北医三院”）始建于1958年，是国家卫生健康委委管的集医疗、教学、科研和预防保健为一体的现代化综合性三级甲等医院。 截至2018年底，在岗职工5157人，平均开放床位1891张。医院设有	嗨	2019-08-12 23:18:22	4
北京大学第三医院	北京著名的三甲医院，专家很多，医疗卫生服务工作全面，医院的就医环境和设施都不错，诊室都是独立的，隐私保护的比较好。就是挂号不太容易，也有很多外地来京治疗的病人。而且这里似乎是外国人就医的医院，看到过一些外国人，感觉比例比其他三甲高。	滑雪的鱼	2019-08-14 01:16:38	4
北京大学第三医院	给大家推荐个挂北医三院号的软件，微信直接关注图片的北医三院的公众号，可以直接挂当天和三天内的号原，以免一些人从114根本挂不上，来现场人又太多的烦恼。而且来北医三院千万不要开车，根本没地方停，打车公车吧，要不等车位等死人	最美丽的评论员	2019-08-19 14:55:20	4
北京大学第三医院	人超级多，排队比较久，但是大医院很正常。 不得不吐槽一下妇科的某医生，很无语啊，应该给开一个礼拜的药，结果给写成了一天的……，结果害我们第二天一早又跑一趟，还得自己多挂一个号来开药，医生的失误让患者买单…… 再或者就是搞不清检查结果几天出，给约错时间的…… 都是实习生吗？	匿名用户	2019-08-03 22:39:31	3
北京大学第三医院	国家投了这么多钱，可是软件设施太落后，还在使用医院自己的就医卡和就医本，国家早就提倡无纸化，电脑里都有，给病人造成很大的麻烦，一会用就医卡一会用医保卡。如果不是公立医院早就倒闭了。	点小评8240022403	2019-08-05 10:50:29	2
北京大学第三医院	之前在网上查医院验光正规 请了两天假 第一天下午去 医生开了验光检查 去检查室才4点就说限号了 要第二天来 第二天验了几分钟就完了 回来的路上总感觉不对劲 在网上查了下 有好多流程都没做 最重要的是 验光结果 左右眼给我弄反了 OD右眼450度 和 R 475度 根本对不上; 我请了两天假 结果给我这么个东西	小夏	2019-08-07 21:41:06	1
北京大学第三医院	关于挂号 包括现场预约，公众号预约以及app预约～ 我一般提前三天在公众号或者app预约～专家号要抢，普通号相对好约～ [效果] 这边的医生都很负责专业～给出的意见也很中肯 恢复效果也很好 [服务] 有的时候挂号处与打印发票处很忙，态度不会很温和 但可以理解 [环境] 人真的很多很多	可可爱爱的吃货	2019-09-02 14:04:00	5
北京大学第三医院	又带孩子来挂急诊了，这次等了2个半小时吧。发烧的小盆友可以提前交费抽血，这样见医生的时候可以拿着结果看，省时间。	暖宝宝	2019-09-20 21:12:00	5
北京大学第三医院	我一般是网上挂号，到了之后直接在分诊台取号。 这些年，在这里看过消化科，皮肤科，内科。抽过血，做过彩超，做过胃镜，拿过药 [环境]不管什么时候来，不管工作日还是周末，都是人山人海，医生这个行业也非常很辛苦。一楼有卖水果果汁的，出了医院大楼，街道两侧有很多饭馆，吃东西相对来说很方便。 [效果]消化科的宋志强大夫超级好，他做胃镜我都没有流眼泪哈哈，而且是从鼻孔插管子进去的。检查结果没啥大问题，有幽门螺杆菌感染，四联法治疗就好了，据说很多人都感染了这个，吃饭还是注意要分食。停药一个月后做复查ok [服务]取药的窗口十几个，效率非常高。抽血也是好多窗口并行工作，护士小姐姐抽血技术非常娴熟，两分钟搞定，一点都不疼。 网上说，孤独的事分为十级，包括一个人吃火锅，看电影，去医院，等等。现在回想，我一个人来医院看过病抽过血，不过胃镜是师妹陪我来的[吐舌][吐舌][吐舌]	爽歪歪sunny晕晕晕	2019-09-28 17:28:34	5
北京大学第三医院	十一前的特需门诊 没了往日的人声鼎沸拥拥嚷嚷 如果医院天天这样我就不会一想来医院了就头大了	斗斗芽儿	2019-09-29 22:31:28	5
北京大学第三医院	给肖文华医生一个大大的赞。在她这边看病无任何压力，总是很耐心的解答患者任何问题及顾虑，笔芯笔芯笔芯，全程无压力， 比那些私立医院强多了好吗？在网上挂号，去医院直接取号了，非常容易，谁说北京看病难的，来站出来咱们聊聊。	匿名用户	2019-09-30 19:51:20	5
北京大学第三医院	挂号容易，就是排到很久之后，看病很快，人多是多，但是并不慢，虽然看起来很多人，但是医院的效率太快了，而且设备一流，最主要的是医生的资历是一流的。我住的附近有个昌平区中西医结合医院，有个大夫的简介写了一句，“曾在北京大学第三医院进修”，就凸显出了同位三甲医院，地位和医疗水平上到底有何区别了。 当然地位高了，就会有傲娇之气，比如看病的大夫们、挂号的护士、抓药的护士、服务台的护士、检查室的大夫护士们和保安们都有一个习惯，就是无论病人还是家属，也不论男女，不论询问态度如何，统一呲儿你，无差别攻击，句句呲儿你，不说脏话，但是会摆脸色，目的就是让你别再问下句话了。这我都理解，医院所有的解释都只有一句，说是因为患者实在太多了。可我想问大家一下，医院的护士不够用吗，医院肯定会根据患者人流量来调整工作人员的人数啊。而且不管工作人员怎么回答患者的问题，除了需要急诊值班的大夫，门诊的所有工作人员到点不也准时下…	匿名用户	2019-09-04 16:26:26	4
北京大学第三医院	医院设施还是非常现代化的，门诊的每一层楼有大量的自助机器，可以建卡挂号缴费取检验报告等。有X光核磁等胶片的也有专门的自助机可以取报告。 人非常的多，门诊可以说是门庭若市。挂号等位也是常事，能够挂到号就非常的不容易了。 如果是住院，住院部的膳食科还是不错的，可以自己点菜，到饭点会送到病床来。价格也比较实惠，不过也不适合一直吃，吃久了就会吃不下去了。早餐6元一位，有粥，馒头（花卷等轮换），热牛奶，榨菜，卤蛋，比较丰富。 北医三院算是国内高水平的医院之一，能够挂上号来看病就非常不错了。希望大家都能健康回家，幸福生活。[微笑]	黄豆	2019-09-08 08:48:48	4
北京大学第三医院	同事早上上班路上撞到一个在修路逆行的自行车，带着来医院看病，比感冒发烧排队时间短，由于看的是急诊，所以核磁，ct，和b抄，都不用预约，这要门诊，三院最少半个月才能照，全身排查一下，省的以后有纠纷，没骨折，不幸中的万幸。	北京郑先生	2019-09-09 12:44:17	4
北京大学第三医院	这家医院是北京知名的医院之一，技术非常的厉害，而且在海淀区高教区，所以基本上大学生遇到疑难杂症都可以在这里看，设施非常健全。医生的素质也非常强，学生就直接来自于北京大学医学部，所以说在理念教学，科研各方面都比较厉害，运动医学科是他们的强项，另外眼科也比较不错，唯一的就是挂号，太困难了，还有交通太堵了，南侧的花园路北路几乎就没有不堵的时候，每次过来看病都得等半天，基本上打车距离医院还有700米的时候就停下来，然后走过来。每天上午看病的人也特别特别的多，基本上挂号排队得等好半天，预约取号也得排队，有了设施之后取号就方便多了，医生态度总体来说还比较不错，科室也非常的全，比周边的一些医院水平真的强，不知道多少。	点小评6773756353	2019-09-12 10:30:55	4
北京大学第三医院	北京大学第三医院建院于1958年，三级甲等综合医院。这几天连续打卡北医三院。这里交通方便，设施不错，就是人太多，但自助机上挂号、取号、预约、缴费，都很方便。就诊卡自动刷卡排队看病、检查、取药，避免了排队的辛苦。我从小身体不舒服时就在这里看，是一家实力非常雄厚的医院，也是我非常信任的医院。	西山晴雪_9279	2019-09-26 08:07:30	4
北京大学第三医院	买的药 挂的号 不提前预约 只能挂实习医生号 看病一般 害得找专家啊 给我开了200块钱的胃动力的药 我还没吃呢 难受 医院人太多了 哪哪都是人 三个月以后害得去 希望到时候能少受点罪	苏黎世去了苏黎世	2019-09-13 10:46:41	3
北京大学第三医院	太南了，我好南啊！人生如此艰难！ 一孕傻三年，本来预约了17号的产检吧，让我给忘了，然后我就只记得20号要来做B超。 结果b出来又说有问题，要找医生，于是只能开启了我慢慢的加号之旅，6点起床，到医院b超之后，又加完号大概9点吧。 噩梦就开始来了，不是没有办法，千万不要约特需，300-500块天价挂号费不说，主要是过程磨人。之前经历了两次特需挂号，正常来说就应该是顺利建卡了。 今天来才发现并没有！！！原来还要去做一次电子就诊卡登记！但是没有人跟我说！有高危因素的还要建高危卡！！！也没有人跟我说！！！ 复诊的时候要带首诊封面，那天我还特意问他们！他们只说要带病历！！！ 我太南了[流泪]做完查血查尿已经11点了，但是还没有建卡录档，护士站让我先看医生。我滴乖乖，我116号，当时才喊到46号。[抓狂]我很绝望的问医生，我今天能看了么，医生说没事，1点半前能看完，千万不要走开，我就这么饿着等。。。…	甜猫记	2019-09-20 17:29:23	3
北京大学第三医院	北医三院也算京城比较知名的医院了， 前段时间第一次来这儿，见识到了门外堵车的盛况， 出发前算准了距离，但完全没有算准时间。 医院里也是人山人海，不论是看病还是拿药， 每层楼都聚集了很多很多人。 挂号可以在窗口挂，也可以从自助机挂，这一点还是挺方便的， 但一般像热门的科室，当日号是很难挂到的，更别说是专家号了。 普通号的大夫水平良莠不齐，专家号又很难挂， 这或许就是大医院的通病。	holvis	2019-09-28 16:29:02	3
北京大学第三医院	1019年9月14日由于昨晚十点老爷子被路过的酒蒙子给打了，第一时间同时报警也叫了120，120带到北医三院，经过长达3小时的检查肋骨骨折，眼上额骨折，让第二天来取结果找大夫再看看，北医三院原本以为是一个很好的医院，没想到办事这么差劲，效率太低，工作不仔细，简简单单的一个诊断证明，让我开回跑了十来趟，我也是醉了，急诊说不用挂号，让到门诊三楼眼科6诊室找大夫就行，结果去了告诉我需要挂号，那好吧！又跑急诊挂号去了，结果又说只能现金或刷卡，我想问问，窗口的扫码器是摆设吗？好吧！又一次无奈的去找取款机取现金，好不容易挂上号了，大夫也写完诊断证明了，再次跑到急诊分诊台盖章，又一次被戏弄说诊断证明有问题，大小写有误，当时我想说一句你们是拿着国家的公粮玩呢吗？老爷子被别人打成这样了，公安局证明信都不管用了，你们真是比人民警察都厉害，老爷子被打，报警第一时间起码警察同志到场后快速的抓到了嫌疑人，而你们这…	嘿;-)小王	2019-09-14 13:48:25	1
北京大学第三医院	做了个皮肤手术，两天换药，10天拆线。问手术的大夫，换药上下午都可以吗？大夫说可以，上午8到9点挂号或下午1到2点挂号。我两天后中午到医院挂了号换药，换完我问下次拆线还是这个时间吧？换药大夫说，只有上午，下午没这服务。 我住五环外，京藏早上堵，8点到医院的话我要几点起？女生不是男生5分钟出门好吗？我们10点上班，7点下班，加班没准到后半夜，我起个大早就为了拆个线？为什么三！甲！医！院！工！作！日！下！午不能拆线？为什么我早上8点半到了换药室医生让我先出来等着然后讲电话说“表哥如何如何”？ 北医三院我差不多二十年前就来，医生态度都不错，为什么换药大夫这么怠工？	兔子咆哮	2019-09-20 20:52:34	1
北京大学第三医院	报销指南： 1.先去校医院对应科室开转诊单 2.在114公众号或北医三院服务号挂号，114早上7点放号，最多挂一星期的，三院服务号还可以挂当天的，推荐三院服务号 3.按照短信通知的候诊时间前往北医三院（331路），刷卡拿号，等报号 4.就诊（要医生在转诊单上签字） 5.付款。机器自主付款需要去窗口拿黄色的收据 6.拿药（记得刷卡排队） 7.回学校报销：先去门诊服务台盖章，然后去报销处拿号，整理好收据+处方+转诊单 8.第二天报销款直接打到卡上 挂号费也可以报一部分，医美面膜也可以哦	LU___1	2019-10-02 15:10:26	5
北京大学第三医院	医院都来了，哪个人还不是有病哪？	匿名用户	2019-10-09 13:31:39	5
北京大学第三医院	好 挂号可以在网上挂号	匿名用户	2019-10-10 17:58:45	5
北京大学第三医院	北医三院医术高超，大夫态度很好，尤其是职称高的更有素质。唯一不足的是挂号太难了。	匿名用户	2019-10-14 09:57:47	5
北京大学第三医院	[玫瑰][玫瑰]点评记录生活[玫瑰][玫瑰] 北京大学第三医院，在北京是很有名的医院，是一所综合性的医院，各个科的号都不太好挂，尤其是生殖中心，妇产科也不容易建档，基本要买三次黄牛票，挂三次专家号，才能建档。 儿科还不错，基本上早点来都能挂上。 据说这里的眼科不错，有专门的五官科大楼	我是小臭鱼	2019-10-17 09:26:24	5
北京大学第三医院	北医三院的皮肤科的祛痘的药是非常好的。 朋友介绍，第二次去开药。 皮肤科分诊台的女护士，一直没笑过，咨询个问题，也爱理不理的，超级想投诉。如果要显示自己的高冷范，就不要做护士。	兮0兮0	2019-10-21 15:38:01	5
北京大学第三医院	要不说不能去体检，不能去体检。体检完了说是这也有问题那也有问题。到北医三院去看病。周六挂了一个专家号，去看了，专家说看着没问题，再照个CT心里踏实。预约到这个周四才能照。最担心这个问题今天挂了一个顶尖专家号，去了人家说没问题，岁数大了，都需要注意了，多锻炼。结果花了一千多！体检真是害人。	豆豆今天吃什么	2019-10-22 14:49:13	5
北京大学第三医院	作为痘星人，经常去北医三院皮肤科，非常信赖。 医生给开过一次可复美面膜，用后感觉不错，以后每次去都要求给开。不在医保范围全自付的话是25.4一片，三院作为非营利机构，是比淘宝便宜的。	噜噜猪小妹	2019-10-23 15:49:34	5
北京大学第三医院	世界医学泰斗，教授专家云集，全国患者慕名而来，挂号比登天还难，前前后后已经来了十几次了，预计还要再来十几次，除了医生以外，从助理到护士感觉比医生还牛，我也能理解每天面对这么多患者，各种各样的问题，重复的工作可能会让人烦躁，可患者本来就生病了，还要面对你们的冷眼和嘲笑，换位思考不会很不舒服吗？可能医疗资源本就不平衡，导致大医院不缺病人，护理人员可能是导致医患关系紧张更重要的原因吧……	无敌周小扬	2019-10-24 12:49:40	5
北京大学第三医院	北京大学第三医院门口的街道。 挺美啊[害羞] 今天下着小雨 入秋了金色落叶随风飘零，很美。 北医三院还是不错的软硬件设施都挺不错。 而且信息化程度很高。 不错[强]	边斗	2019-10-24 14:25:36	5
北京大学第三医院	人吃五谷杂粮哪能不生啊，生病急诊[大哭]上午10点到的，下午3点多了还没看完。唉！花多少银子先不说，就说这人看病排队有多少。这是急诊就这么多人，要是门诊，想想就知道了，一天的时间都要放在医院里啦。总结一下，锻炼身体，远离医院[呲牙]	姗姗12345678	2019-10-25 15:03:43	5
北京大学第三医院	好医院就是好医院，看病效率高，太夫说话也和气，不厌其烦给您讲，真的很好！ [效果]：由于耳朵感染了，耳朵里出水，拿药吃了没管用，来到北医，看1次就行哦……但医院人真的很多，排队人都是拥挤的不要不要的！总的效果很好[OK][强]	蓉蓉	2019-10-26 18:11:24	5
北京大学第三医院	完成啦最后的课程～准备迎接你的到来，爱你[色]我们的宝贝儿[爱心]	田田晓晓娟娟	2019-10-27 22:28:26	5
北京大学第三医院	北医三院啊，哎，首先停车太难了，太难太难了，每次没有一小时进不去，那队排的，哎！估计大医院现在都是这个样子吧，看病人太多，号要提前起的很早才能挂，然后等待看病等半天，做个化验等半天，缴费在机器上还好，不用太等，没办法，要不不来，要不就等！	风_鹰	2019-10-29 16:13:00	5
北京大学第三医院	【位置】同大众点评中的地址，有停车场，夜间很便宜，停了三个小时仅仅收了一元。 【挂号】因为是晚上去看的急诊，需要先去分诊台，降血压，拍心电图，然后分诊台再告诉你挂什么号。 【问诊】夜班大夫非常尽职尽责，很久没遇到过问诊这么详细的大夫了！虽然是半夜，但是医生没有一点懈怠，交代的非常清楚，要做什么检查，一项一项排除急性病，如果有一些慢性病不放心，可以白天挂号看门诊。 【化验】测了血压，血项，胸片，心电图，大约40分钟可以出最慢的血项的记录，然后就可以那些结果去找大夫了。	HotRosie3+	2019-10-31 23:38:19	5
北京大学第三医院	#点评有礼# 母亲由于身体的原因，每年都需要做胃肠镜检查。我们总是毫不犹豫的选择北京大学第三医院，原因之一这里离家比较近。但主要是因为这家医院的设施完备，医生的水平高超。医护人员的服务态度比较好。今天来这里主要是预约胃肠镜的检查(一般需要半个月到一个月的时间)。	雪绒花	2019-10-03 07:43:07	4
北京大学第三医院	在北医三院运动医学做了肩袖损伤的手术，住了四天的医院，让我感受到了医生的专业，护士的认真负责。医院环境卫生好，很温馨，都是护士亲自护理。医院也正在争创“优质护理服务示范病房”，为白衣天使付出的辛勤劳动点赞。	Heleba3705	2019-10-06 21:04:43	4
北京大学第三医院	如果从医院的环境和医生的医术来说，那北医三院毋庸置疑稳稳地三甲医院没跑，但是三甲医院的通病就是无论去到哪里都是，人人人人人从从从从从从众众众众众众众！ 这边总的来说挂号，如果之前办好了，医院的卡直接在机器上操作就可以了，如果现场办新卡的话就要排起长队啦。等你拿到了卡之后再挂号的时候就会发现，当天基本所有的号都没有了，只能去预约了。 为了解决看病难停车难的问题，北医三院还有一个立体的车库，但是对于车身车高是有要求的，只有小轿车可以开进去越野车的话，还是得排队进医院普通的地上和地下停车场。有可能等半天都开不进医院里。	爱吃草莓的猫	2019-10-12 21:47:30	4
北京大学第三医院	北京大学第三医院的医师质量就不用说了，特别的好，就隶属于北京大学医学部，医生水平不错，而且科室设置特别全，包括的有，骨科方面特别强大，这个医院要说缺点有两个，一个是交通不是很方便，距离地铁站相对比较远，而且门口的道路区别很小，比较窄，所以说呢，过来停车很不方便，交通永远在拥堵之中，第2个就是挂号比较难，今天遇到一个特别不好的事儿，就是收费窗口的医生服务特别差，刷完卡竟然忘了还给患者，害得我还找半天。	点小评6773756353	2019-10-23 10:46:23	4
北京大学第三医院	作为京北知名的三甲医院，每天的人山人海、甚至院门前东西堵车排队数公里，人们早已麻木接受了。 经历过的运动医学、内外科医生医术令人放心。 挂号难，相信多数人懂的。 本身有医保卡，今天经历了做完B超却因为没有三院就诊卡打印不了报告的死循环，工作人员互相推诿，一层四层之间来回问询，最后只能另交五元又办了就诊卡，为医院创收贡献了力量。	酸奶I	2019-10-11 12:31:24	3
北京大学第三医院	[环境]北医三院什么科室人都很多 [服务]分诊台态度最不好的医院 [效果]说到效果，来到医院，发现医生不在，问了分诊台，说是开会去了，几点回来不知道，说肯定回来，这就是答复，等了半个多小时还不见人影，不知道会不会白等。	身材最棒的吃货	2019-10-17 16:29:31	3
北京大学第三医院	看病太难了，挂个号等排队一百多人排一个医生，这样医院也不想办法安排多几个医生，等了5个小时排上号了，说去化验吧，结果化验的下班了，说改天再来吧，号白挂，看什么呢！就这样给老百姓看病的？大夫倒是一直叫号，就一个大夫倒是给补充大夫啊，图2是下午1点了！还有几十个人排上午的号呢！	点小评1967966286	2019-10-13 12:39:26	1
北京大学第三医院	专家的态度特别不好，称不上专家，就让你一直做检查，200元挂个特需的号，话都不给你说两句，就只会给你开单子，开单子倒是好呀，等你复诊来了，根本不看你上次做的检查的单子，又是一顿开单子，没有医德。产科门诊的******。说话很冲，感觉根本都说不出所以然，简直了。这里投诉了，已经投诉12320。。再也不来这个医院了。	一个爱美的仙女	2019-10-18 14:05:00	1
北京大学第三医院	推荐北医三院服务号微信公众号，提前挂号很方便，室友推荐的，在公众号上挂了号，第一次来北医三院给自己就诊，之前都是陪同。自己一个人有点懵懵的，在门口问了一下保安，人特别好，让我先去14号窗口办理就医卡。然后下一步呢，又好好看了看微信公众号挂号的详细说明。有实体卡去五楼皮肤科分诊台，我就准备上五楼了。 看着有电梯，就过去等，结果人太多，大家又不愿意下来，关电梯要很久。在二楼停了，大家说超载了，不能上，一位奶奶上来了，把老伴也拽上来了，很生气地说我腿没法走楼梯，超载了关不上门我不管，年轻人下，对电梯秩序维护的志愿者说你权力大，你协调！虽然这位奶奶的做法有些欠妥，但是作为年轻人，我还是从里边位置出来了，自己走楼梯了。想想也是，医院人那么多，年轻人还是尽量不要和老年人挤电梯了。 等了不到一个小时就诊的，想报销去一楼14、15、16号靠东侧窗口办理凭证就好。	joy	2019-11-01 12:02:13	5
北京大学第三医院	全国知名的三级甲等医院，在试管婴儿和运动医学两个领域领跑全国，另外骨科和妇科也是其招牌科室。生意实在是太火了，日均门诊客流两万多人次，夜间急诊人数全北京第二，周边道路白天基本上都是水泄不通，旁边的肯德基、麦当劳通宵都有人，宏状元晚上八点钟还得等位。具有资源优势的医院是永远的朝阳产业，没有欠款，从不打折，丰厚的现金流，赚取暴利的同时还享受国家拨款，绝对的大牛！	怕瓦落D	2019-11-02 02:39:13	5
北京大学第三医院	很信赖北医三院，所有的就医都是走就医系统，快速有序，效率高。大夫也都是比较负责的，就是有一些大夫比较凶，可能是为了应对各种各样的病人养成的习惯。打印和缴费都可以通过自助终端。唯一不太方便的地方就是停车，需要排队很久，有一个停车楼增加了好多车位，可以缓解一下。	匿名用户	2019-11-02 11:46:16	5
北京大学第三医院	母亲住院急诊和消化科，她看病一直在这家医院，已经二十多年了，老病号了，这回住院感受到了医生护士都很赞，住的消化科病房也很温馨，这么好的医院环境，感觉心情都好了，病也好的快，因为离家近所以这家三甲医院会是家人和我的首选。	丑非美	2019-11-04 14:14:59	5
北京大学第三医院	[环境] 北医三院装修过之后，整体环境现代化，医院内部干净整洁，经常消毒。挺不错 [服务]医护人员服务意识强，很多问题，我在旁边听得都受不了了，护士们还是耐心解答。这里要点个赞 [效果] 一切都很累很复杂，结果也好，就医也好都要等很久，本来已经很不舒服了，还是要等那么久特别心累	宝宝巴士	2019-11-08 13:27:44	5
北京大学第三医院	有点不舒服跑来看医生，临时跑过来了，挂了最后一个，有的等了。楼下出了通知了，以后取消窗口当日挂号，好像对我也没啥影响，估计年纪大的整不明白吧。自从三院公众号出来，挂号容易操作，缴费也都可以直接在公众号上交，特别特别方便，推荐大家关注。	会翻滚的咸鱼	2019-11-08 15:47:18	5
北京大学第三医院	哎呀，医院的生意是最火的了，每次来都排队很多人，在网上基本预约不到号，看个病还真难，三甲医院，医疗水平高，全国各地都来看病，约了一个B超，要好几天以后才能做，还的排队，真是没钱可以千万别有病哈，还是建议大家不去的好哈	莹莹_9620	2019-11-14 10:28:51	5
北京大学第三医院	生殖中心男士可以微信公众平台预约挂号了。女士需要来医院现场挂号。 中国首例试管婴儿诞生的地方，承载了太多家庭的幸福。 新增了咨询台，咨询室，初诊第一次来就到这里，挺好的，去年我第一次来连个咨询的护士都没有，预约号，再到挂号处取号，再来见医生。一路问，医生护士接待超多的患者。有时难免心烦可以理解。	骑驴钓鱼的喵	2019-11-14 19:14:57	5
北京大学第三医院	现在各大医院的“一号难求”真是普遍现象，不管是在哪家医院都是一样…！ 各种科室的医患不对等、不平衡、不理解…！ 所以说医患矛盾成为了一个永久解决不了的话题…！ 这家医院很棒，立体的停车楼，良好的就医环境，专业的诊疗团队…以及源源不断的就医患者…！ 想开车来一定要赶早来，晚了就真没地方停车了，也没号了…！	simon_木子	2019-11-19 14:32:33	5
北京大学第三医院	周一早上七点打114挂下周一的号，排队188人，大概等待了半小时左右。一直以为是口腔溃疡两周了，小病觉得没有必要去大医院耽误其他病人问诊，但是据说口腔科非常专业，所以选择了北医三院。拍完片子拿了药回去再以同样的方式挂下周二的号。但愿炎症能消下去然后拔掉多余的智齿[呲牙]	赖皮大喵王	2019-11-25 14:10:32	5
北京大学第三医院	北京大学第三医院是北京市著名的医院之一。 1区位 他的位置在北京市海淀区花园路上，距离学院路不远，据就在北京医科大学，也就是现在的北京大学医学部旁边，算是他的主要时间基地了，距离地铁10号线西土城站相对较近。医院的面积不是特别大，门口的交通相对来说比较堵。 2专业 北京大学第三医院的专业课是非常多非常丰富，基本上涵盖了所有方面的疾病主要分为住门诊楼和五官科楼以及后面的住院部等。门诊科室包括内科，外科，五官科，运动医学科等。这个医院所最擅长的就是骨科类运动医学科，同时在眼科等方面也比较领先。另外就是在妇产科方面，北京市有6家专业技术的医院可以做羊水穿刺的，他就是其中之一。 3环境 经过多次装修改造之后，现在被e三院的环境已经非常好了，主要是门诊楼里面空间流线设计的非常好，每天在这看病的人都非常的多，但是基本上还比较流畅，看这环境也挺不错的。 4挂号 最近北医三院取消了当日的窗口挂号，所有的…	点小评6773756353	2019-11-26 07:05:56	5
北京大学第三医院	第一次体验光子嫩肤术，可以综合提升改善皮肤质量，比如祛斑祛痘去黑头，收缩毛孔，增加胶原蛋白，去除皱纹，让皮肤更加白皙水嫩。 美容皮科挂号，说一下自己的皮肤问题。 正式开始前会涂一层薄薄的凝胶，然后躺下戴上眼罩，全程不能睁眼。护士小姐姐非常温柔啦，跟橡皮筋弹脸的感觉一样，一下一下的，有时候会闻到烧糊的味道，这是面部汗毛吸收热量后的正常现象，反正我觉得一点都不疼啦，还挺有趣，脸会热热的，十分钟就搞定了。 水溶性凝胶用清水洗掉，会发现脸超红，然后躺下敷一片镇静面膜，四十分钟后揭开。 买了几盒医用面膜，每天晚上敷。 一个疗程四五次，每次间隔一个月。 术后的防晒尤其重要，不管什么天气，室内室外，防晒很重要（医生说的）	爽歪歪sunny晕晕晕	2019-11-26 13:14:38	5
北京大学第三医院	三院重装上阵之后，处处焕然一新，这次就医正赶上三院建院六十周年，从过往照片看，三院历经风雨，走到今天，展现众多天使的风采，与科创未来的明天[强]！ 这次来体验了“特需”，还真是有点特需，真正做到不排队了，不像某儿医院，特需也得排队，另外这儿真是老牌专家，但老牌却不老套，处处体现新意，与时俱进，共同进步[强]！	杨欣我和你	2019-11-29 23:05:25	5
北京大学第三医院	外出吃饭没想到挂彩了，晚上急诊人很多，医生挺有耐心的，就诊卡非常方便，内科值班医生3个人，轮班倒，都是年轻的，很专业～ 饭店负责人态度很好，陪着做了检查，还好没有大问题～就是以后出门吃饭要小心惹，消防栓的边边非常锋利，大家小心。。	Mmj是一只猫儿	2019-11-30 23:34:31	5
北京大学第三医院	跨过半个城区去看病[大哭]提前查了不好停车，所以选择了绿色出行，公交转地铁再扫了个自行车一公里多就到了，还好没开车去啊，门口一堆车排队进停车场 第一次来这个医院，流程不太明白，后来柜台机上弄了半天才整明白 门诊人超级多，一等一个小时都叫不到[流泪]	无敌小飞侠	2019-11-02 15:29:57	4
北京大学第三医院	得了病胳膊跟腰动不了就选择了北医三院看病，一直都很相信三院的水平，交通也很便利下了西土城走几分钟就到了，就是离我很远而且来看病的人实在是太多了！挂号及其的难，当天的号别想了，但是好在公众号可以预约，急诊看不了我的病只能挨个科挂号询问，找了八百六十圈才找到风湿免疫科才能看我的病，医生也很专业基本上就能看出来我是得了强直性脊柱炎还有关节炎，就是做超声还有核磁共振的时间要等太久了，而且开的很多药都是自费的很心疼……缴费很智能，每层都有自助缴费的机器，就是感觉现在的医生还有服务人员很让人生气，感觉欠他们一样	费拉拉蒙	2019-11-02 21:12:30	4
北京大学第三医院	北医三院，名声在外，环境好，头特脑热发烧感冒都会光顾这里，医生多数都有耐心，很负责任。 洗手间洗手有热水，有老年人看病专用通道，很人性化。 在花园路，不建议开车来，停车不方便，坐地铁十号线西土城站下车走几百米就是。	Amber	2019-11-06 17:34:38	4
北京大学第三医院	现在可以微信预约挂号了，不需要办实体卡。 我自己去了两次，一次去办实体卡，一次去面诊 姜薇医生很专业，还帮我拍了照片。为了我报销还写了符合医保范围的药品，但是挂号100，药品100。总体下来还是很便宜的。	啊玉哟	2019-11-07 14:23:29	4
北京大学第三医院	第一次来这个医院，正好赶上挂号全部采取网上预约，没有现场人工挂号。医院电子自助程序化比较高，加费等均是自助，只有票据在窗口人工打印。医生每个人一个房间诊室，环境还好。这个医院门诊还没有输液项目。医院停车排队。	没有忌口	2019-11-23 20:24:28	4
北京大学第三医院	给妈妈看个病 ，真是一号难求 ，在网上预约了好几次，终于挂上了[流泪]这家医院环境很好，不太建议开车过来，因为真的是堵死，根本开不进来，大夫态度很好，也很耐心 ，怕听不明白 ，一直在给解释，收费处的姑娘态度不是太友好，好像大家欠她钱钱一样[闭嘴]	小趴菜	2019-11-28 20:25:04	4
北京大学第三医院	北医三院一直人满为患，不管什么科，身体不适，需要住院，在等彩超，刷完卡，在门口外面等，其他屋子叫的都很快，等了两个小时，才叫到我。一进去发现一屋子人，怪不得这么慢，原来是只有一台机器，还很多人在里面学习，唉，有点过分啊！进去没两分钟就出来了，这个时间啊啊啊啊啊！	匿名用户	2019-11-30 12:07:58	4
北京大学第三医院	北医三院离到位近 同事过来体检 陪同过来检查 感觉这里什么时候都是人山人海的 每个地方都要排队 太麻烦了 医院又大一个人来还跑不转 想喝点热水嘛 等半天都是凉的 唉 这医院性价比不高 停车也太不方便了吧 估计是三甲医院等半天才进去	吃货世界	2019-11-03 15:43:43	3
北京大学第三医院	一共来了10次了，挂副主任号60一个，态度及其冷淡，没有50元的普通号好，一层赵捷三层8诊室龙医生服务态度好，给好评，今天是最后一次来了，以后再也不会来了，太失望了，医生玩手机，什么事都推给助理，助理很忙，需要排队，做80元的彩超，每次都往纸上一写，问什么也不说，各种推卸责任，无语了。来这就是奔着胎停了来这治疗检查的，结果什么都没有检查出来，每次结果一出，医生推给助理解决，助理很忙，不了了之。花了大几千，不满意！不推荐来这治疗。	匿名用户	2019-11-09 11:52:52	1
北京大学第三医院	作为医生，真的需要有点医德，北医有些医生挺好的，有些也挺不好的，急诊医生是最差的，来不来先给你来个全套检查，一个小毛病有可能干掉你1000多，结果什麽问题没解决，让你又去别的科。一天时间都耗这里了，钱还没少花。医德何在！	食遍天下	2019-11-17 14:56:11	1
北京大学第三医院	科室：口腔科 长了个智齿，长到神经管里了，别处都不敢给我拔。牙医朋友推荐我去三院，说吴医生很不错。为了保险又照了片子，确实进了神经管，然后给我出了两个方案。一：直接拔了，可能会碰到神经，嘴唇会麻，但生活不影响别人也看不出来。二：截冠，根留在里头，等它慢慢在长出神经管，再拔一次，受两次罪，花两分钱。心里一直打鼓，吴医生也没有吓唬我，说碰到神经的可能性很小，看来他的经验真的是挺丰富（我在别家医院，大夫一直说不碰到神经的可能性很小）吴医生是朋友推荐的，所以我相信他的医术，最后直接拔了。是微创的拔牙，不用锤子，不用护士扶着头[呲牙]。 当天下午麻药劲就全消了，没有任何的不适。以后牙齿出了问题，我可以直接挂吴医生的号了[呲牙]	小玩子同学	2019-12-01 12:37:27	5
北京大学第三医院	看病需要办一个就医卡，挂号、取药都需要用就医卡，取药在一层门诊大厅，刷卡后，屏幕上显示你去哪个窗口等待，很多窗口，等待时间不长，大概5分钟就可以。从11月20开始北医三院全面推行门诊全预约就诊，在网上挂号。	想喝奶茶	2019-12-02 14:59:25	5
北京大学第三医院	我害怕去医院，目前为止医院的科室中我最怕口腔科。虽然北医三院口腔科医生挺好，但我每次去口腔科等待的时候我都很难受，情绪低落，提不起兴趣。在口腔科那个就诊台上的时候，我会更紧张，浑身止不住的颤抖，出汗，一会的功夫基本衬衣就湿透了。	匿名用户	2019-12-07 10:28:08	5
北京大学第三医院	始终门庭若市的北医三院，晚上跟白天一样，熙熙攘攘，人满为患，神经内科、心血管内科、呼吸内科坐满了等候的人群，仔细端详：病人痛苦的面容，家属焦虑的心情……冬季降温，血管收缩，是脑血管和心脏意外的高发季节，也是呼吸道感染的多发时节，大家多保重！	阿玉	2019-12-08 16:50:52	5
北京大学第三医院	最近好像呼吸道疾病高发，身边好几个孩子，都是支原体感染肺炎。 急诊当天挂不上，隔了两天挂上了门诊，挺不容易的。 不管取号还是交费，都是排大长队。	屯儿	2019-12-10 14:41:25	5
北京大学第三医院		屯儿	2019-12-11 09:48:31	5
北京大学第三医院	北医三院闻名遐迩，规模大，设备新，医生强。据说骨科，妇科，运动医学科的号极其难挂。现在取消了现场挂号，杜绝了票贩子，全部网上挂号后，大厅相对安静了许多。大厅设置了一个志愿者服务台，担任志愿者的并不是医生或护士，他们更能从患者的角度出发，积极给予帮助，真的太好了。	钮姐姐	2019-12-13 15:42:15	5
北京大学第三医院	114挂号，很方便。停车费劲，排半天队。	muyan1630	2019-12-14 10:11:46	5
北京大学第三医院	带家人看病，挂号提前预约很方便，等候的时候也有很多公共座椅，入坐很方便，因为看的眼科发现还有自助轮椅可以租赁，以防病人不适宜行走吧。医院标识很鲜明，不需要问问询台自己就能找到科室入坐。查眼睛前在等待期间就可以先测视力，节约时间。医生耐心表达清晰。	匿名用户	2019-12-14 17:22:00	5
北京大学第三医院	挂不到当天的号，必须要提前挂号，人特别多，干什么都排队！尤其是消化内科和妇产科，这两个科室一打开挂号一会就没有号了，所以要挂号动作要快！ [效果]：特别好 [服务]：热情，和蔼可亲 [环境]：干净整洁，每个电梯口都有人员提醒小心安全！指引方向，以免走错楼层！	匿名用户	2019-12-16 14:50:28	5
北京大学第三医院	五六年前打羽毛球受伤，导致左腿膝盖韧带断裂，当时找的马勇医生。他根据我的实际情况，并没有像大多数医生一样直接让我手术（我当时的情况手术处理也是没毛病的），而是用了器具加用药，最后基本恢复了，不得不说马大夫是一位非常有医德的医生。 我是好了伤疤忘了疼，一旦恢复正常，也懒得再做力量训练了，而且也不注意保护腿。这两天膝盖特别疼，多年后又一次去找马大夫，核磁后诊断半月板受伤，先保守治疗，希望可以痊愈不用手术。	vanessa26	2019-12-17 11:38:00	5
北京大学第三医院	在网上挂的号，很方便，不用早起去排队了。医院就诊的人很多，不过，医生的服务态度很好，也很耐心，根据病情做了必要的检查，并没有让做额外的检查，办事效率挺高的。药，检查收费很合理。唯一的不好就是，有些检查项目，可能要排好久才能预约上。	cici	2019-12-18 14:11:33	5
北京大学第三医院	北医三院在北京北部地区已经算是很不错的医院了，虽然运动医学是最好的，但其他科室的医生业务水平也都很不错，医疗器械等也都算得上顶尖了吧！来这里看病的人还真不少，但都还算是秩序良好，挂号可以提前预约，来这里再拿号看病就可以啦。除了有一个抽血的护士业务水平有点低，在我胳膊里扎来扎去的找不着血管还不让我动以外，其他的感觉都还不错。	GGWSS	2019-12-18 17:19:58	5
北京大学第三医院	特别亲民的医院，挂号服务态度超级好，技术专业，就诊时间迅速，虽然人很多，但没有很拥挤，志愿者服务也到位，医生医疗水平高，五官科专科，去的原因是我妈眼睛突然出了点问题，似乎看得见一个小蜘蛛，眼睛可不是小事 赶紧搜了搜附近医院 ，就搜到了这家三甲医院，就诊体验是值得信赖！[鼓掌]	稳稳	2019-12-21 19:58:50	5
北京大学第三医院	十几年来停车困难户，即使这两年有了立体停车场还是没有缓解。作为这一片最好的三甲医院，我熟悉的妇科，骨科，运动医学科是三院最好的几个科室，号都非常难挂。设备，人员，医术和服务质量都很好。每天人山人海，忙而不乱已经很难得。	辣椒闷子	2019-12-25 12:36:59	5
北京大学第三医院	2019年的意外 年末了，有些事我总是不想回忆，选择性忘记。 今年这个意外，着实让我猝不及防…… ⚠️⚠️⚠️⚠️⚠️⚠️⚠️⚠️⚠️⚠️⚠️ emm……出门在外，真的要注意安全！ 事情的具体经过挺痛苦的，因为盲区，没有人证也没有视频录像，肇事的主人不承认，这事儿我也就慢慢淡忘了。也因为当时自己是半蹲位，小腿和大腿角度低于了90°，所以被撞到以后，髌骨很容易脱位，由于前几年坚持健身，大腿力量还阔以，所以撑住了，如果我当时懂这么多的话，应该顺势倒地卸力。 我觉得，人不能和自己过不去，有些事改变不了，就只能接受。至于她们会怎样，我已经完全不去想了。 ‍⚕️‍⚕️‍⚕️ 我是从急诊排完片子直接给转的门诊，主刀医生相对来说算年轻的了，髌骨脱位第一次是可以保守治疗的，但是我的情况有点特殊，撞击可能太剧烈，撕扯掉一块软骨，所以必须手术。 我很感激他，在最短的时间给我安排了手术，因为当时正好赶上五一放…	居然吃成球	2019-12-26 12:22:23	5
北京大学第三医院	去北医三院很多次了，从出生到现在感冒发烧都在这里看的，之前也去过别的医院，医生误诊，加上医生的态度，真的是奔溃不再去了，这边孩子高烧上来儿科一层可以借体温计，借药退烧药，药等医生开了你还一瓶新的回去，他们会还给家属卡，只需把就诊卡，或者身份证压在那里，，另外去了前台可以先给孩子开查血常规化验单，和筛查甲乙流，避免了等结果，不过每次来三院人都特别多几乎每次都是高烧特需号200一个也得等三个小时以后才能看了，不过别的地方都比别的医院好太多了，人性化，儿科护士大夫态度也都很好。	苗苗阮	2019-12-28 21:15:03	5
北京大学第三医院	北医三院没得说，全国最权威的运动医学科就在这里，医生也是很专业，见过全国很多的病例，经验非常丰富。当然也是人满为患，如果开车来，都要排队很久才能进院停车，所以可以的话不建议开车来。挂号用北医三院线上医疗服务的app，也比较有效的杜绝了黄牛[强]	匿名用户	2019-12-31 00:57:26	5
北京大学第三医院	急诊就一个医生，现在是孩子们病高发季节，晚上看病的娃们都挤在候诊室，各种咳嗽哭闹，这种时候能不能多安排个医生呢？？？，晚上9点不到挂的号，还在家等了2个多小时，现在已经深夜1点钟还在等。平均10到15分钟叫一个号，有的孩子已经睡着了，躺在大厅椅子上门帘一会儿开一会儿关，没病也冻病了……我们是来陪着值夜班的吗？至少前半夜安排两个医生不行吗？？？超市收银赶上忙的时候还知道多开个台子呢……医患关系就是这么愈演愈烈的……多好的脾气在这等上几个小时也会崩溃的	奶油芝士巧克力	2019-12-04 01:19:10	4
北京大学第三医院	周五那天陪老公来北医三院检查，北医三院可以算是北京最好的医院之一了，设置有各类科室，医生多数都是北京大学医学院毕业的，有多年从医经验，设备设施也都是国内最先进的，可以直接走医保报销，不过还是希望朋友们都能身体健康，这比啥都重要！	沐沐妈妈	2019-12-09 17:57:41	4
北京大学第三医院	吃坏肚子周末过去的，拉肚子是在和发热一起的地方看，和急诊处分开在不同的地方，但是离得很近，可是来回检查还是挺折腾的，尤其人不舒服的时候。急诊里有餐饮，点了粥但其实就是速食粥，不是现煮的，周末人也很多。	794710396yq	2019-12-09 19:23:47	4
北京大学第三医院	北医三院是海淀区地区比较好的一家西医医院，我有什么急病是一定要到这家医院去看的，虽然离医院路途较远，但也还是比较相信北医三院的医疗水平。入冬以来，身体有些不适，来到医院看病检查，看到这像超市人流的景象真是感慨万分，怎么这么多人看病啊！[惊讶]	棒棒棒_6333	2019-12-13 13:11:37	4
北京大学第三医院	医院的周边公交不少，不过容易拥堵，地铁交通相对不方便，最近的几个地铁也有一段距离。挂号方面选择多样，排队挂号或者自助机挂号都还好，号源看运气吧，一般都能有号，当然有时候也难挂号，毕竟是知名医院。 环境不错，各种设施比较齐全，医生方面印象一般，希望北京所有医院的医生都有待提高。希望人人健康，生病医院及社区治疗水平得到提高，看病更人性化。	云际_爱摄影	2019-12-29 21:41:54	4
北京大学第三医院	感觉北医三院环境真的，全是人。急诊排了快俩小时的病，差点我就待不住走了，还好门诊收费贵，没舍得走，要不小命就拜拜了！不过说大夫真的很负责，要不是最后要求我一定做个加强CT，发现我的真正病因，救我一命！！嘿嘿，希望我早点好！！	Rosebud324	2019-12-30 17:26:05	4
北京大学第三医院	号还是挺好挂的，在114挂的，全自费 从挂号台取了号之后到分诊台刷条码 不过在北医三院看了两个医生，不知道是因为我两天的眼睛状态不一样还是医生技术水平不一样，他们给的建议不同。。。最后还是决定在比对一下别的医院的医生再决定。。。 环境就一般般吧，医生护士态度都挺好的	shunuranus	2019-12-22 14:12:40	3
北京大学第三医院	拿病例，先填写资料很方便，然后隔壁窗口排队拿缴费单，再然后去对面窗口排队缴费，缴完费，在回到拿缴费单的窗口重新排队，玩呢？我们的时间不是时间？	小嘛小二郎i	2019-12-19 14:24:41	1
北京大学第三医院	分诊台机制特别傻，当天挂号八点多的，到中午都排不上，因为预约的号可以毫无限制的插队，远道而来现场挂号就是一个大笑话，被迫在中午前退号了。浪费时间，浪费交通费，而且一早空腹在大冬天又饿又冷，体验太差了	匿名用户	2019-12-22 11:32:42	1
北京大学第三医院	挂号在公众号，现在是预约挂号，可以提前三天。预约挂号后，看病当天在自助机器上取号，方便啊！ 交费在自助机器上，检验结果在自助机器上打，总之，一切都可以自助机了，方便啊！ 交通真的不怎么样，基本是骑车去，走路去！开车去真的停不进去！ 三甲医院，儿科门诊不错！	dudu78729	2020-01-02 20:40:17	5
北京大学第三医院	从上学时定点医院就是三院，工作后也一直在这看病。除了挂号稍有些困难，其它都不错。医院可能是最忙的机构之一，医生护士们也很辛苦，门诊大夫感觉都没有上厕所的时间。居然伤害医生的事件还频发，真是作死。	eclairs1	2020-01-06 08:43:12	5
北京大学第三医院	北京大学第三医院是一家著名的三甲医院，全科室，很多科室都很好。还有美容类的。在知春路附近。这家医院是比较良心的医院，和北京其他医院对比起来，普通的病医生不会乱开药，不会开很多很贵的药。现在要在APP上预约。	依一	2020-01-06 11:34:56	5
北京大学第三医院	综合实力比较强的一家三甲医院。通过北医三院的app挂号更方便些。位于海淀区学院路附近，公共交通比较方便，停车场很紧张。医院设施先进，各种自助设备比较便捷。医护人员水平高态度好，实名表扬运动医学马勇大夫，非常好的一位医生。	水流云在	2020-01-07 09:35:37	5
北京大学第三医院	最近尽是跑医院了，所以对比之下多少有一点感触。北医三院的生殖医学和运动医学最有名气，所处的花园北路也算是年代比较久远的地方了，整个院区只有众多南门中的一个门进车，一个门作出口，其他都是供行人出入。开车进院是一件相当低效的通行方式。	Athena	2020-01-17 00:06:35	5
北京大学第三医院	踏上这里的路程，就会频繁这里，今天我是第四次来，基于头几次都挺快的，今天我也老早起床错开高峰开车来这里，结果今日流程很慢，我这肝颤停车费呀。 医院的客流量都知道，也不会因为要过年而减少很多，祈祷顺利。	泪眼看世界	2020-01-20 08:37:16	5
北京大学第三医院	医院门诊楼共八层，基本上完成所有一般性诊查，一楼在设备上取号，然后按楼牌指引到相应楼层候诊，电梯5部1-8层，一部只有部分楼层四楼超声，1-6楼有扶梯，最好乘坐扶梯。 四层超生检查，先预约，妇产超声和一般性内科预约不在一个地方，也没有特别指引，需要特别注意，否则白排队。三层心电图，二楼查尿、便。 北医三院算是特色医院，所以工作日患者和家属非常多，最好提前网络预约。	南亩东郊	2020-01-02 13:03:36	4
北京大学第三医院	上医院检查挂号太费劲了。网上挂号熬夜到半夜抢到了一个号。幸好现在都电子化了，挂号上有预计就诊的时间，可以在预计时间到达就不用等那么长时间了。作为三甲医院，这家的设施还是挺全的。每次看病的人都很多。这批大夫比较和蔼可亲，能够稍微详细的解答一些问题，比以前态度好多了。	Cynthia	2020-01-02 16:18:03	4
北京大学第三医院	年底的门急诊，人非常多，留心查看地点详情还是比较方便，医生服务态度还算不错，不过忙中忘了给病历和诊断，报销需要交还得重新来一趟，分诊的护士还让重新排队，前边很多人，结果去诊室直接找了医生，一分钟直接打印出来了，希望能改进办事效率，本来也是医生的疏忽，当时忘了给，一台有医生工作站的电脑一分钟打印就能解决的事情。	lizzy	2020-01-05 10:51:11	4
北京大学第三医院	今天陪家人去北医三院体检，走进门诊楼，就看见众多的患者在排队挂号、缴费、取药、咨询。说实话，现在去医院看病，由于医院的设备不断的升级改造，比以前还是方便了很多，尤其是北医三院，不仅可以网络提前预约挂号，还可以万一得急症时在网络上挂当天的门诊号，省去了长时间等待看病的痛苦(就我现在知道的信息，大部分的医院是不能在网上挂当天的门诊号的，必须去医院窗口挂)。遗憾的的就是北医三院门口的交通太拥挤，停车不方便。这里的医生和护士的服务态度不错，有问必答，耐心解释。但是现在由于人口越来越多，而且老龄化严重，所以患者也越来越多，设施改造跟不上患者增多的需要。走哪个科室、哪个部门都还得排队等待等待。没办法，这就是中国人多造成的结果。所以请亲们好好的珍惜自己、保重身体，人什么都可以有，就是不能有病。	翠翠	2020-01-10 14:19:01	4
北京大学第三医院	北医三院的服务越来越方便了，医院每一层都有自助挂号付款机，带上身份证或医保卡，操作方便简单。取药也只需在机器上刷一下条码，然后等着叫号拿药就可以了。门诊大厅里还有一家水果先生店，色调明快的装饰给医院增添了些温暖。可是北医三院还是一如既往地人多，号难挂。	南叶	2020-01-10 18:58:27	4
北京大学第三医院	北医三院骨科的号太不好挂了！我挂了一个月终于在大年二十九这天挂上号了！是（副主任医师）的号！现在在医院检查时大家都做好防护措施，我发现很少有人不戴口罩。医生护士都坚持自己的岗位，[抱拳]希望这次的传染并尽快解决吧！	萨琳娜	2020-01-25 15:02:51	4
北京大学第三医院	#点评有礼# 美容皮科，114电话挂号，80元。 这个科室是单独一个小楼，在主楼西侧，电话挂号需要先去交费取号，然后问护士，说去二楼某诊室，二楼结构复杂，不好找 敲开门，并不是号上写的大夫，接待我的大夫比较年轻。我的诉求是确认一下脸上的问题是痤疮还是其他的，大夫看了一下情况，轻度脂溢性皮炎，建议刷果酸，我也提出自己会有些敏感，大夫说也是可以的，频率一个月一次，一次800，提供薇诺娜面膜帮助恢复。问需不需要吃药，大夫说不用，没有大的炎症，但我还是挺想找一下内部原因，并不想直接外部用药或刷酸，就没有选择刷。感觉还是应该去皮肤科问诊而不是美容皮科。而且这边也不做微针类的项目。 一层分诊台护士态度不好，怼人的语气。郭大夫还可以，比较耐心，但总感觉经验不太够。	shibasaaki	2020-01-28 20:01:29	4
北京大学第三医院	一下午跑了三个楼，门诊楼取号，挂号条上显示五官科大楼二层就诊，奔过去分诊台护士直接给我个小条让我去老楼二层，说眼视力中心在那里看病，就不能把挂号条上的信息更正一下吗，看个眼科从门诊楼到五官楼再到老楼，经过三个楼才看上，这体验太不好！	juicy369	2020-01-13 20:00:12	3
北京大学第三医院	以前听人说北医三院的试管婴儿项目全国有名，需要提前三个月挂号，很多外地人甚至挂贵的要死的特需号，自己去了一下，发现挂号没那么难，第一次做普通检查建议挂普通医生的专科号，普通医生的号很好挂，定方案比较有技术含量可以提前预约专家级号，基本上提前一周就可以挂上专家号。每次医生都会帮约下一次的号，非常方便。新型肺炎期间拍的照片，人很少，平时人很多。	匿名用户	2020-02-01 21:43:01	5
北京大学第三医院	环境：[吐][吐] 北医三院，在海淀区算是很权威的医院。疫情发生了十几天，很多小诊所和单位的门诊部都关闭了，像是我这样的慢性病患者只能到这里拿药。 服务： 门诊楼进门口有温感仪，对病人的发热症状进行了很好的监控，各场所消毒工作也很到位。[强] [糖果][糖果]老公把车开到门口，我一个人走进医院的。虽然是全副武装，心情也挺紧绷的，在自助机上操作也尽量少一些触碰屏幕。但是走到护士台和诊室的时候，看到那些只是戴着外科口罩的医护人员的时候，我的真的感动了！[吐][吐]真的太危险了⚠️我们坚守岗位的医生和护士，是现代社会中真正的英雄！向他们致敬！[玫瑰][玫瑰]	百分百拒绝	2020-02-06 15:56:47	5
北京大学第三医院	最近跟三院打交道太多了…… 2017年在这里做了肩袖撕裂修复手术，康复了将近一年，崔国庆大夫给我做的主刀，恢复的不错。 两年过去了，本来还想去复查的，但是赶上了疫情，只能在家里呆着了。 看到崔大夫微信朋友圈，三院也有出征武汉的了，祝天使们平安归来[撇嘴][流泪][玫瑰]	漂亮的大猫	2020-02-13 04:10:25	5
北京大学第三医院	北京大学第三医院，出地铁站向北一千米大概，有两个院区，生殖中心在十字路口，是全国最有名的试管婴儿医院中国第一例成功的试管婴儿就诞生在这里，本部还要一直向东走五百米左右。每天人流超多。去做检查，一般生殖科男的话当天挂号都可以有号，女的就都需要预约了，尤其是专家号要提前很多天。院内各种事物流程很全面，办事很方便，就是人多等待时间长。	香飘飘大猪蹄	2020-02-19 20:34:00	5
北京大学第三医院	平日的北医三院人头攒动，运动科，妇科等门诊都得靠抢号，门口全是车，是一个工作日期间8点到18点都会常年堵车的堵点，疫情期间，门口的车也明显少了，就诊大厅及挂号大厅基本没什么人，只有个别来去匆匆来打印报告和来拿慢性病药的长者，希望疫情尽快结束，一切都恢复正常吧。	金贝贝1号	2020-02-26 10:26:46	5
北京大学第三医院	受伤当时立马去了急诊，急诊周围有可供租赁的轮椅，用芝麻积分就可以。 图2是住院的早餐，很清淡，早饭的时间在六点半，有护工帮忙打饭和洗漱，一整天的作息有严格的时间表。 医生们都特别专业，态度很好很耐心，手术也不会紧张。护士姐姐们都很温柔和专业。特别感谢医护人员的帮助和照顾。当时住的楼层比较高， 外面的风景很开阔，即使住院也是非常棒的体验。	梧桐下的xiao美丽	2020-02-28 19:15:30	5
北京大学第三医院	距离我家3公里的大医院，从小在这里看病。 最近跑的比较多的是运动医学和眼科。去眼科是因为北京空气脏，眼睛里长了珍珠，做了个小手术取了出来。运动医学是三院的王牌科室，我去看肩伤和膝盖上都去这里，看到了好几个国家队的运动员。马上要去复查了，希望快点过去吧。	小鬼爸爸	2020-02-13 19:41:16	5
北京大学第三医院	新冠的出现，大家都被圈在家里，不得已，打车来了趟医院路上的车还挺多的，医院里人也不少，进门诊楼前，需要测体温，进各个科之前，还需要填表，测体温，然后安静等待……关注公众号，可以直接挂号，账单也是手机直接支付，很方便	凯蒂猫	2020-02-19 19:11:10	5
北京大学第三医院	我只想说皮肤科千万别挂宋清华的号。原因: 1.一上来检查就判定真菌感染，且不容许患者提出质疑 2.我说我抹皮炎药和吃抗组胺的药了，她还坚持要我做皮肤真菌测试，这种情况下是什么也检查不出来的。事实确实白花了几百检查费没结果。然后她还坚持说是真菌感染 3.开了五种药，每种好几个疗程的，（按理说不确诊得病应该只开一两周的看效果再继续用药），共计小一千 4.仍旧不对症，后来找的周劲松主任，啥也没折腾，直接开了一管艾洛松，二三十，抹完就好了！ 医者仁心，这个宋清华宰人太狠，对病人态度差，关键还瞎治。生平第一次对医生态度印象这么差，希望少些患者落到她手里吧	匿名用户	2020-02-09 11:37:10	4
北京大学第三医院	早晨8点多，老泰山出门遛球球，弯腰捡**摔了一跤，站不起来躺地上了。微信通知我们过来时，他坐在地上。三个人托扶，但站不起来，右边大腿疼痛难忍，完全不能支撑。小灰灰连忙去把车倒过来，三人合力把老泰山扶进后排。回到家门口，我们带了各种证照、水和面包片，赶往学院路的北医三院。 到医院后，租轮椅，挂急诊科，拍片。半小时后出片，右腿股骨头颈骨折。因新冠疫情，医院血库空虚，一律不做手术。开点止痛药回家闭关自愈。	海水遥	2020-02-17 23:13:43	4
北京大学第三医院	现在疫情期间，北医三院门诊人特别少，进医院之前一通填表测温，外地的朋友要居家隔离十四天再来哦，挂号可以网上预约，没有急病建议过了疫情再来，毕竟医院有发热门诊，还是比较危险的，而且有很多医生护士援助武汉了，比较缺人手	小心心	2020-02-28 19:11:32	4
北京大学第三医院	三院挂号用微信公众号，早上发号，提前几天盯着点基本都能挂上。 环境：北医三院人超级多，人山人海，注意佩戴口罩 服务：护士们还是挺靠谱的，心内科中老年人偏多，小护士们的耐心很受考验……我在那里住了一周都觉得烦，真是难为你们了	肥美是只猫	2020-03-03 12:16:04	5
北京大学第三医院	疫情期间，不是迫不得已谁也不会来医院，但是到了医院以后，莫名的安心，首先测量体温，其次各个角落都随处可见消毒液，等待就诊的患者，就算座位也是一个隔一个的。今天看见一个小插曲，有个从外地回来的人来看病，外地回京，应该在家隔离14天，但是患者好像没有做到，就过来看病了，医生根本不给看～并不是不管你，人家也是对所有患者负责！	娃娃君主	2020-03-11 13:54:12	5
北京大学第三医院	这里不能开车来，即使疫情期间也还是排队停车，进不去。 我都是走路，骑车来。 进门前，先要手消毒，是那种免洗洗手液。 自动测温的。 到各科的时候，要填一个表，测体温，门口坐着两个医生。如果挂号时填了的话，就不用再手填了。	dudu78729	2020-03-19 23:21:04	5
北京大学第三医院	人真是多啊，疫情期间也不少，防控做的好	小心心	2020-03-31 21:03:50	5
北京大学第三医院	北医三院一直都是人很多，大夫也不错很良心。从进停车场开始就测体温，挂号什么都是自助服务，停车场真的不好等车位呀，疫情期间还好人不是特别的多，来看过敏，大夫虽然良心，但是不知道为什么总是等待很久叫号，看病一分钟搞定，是专业啊，但是什么注意事项都不告知，就交钱…	M	2020-03-09 00:34:14	4
北京大学第三医院	有了新门诊楼后比以前好多了，环境好了很多，各科室都有，门口有导诊员，还有很多自助设备，就医感受还是不错的，就是有时人很多，排队很久。学生享受公费医疗，自付10%，挺便宜。	尚影月	2020-03-22 15:17:46	4
北京大学第三医院	北京大学第三医院算是北京赫赫有名的医院了，在北京也是可以拍的上号的综合性三级甲等医院。 北医三院位于海淀区花园北路，是一个综合医院，里面基本各个科室都有，挂号比较紧张，可以网上预约挂号比较方便。 就医历程：家人甲状腺不舒服，挂了外科，来来回回门诊挂了三四次号，确认了，之后安排手术。由于床位较为紧张，两个星期后排到床位后打电话通知来住院的，术前谈话，术前准备，术后护理等等，一切按医院的安排开的。 PS：可能由于医生较忙，从住院到出院没见到主治医生[捂脸]。 此外：该医院门口十天有七八天都有一对夫妻在医院门口唱歌，是来医院讨要说法的，据说有好几年了。本来医院门口车流量较大，她们车停在医院门口，很阻碍交通，影响也不好，建议病人家属从正规渠道解决问题。	懒懒	2020-03-26 00:04:52	4
北京大学第三医院	疫情期间说实话往医院跑真有些提心吊胆的，但是家里长辈的身体不是太好，要去医院看病，所以不得以还是要去！急诊室的人还是不少的，不过现在医院对发热的筛查也还算严格，进大门时都要测一下体温，急诊门口还要再检查一下体温并要求用酒精洗手消毒。不过建议大家要去的话还算全程带着口罩吧，以防万一。	GGWSS	2020-03-31 20:00:35	4
北京大学第三医院	外地患者需要在北京居家隔离14天才能进，挂号不能现场挂了，下载APP抢号，很难	小心心	2020-03-11 13:07:45	4
北京大学第三医院	北医三院的发热门诊靠东侧，还都开着窗户，查了一下前一天的就诊人数是八十八人，特意从马路对面绕到西侧进门诊大楼。上一次来门口还是测手腕，这回改成了红外设备。里面每个科室都单独封闭，在外面填表测完体温才能进入。	KELLY198	2020-03-11 15:30:36	4
北京大学第三医院	上回看皮肤科，挂了个专家号，同样的毛病后来又挂了一个普通号，俩人的诊断大相径庭，真不知道该信谁的了。这里的号是真心难挂，半夜十二点开始拨打114排队，居然排到九十多号，最后无奈只能找黄牛帮忙，他们说也是靠自己排队挂号，有点质疑。最大印象是人多！现在疫情还没有结束，已经如同市场了。 效果：	Maggie	2020-03-30 10:42:57	4
北京大学第三医院	疫情之下的北京大学附属第三医院，人确实没有往常那么多，京外的人员也进不来。在北京的，能不去看病的老百姓应该也都不会去医院。 进入大院儿，先有一个帐篷支起来的入口，有远红外自动识别人体体温的设备，不需要工作人员手持测温枪，只需要人流步速慢些通过时，就可以逐个识别，非常先进。 以往熙熙攘攘的大厅，居然变得寥寥落落， 各个门诊科室都有严格的登记和扫码。 消毒液随处可见，方便使用。抽血化验，甚至一些彩超都可以达到交费，预约，直接立等可做啊。[胜利] 人少，确实好。[偷笑]	kittyzxy	2020-04-06 00:16:57	5
北京大学第三医院	疫情期间，估计也就生孩子的跑医院了。医务人员真是辛苦了，每天裹的严严实实的，还得出诊。现在大门就开中间一个了，所有人都从中间走。进去看病要填是否去过武汉的登记，应该挺安全。提个意见，理解疫情不让家属上去等生产，但是需要签字我们也不能走，都在门口聚集等着是不是也有风险？	chinaboy049	2020-04-11 10:19:06	5
北京大学第三医院	北医三院，综合实力很强的医院了 发烧发热的定点医院 疫情期间人还是很多，真的太难挂号了 北医三院紧挨着北大医学部 很多医生都是北大医学院毕业的 开车去的话要排很长时间的队，停在医院外面的话比较贵，位置也不是很好找 急诊在地下一层，晚上也是人很多	匿名用户	2020-04-15 16:46:50	5
北京大学第三医院	北医三院也比以前人少很多，查的好严，外地需要隔离14天再来	小心心	2020-04-19 11:28:51	5
北京大学第三医院	腰突严重，网上预约了疼痛科医生的号，APP挂号网上预约很方便，第一次去北医三院看病的病人，医保卡要先去窗口关联，然后再取号，不然医保患者要按自费就诊，不划算。 就诊后开了住院证，回家等待住院通知，大约一周后可以办理住院手续，由于疫情，入院前拍了胸片，做了核酸检测，办理饭卡必须使用现金，有些不方便，其它的医院环境好，服务好，住院节凑快，第一天入院，下午➕晚上做完各种检查，包括心电图，腰部X片，CT，MRI，结果要第二天下午出来，但第二天上午就手术，第三天就出院了，一个字，快！	于汭儿	2020-04-27 09:19:29	5
北京大学第三医院	疫情期间来三院看病，网上提前挂号，进门测体温，候诊要填表再测一次体温，陪老人来的才能一起进，座椅已经间隔开。看病的人确实大大少于从前了，副主任以上的医生基本一周只坐班一次，这时候没急病大概都不会来看病吧，盼着疫情早点结束，正常生活秩序快些恢复吧	匿名用户	2020-04-03 13:58:09	5
北京大学第三医院	眼睛不舒服，同仁挂不上号，北医三院正好有号，在vx里搜北医三院公众号，挂号很方便。 来到医院，去眼科，一路上啥都不用，医保卡都不用出示，在护士台扫描公众号上的个人信息二维码，就等着叫号就行了。 大夫也很nice，给开了药。 整个就诊体验很不错。	北伦敦的枪	2020-04-08 09:53:49	5
北京大学第三医院	说实话真的不是太好啊，可能我赶的这个医生不太好吧，我是带家里人来这里看病的，挂号不好挂，只能114，周六日不放号！ 大夫‍⚕️防护措施都很严格一个人都带三四个口罩，好不容易挂个号看个五分钟就出来了，也看不好啊！ 医院里人很多啊，几乎都是老头老太太看病拿药的，可能我也没有见到重症患者吧[糖果] 希望下次再也不用来了	shenlang87	2020-04-09 12:23:38	5
北京大学第三医院	停车特别不方便，出来一辆才能进去一辆，等好久才行。停车费八元一小时。	小幺如如	2020-04-19 13:43:23	4
北京大学第三医院	北京大学第三医院 疫情期间的北京大学第三医院 真是不敢恭维这里的安全措施 就在大门口进门的地方弄个帐篷测测体温 还不是一个一个的人测 是呼啦一大群人一起进去 形同虚设 也不检查健康宝或国务院小程序疫情防控卡 只立个牌子而已 根本没有人检查 随便进 太没有安全感了 里面人乌央乌央的很令人担忧啊[失望] 希望来这里的朋友都自己做好防护	rongronglin	2020-04-28 17:52:27	1
北京大学第三医院	五月二日，去北医三院开假条，腰突手术后一个月了，白天走的稍微多一点，晚上躺在床上腰右侧还是会有隐隐的小疼痛，强度不大，一会儿就好。 提前三天预约，APP预约很方便，可以根据约好的号的时间点来看病，疫情期间，病人相对少些，到了二层直接取号，然后填写流调表，测体温后，到护士站刷卡报道，因为是2号，报道后就可以看病了，从进入到结束出医院一共就十分钟。	于汭儿	2020-05-04 10:43:51	5
北京大学第三医院	我是来给口腔科的谢克贤医生一个超级大好评！我的一颗后槽牙情况很糟糕，总之就是根管治疗失败，牙体还有缺失，并且因为上次根管治疗留下的阴影一直不敢重新治疗，拖了三年直到拖到牙龈都肿了！才下定决心要治疗。在三院补牙的时候，某位医生说我这颗牙很难留住，做好要拔掉的准备，推荐我直接去北大口腔看，无奈我挂不到号。机缘巧合挂到谢医生的号，看到他在牙髓治疗方面经验很丰富，背景也很优秀，虽然title没有很高，但我决定抱着相信学霸的心态去了！果然没有让我失望！在确定牙根没有纵裂之后，谢医生为了保住我的牙，确定了重新根管治疗并做牙冠的方案，重新做根管比首次做根管麻烦很多！因为要把之前残留的胶清理干净等等，但是谢医生技术很棒，我重做根管治疗成功了，第一次治疗结束后牙龈当天就消肿，直到现在戴了牙冠半年了，一切都很完美，重新恢复两边都可以咀嚼的正常生活啦！有相同病情的朋友真的推荐去看谢医生的号！不要盲目迷信主任级…	匿名用户	2020-05-11 00:09:47	5
北京大学第三医院	这年头哪里缺人医院都不缺人！前两天在北医三院首都机场分院拍的片子，周六本院这边运动医学正好有号，所以就来这边了，平时本院很难挂到运动医学的号，运动医学和生殖医学是北医三院的强项，据说国内第一个试管婴儿就是北医三院做成功的！现在的医院都很现代化，全程都可以自助服务，缴费也不需要用现金，手机扫码微信支付宝都可以支付了！	纸驴子	2020-05-16 22:58:49	5
北京大学第三医院	老姐两年前骨折了，在这里做的手术上的钢板。之前一直在忙外加上疫情的原因。一直拖到现在才有时间来找大夫做手术把钢板取出来。 北医三院骨科的号巨难挂。在网上挂号根本就别想。瞬间秒没。 实在是没办法了，今天一早我就来这里看看是否可以让大夫加号 骨科的吕杨医生很客气，问了一下事由直接就给加上号了， 取完号后到分诊台等着大夫叫号看病了。很快。吕主任询问了一下情况。安排了住院手术告知了的程序。 疫情影响。门诊手术还未恢复。按步骤完成就可以了。 只是多了一项核酸检测。价钱是一百八十元。 拍片子、验血、验尿、胸片、测量血压、B超一个都不能少。等三五天后医院通知做核酸检测的事情了。	不吃烤鸭的北平爺	2020-05-20 18:59:56	5
北京大学第三医院	国内比较知名的三甲医院～ 比较著名的科室— [爱心]运动医学：几乎所有运动损伤后的治疗与康复，都很权威！其中脊柱和康复都是很不错的，仅脊柱就分为多个主治医生，每个人主治的部位不同，区分很细，挂号时请注意选择好医生[亲亲] [爱心]眼科：眼科是和香港合作的，单独一个眼科大楼，包含所有眼疾治疗，有很先进的治疗设备，医生也是顶尖级别，和「首都医科大学附属北京同仁医院」齐名。 [爱心]妇科（不孕不育）：中国第一例试管婴儿就诞生在此，距今应该40多年了，听说该婴儿已长大成人，身体健康[愉快] ㊙️现在挂号建议使用微信公众号～北医三院服务号，提前一周挂，如果是想挂当天的号，就早上七点！三分钟就没有了，祝大家好运[双手合十][双手合十]	海淀爷们儿	2020-05-27 09:19:25	5
北京大学第三医院	疫情期间在家想在家运动一下，做健身操，结果因为准备活动不重复，造成髌骨脱位。经朋友推荐到北医三院运动医学科。因为在疫情期间，医院管理很严格，测体温，健康宝什么的。候诊时只能病人进，家属都要外面等候。照核磁，开药，医生教我做一些动作来恢复腿部技能。因为受伤一个月了，腿部屈伸都成问题了。经过一个月治疗康复练习，现在平路走基本没问题了！	匿名用户	2020-05-27 12:02:05	5
北京大学第三医院	导航过去的，结果被高德拉到医学部去了，大家记住，在桥下的位置就可以右转了，否则真的把拉到医院的后面叫医学部，大概走过去的也就8分钟！人太多了，感觉没有了疫情的存在，医院还是人山人海，大体说大夫的素质还是很好的，就是取药的人太多，等了一会，门口没有停车的地方，家里人只能在车站附近周旋！附近太堵，8公里的路程到医院要用一个小时！	路人甲2119455117	2020-05-31 19:19:14	5
北京大学第三医院	北医三院位于海淀区花园北路，因为周边是老的居民小区，而且门外就是公交车站，虽然交通方便但是因为道路比较拥挤，堵车是个问题，现在增加了红绿色，控制了医院门外的车流量，堵车的问题缓解了不少，医院里立体车库的投用也很大程度缓解了车位少，停车难的问题。 疫情期间，院内各方面控制的很好，比如一栋楼内几部电梯、几个楼梯分区使用，划分入口和出口，去不同科室就诊需要走不同的通道，坐不同的电梯，当然，扫码和测体温更是必须的。 综合门诊楼一层大厅右边是挂号厅和咨询处，左边是药房取药大厅，窗口多，速度快。在大厅门口有个鲜果吧是个亮点，尤其受年轻人欢迎。	北坪	2020-05-12 15:31:25	5
北京大学第三医院	作为一个资深病人，必须要给看病做一个攻略。 由于特殊情况，只能去北医三院看病，为了挂号我连续10天左右，早上六点半开始114，然鹅，并没有成功。后来辗转得知可以关注北医三院的公众号挂号，号源充足，时间短，很方便，但是首次就诊不能用医保，只能自费，我挂号就花了60块[流泪] 医院很大，人很多，进门有专门通道，测体温，消毒啥的都挺齐全。设施设施也很齐全，很多事情都可以自助操作，省了很多排队时间。但是人太多了，我今天交了钱，核磁已经排到两个月以后了，所以说，还是养好身体不得病吧。	懒兰	2020-05-18 23:16:14	5
北京大学第三医院	挂不上号。。。。开药跟不要钱似的，拿药跟抄家底儿似的。三院半日游赶上去一趟贵州的团价儿。	匿名用户	2020-05-13 15:21:40	4
北京大学第三医院	挂号： 挂不到号吗❓去公众号啊，很好挂的呢。[调皮]这是最简单方便的办法哦 疫情： 疫情期间人不是很多，但是也是需要排队的，关注健康宝后即可啦 停车： 不是很好停车️，建议两个人去，让司机开车在周边路口等待⌛️就好啦！	oldboying	2020-05-23 18:42:51	4
北京大学第三医院	4月中旬至今在三院治腿，经历了一系列检查和一次由三院运动医学科主任医师江东博士主刀的踝关节微创手术，治疗过程十分顺利，医生的态度与技术都特别好。目前正在术后康复。附上康复期间的部分账单。309元/次，时长约30分钟。	赵小钊Xiaozhao	2020-06-16 20:05:03	5
北京大学第三医院	之前骑车被快递三轮撞倒了，因为是周末只能到三院看急诊，还好不是很严重，打了支具加固。后来通知两周后挂门诊号来复诊。现在三院都是网上预约，很方便，早上七点开始，基本都能约上。复诊当天也是早早就来了，怕晚点停不进来。。。进来取号，打流行病学调查表都在自助机完成。科室门口的护士尽职负责，一直在不厌其烦的吩咐要怎么做，但是还是有人问，不知道张耳朵干嘛用的？还有那些跟医生护士急的，都不知道怎么想的。	十字军大班长	2020-06-17 12:36:53	5
北京大学第三医院	北医三院的运动医学和生殖都是很好的。积水潭医院运动医学也好，但是院区在二环，而且楼比较老，北医三院很新，主要挂号能挂到。疫情期间去看诊会有填一些信息。核磁共振最近很难约，五月约的时候要等整一个月。急诊在地下。	华丽追逐	2020-06-23 00:12:28	5
北京大学第三医院	去探望病人，进医院需要提前进到小路里面，过一个单位门口，不能往里拐，再一个小口才是医院，不能单纯的指望导航，导航走的是大路，也会有没那么准确的地方，第一次就跟着导航走错了。医院院里很好停车，还有停车楼。	糖果雪娃娃	2020-06-27 13:37:40	5
北京大学第三医院	人是真的多，没地停车，很辣可以停对面小区的，现在疫情应该也都不让进了，开车来的话一定要早，或者一人开车排队，一人先下去，总之就是人多，。 排队人也多，没想到现在疫情期间还有这么多人，不过北医三院这么有名的医院应该也是会一直这么多人	拉不拉狗多爱喝咖啡	2020-06-01 11:25:44	5
北京大学第三医院	感觉这两天牙又想不安分了 已经开始蠢蠢欲动 约好的过年回去之后弄牙 转眼间已经六月份了[捂脸] 主楼一楼大厅窗口东侧空无一人 西侧只有保洁阿姨在清洁座椅 这样的北医三院 你应该没见过吧 在我亲眼目睹之前 我也想不到会有这样的场景 从来都是人来人往 这是我寒假离京前的周六 1月18日去的场景 那天正好是他们下午休息 也刚好是小年 记录一下这个不常见的场景	匿名用户	2020-06-02 16:53:14	5
北京大学第三医院	北京排名非常靠前的三甲医院，生殖医学和运动医学更是王牌中的王牌了。可以公众号办理就诊卡并挂号，就是停车非常不便利，只有南门一个入口，总是要等半天，不如停到远处再走过来。北京疫情风险降级以后，门诊人数也上涨了很多。	Athena	2020-06-05 16:58:26	5
北京大学第三医院	医生还是挺专业的，因为疫情影响，去年的检测全都报废了，又大老远回医院重新来做了一套检测，累了个半死。这次疫情还导致之后的手术得等有了材料才能开始，又得回家去等着，无语了，以后还得来，一样下一次来就可以做上手术	张三	2020-06-06 13:19:44	5
北京大学第三医院	五个月了没去医院了，微信公众号预约挂号，现场自助机取号缴费，需要填写流行病调查表，并打印。 总体感觉还算方便，只是有些岁数大的，操作自助机费劲。	xiao_jiang58	2020-06-06 13:38:04	5
北京大学第三医院	—☜米苏点评·记录点滴生活☞— 眼睛不舒服，临时通过公众号挂了号，专家号没了，挂了普通号 第一次就医从公众号挂不了医保号，要挂非医保号，花了50元 去了医院窗口绑定一下即可，但是多交的挂号费退不回来了 挂号时候有预期时间，按那个时间过来就诊即可，基本差不多时间 眼科的医生还不错，虽然是普通号，医生也是非常用心，做了眼底，没什么问题 用裂隙灯给我看半天，又散瞳给我看半天，非常负责和敬业 结算医药费从窗口排队的话，有点久，取药的时候等待也有点久，希望能有所改进 ᵀᴴᴱ ᴮᴱˢᵀ ᴵˢ ᶠᴼᴿ ᵞᴼᵁ ♞我是♡米苏♞ ♚热爱♡生活♚ ♝热爱♡美食♝ ♟欢迎♡关注♟	米苏小姐姐	2020-06-08 13:34:06	5
北京大学第三医院	三院离家比较近，网上挂号比较方便，关注微信公众号可以提前三天挂号，当天也可以有剩余号可以挂。 进门扫码测体温可以进入（比较松），大门右侧缴费取号，我拍的9号窗口业务不熟练，非常慢。网上流调或自助机上流调才可以入科室候诊，家属不能进（比较严格），拿处方和医保卡缴费，药房前有机器扫码，显示窗口取药。整体流程比较顺畅。 LG看的骨科，医生比较仔细，负责，不愧是运动医学顶级科室。	海之魅	2020-06-18 00:06:11	5
北京大学第三医院	离家最近的三甲医院，人是真多，不好停车……最好打车去或者公交。医生水平还是很有保障的	匿名用户	2020-06-14 05:57:29	4
北京大学第三医院	人是真的多，毕竟是专科医院，所以人多是应该的，位置在花园路附近，可以选择开车来，但是堵车比较严重，而且入院需要排队，个人建议要是选择北医三院的话，要提前用114微信上预约挂号，每天七点开始放号，直接来的话，只能看急诊的！	肥鱼	2020-06-07 19:20:17	4
北京大学第三医院	今天是去看疼痛门诊的，得了带状疱疹，按照网上说的，一定要挂疼痛门诊，我就去了。 没想到挂上号之后，刚见了大夫没有三分钟就被打发出来了，说是要挂皮肤科？！在任何一家医院带状疱疹都是挂疼痛科，怎么这儿要挂皮肤科呢？皮肤科没号了，算了吧，去安贞医院！	小鬼爸爸	2020-06-08 14:10:02	4
北京大学第三医院	这次是去看疼痛门诊，不过真的让我很失望。 挂号还是挺方便的在手机上用公众号就可以挂号了。 按照网上查的资料，我的病必须得挂疼痛门诊，结果轮到我了大夫看了一眼说让我去挂皮肤科？！当天哪还有皮肤科的号啊。没办法只能随便开了点止疼的药把我打发了。	漂亮的大猫	2020-06-09 11:54:50	4
北京大学第三医院	点评下胃镜吧…一月份看的消化科，当时预约胃镜，人多可以理解，预约到了2月底。后来赶上疫情，不做胃镜，也可以理解，延迟等通知呗。之后每个月都要主动打电话问什么时候可以做，一直说等着等通知，这都五月底了，还是没消息。结果今天一看，今天当天的普通病人约胃镜下周就可以做，然而我们一月份约的还不可以！相当气愤，不给任何解释理由…	田老师	2020-06-17 21:07:00	4
北京大学第三医院	因为出差需要，来三院做核酸检查，说说大概的流程吧。 首先：微信关注北医三院服务号，注册相关信息，预约挂号，选择内科-筛查门诊。 第二步：按照预约的时间去医院，到了以后直接去筛查门诊排队，因为筛查门诊都是非医保的，即使我的定点医院在三院，也是告诉我走非医保，直接出示电子医保卡，手机支付打单子就好了，费用都是120元，特别迅速，你会拿到图5的两个小单子，按照地上贴的指示去做核酸检测就行了，记得拍一下门口的提示。如图7 最后：需要纸质核酸检测报告的小伙伴一定要记得再来一趟呢，在门诊楼一层自助打印机选择打印检测报告，不用身份证直接扫描电子医保卡就可以显示需要打印的检测报告，打印完旁边有玻璃房子的6号窗口盖章，不需要纸质报告的，微信公众号也可以查询到检测报告[微笑][微笑][微笑]	Fiona517	2020-07-10 14:16:03	5
北京大学第三医院	前天去北医三院看皮肤科，大夫给开了两盒医美面膜，十片254元全自费，如图。从来没有用过可复美的面膜，某宝一搜，竟然这么贵，十片要376？？医院开的竟然便宜了一百多？？？感觉捡了大便宜[憨笑]还有一瓶新华vc，只要两块五啊！还可以走医保，简直就是不要钱！对比网上林林总总动辄百八十的维c咀嚼片，省下来的钱买排骨它不香吗！！！要说脸的事儿还得是医院最靠谱[斜眼R]	Lakesh	2020-07-11 17:27:50	5
北京大学第三医院	三甲医院直接持医保卡挂号，不过的网上提前约，现场自助机很少能现场挂上当天的号，不愧是大医院，这环境，真是没的说，进大门看健康宝，进门诊大楼还要过安检，门诊大楼里面还有自助买饮料，自助机取号，然后去护士站预检分诊。大夫看完以后交费，交完费去取药的地方有扫条形码，提示去几号窗口取药，这个真的很好，不用人都聚在一起，大医院不愧是大医院！	肖战女朋友	2020-07-18 17:41:51	5
北京大学第三医院	端午前长了芝麻粒大小的包，有一点疼，细菌感染后就是图七的样子，4号到医院做切割引流手术，今天医生说一周后就好了。终于不用再跑医院啦。4后做完手术，预约2天后的号，外科普通号，真的不好预约，建议每天早上七点前守着微信公众号预约。手术后一周三次换药，一次43.4元。去了八次。手术花了不到200元。挂号走后医保，两次普通号，其余都是副主任医师。	吴小芊芊	2020-07-31 19:52:26	5
北京大学第三医院	疫情期间，最方便的就是上北医三院看病，预约挂号，让我荣幸的挂上了运动医学科的号，这在平时，是想也别想的事。进医院出示健康码，经过测体温，填写健康调查表，才可以进到科室待诊。医院里人不是很多，再也不是往日里熙熙攘攘的景象，感觉真好。核磁拍片后，我的腿诊断为髌骨撕裂，医生建议做理疗和外用洗药，洗腿热敷的药是北医三院自制的中药包30元/副，一下给开了10副，还是自费药，大夫，你当我家钱是大风刮来的？果断撤离，知道病因了，回社区医院做理疗，开外用药去。	药小可	2020-07-01 12:57:37	5
北京大学第三医院	. 2020年6月，陪家人到北京大学第三医院就诊。地点：北京市海淀区花园北路39号，临近北五环学院路桥南侧。 网上医院预约挂号方便，找到合适的科室医生和时间即可。“票贩子”应该失业了。 按照预约好的日期去医院门诊楼，找到分诊台缴挂号费费后就诊。 该医院为最高级别的三甲医院，硬件设备好，注意事项详细打印的给患者，检验报告结果也是在柜机上操作即可。方便且提高工作效率。服务态度也还不错，总而言之，有中国最高学府北京大学的金色招牌，其整体医疗水平错不了。也难怪北京新冠疫情尚未解除，患者依然很多。不能想象头几个月“新冠”最肆虐时期，谁还敢奔赴湖北武汉医院就诊啊？！万不得已，还是少来这人员密集地方。 医院门口交通情况改进多年依然糟糕，道路狭窄而拥堵，车行缓慢。自驾车来的注意了，医院里停车位几乎没有空余的️，除非你有足够时间和耐心等一小时以上。要想顺利停车，早上六点半左右前到医院差不离，还有办法是远离…	BeiJing	2020-07-05 12:35:48	5
北京大学第三医院	第一次来北医三院。挂号还算顺利。手机上没法直接操作，到了现场用机器很快就挂上了当天的号。我是耳鼻喉科，挂了一个副主任的号。 北医三院整体的服务态度还是挺好的。医护人员包括按电梯的小姑娘，说话都挺客气的。 医生也挺好。就是等的时间有些长了。	匿名用户	2020-07-06 19:19:26	5
北京大学第三医院	北医三院可是一家北京著名的三甲医院，医院擅长骨科治疗。很多受伤的运动员都会前往北医三院进行系统治疗！ 而我并非出于这方面的需求，我之前定期去协和医院取药，而这种药并未在附近的各大医院觅得它的踪影。无奈近期疫情肆虐，遥远的协和出行甚是不便！偶然机会获知北医三院可以取到它，便果断舍弃遥远路程的协和，换成他家作为目标。 北医三院的服务态度和医疗环境也很让我满意。	飞流溅玉	2020-07-19 15:58:21	5
北京大学第三医院	一大早陪老妈来北医三院，窗口挂号取消自助机挂号是七点开始。每台挂号机都排起长龙，北京看病真的很难。北医三院很出名的有妇科，眼科，运动骨伤。尤其妇科，来自五湖四海的病人来北医三院。疫情期间也好多外地人进京看病，真的是佩服佩服。吐槽一下，北京人看病都很费劲。这些外地人都不知道哪儿的路子挂上专家号	Andy呦	2020-07-24 10:44:31	5
北京大学第三医院	在我个人心目中，北京大学第三医院是最棒的。不仅因为它离家近看病方便，更因为这里医务人员的水平高超，绝大多数大夫的态度和蔼可亲。医院的设施装备也非常的精良完善。缺点是这里看病的病人非常多，而且进入医院的病人还必须要进行x光安全设备的检测，比较耽误时间，影响看病的效率。	雪绒花	2020-07-31 16:28:00	5
北京大学第三医院	微信114挂号，运动康复科，非常难挂，副主任医师，态度好，满意。取号窗口和科室外的护士态度也可以。 地面停车位非常紧张，正好有辆车走了，不然要停到地下了。入院处交通拥堵。	点小评4280019618	2020-07-13 17:37:54	4
北京大学第三医院	北医三院人太多	扶风_4372	2020-07-18 11:05:02	4
北京大学第三医院	疫情期间住院北医三院的耳鼻喉科病房，在五官科的五楼，术前一天住进来，需要提前做核酸检测，住院期间不允许出去，家属也不允许探视，手术当天进入病房的家人也需要做核酸检测，术后六小时之后家人就不在允许进入了，一个病房三个人，环境不错，病房里有卫生间和洗澡的地方，需要穿病服，吃饭会有人过来提前问你点餐，饭点送到门口，护士姐姐态度很好	Sehun.	2020-07-27 09:59:39	4
北京大学第三医院	老牌大医院，口碑什么的还是很好的！ 疫情期间，不得已来了两次急诊，接诊大夫的态度还是可以的～就是老牌医院的硬件设施相对老旧了一些。 因为疫情住院期间不让探视，不让陪护～真的是非常不方便。而且可能大夫见多了，态度也一般般...生病的时候遇到这种，心情挺不好的...	幸福甜蜜罐儿	2020-07-30 14:01:42	4
北京大学第三医院	连续两天到北京大学第三医院看病。由于疫情医院每天控制病人的数量，需要提前一周预约挂号(尽管我们单位有元化医疗医疗服务机构负责挂号)。 现在北医三院已经改成就诊当天取号。拥有医保卡的病人不再需要携带北医三院的就诊卡和身份证。进门的时候需要提供健康码测量体温。病人到达就诊区域后，需要再次提供健康码和测量体温(还需要事先在自助机上填写流调报告)。 北医三院的设施是比较先进的。医生的服务因人而异。 医生的水平没有问题，但是有一些大夫对待病人没有耐心，给人不好的感受。	雪绒花	2020-07-16 16:39:08	4
北京大学第三医院	挺方便智能的一家医院！干净整洁！人很多！ 首先下载线上医疗，开一个电子医疗卡，到了医院去机器上跟社保卡关联一下就OK了。特别方便。候诊室需要出示流调表，机器打印就OK。 我觉得各方面都好，医生护士都很热心，有问必答，而且很详细。候诊座位那有充电口！ 唯一不好，就是咨询台的人，上班瞎聊天，问她问题，一脸不屑的看我，也不回答。真的给北医三院掉价。我问了三次，都没有回答我，就是看着我。你要是不知道就说不知道。难道是个不会说话的。你要真的那么牛，你上这上什么班啊。你是咨询台好吗。很多病人来医院不懂的第一个就找你们。相当于医院的门脸了。太掉价了。	我妈说我美	2020-07-20 17:40:30	3
北京大学第三医院	挂号排队时间长。看病三五分钟完事儿。就是因为看病人太多了。什么时候才能改变这种现状	匿名用户	2020-07-21 15:09:34	2
北京大学第三医院	北三环外一点 人太多了 尤其是现在 不过当时人少 急症之后又去看病。。。。 感谢北医三院医生和护士姐姐们照顾 现在病情好多啦 积极努力康复中 疫情期间去了好几次 三甲医院确实可以 希望大家都好好的 都健康活着 尤其是疫情期间安全防护和诊断流程	小修罗	2020-08-26 22:52:07	5
北京大学第三医院	挂号：在微信上预约挂号，还挺方便的，到门诊自助机上取号就行 服务：今天这个服务体验真的很棒！口腔科的小哥哥说话条理清楚，还很温柔，路上碰到的服务人员也都很到位，牙科的小姐姐看病的时候也很温柔，点赞！满分！	momeak123	2020-08-29 16:29:28	5
北京大学第三医院	没想到疫情以后北京三院生殖科人还是那么多 北三院三代试管是有名的好。 这边地铁方便，坐地铁倒一次，步行700多米，一共不到1小时，就可以到北京南站。 还有橙汁机器，医院里都有咖啡厅，医院外面肯德基，麦当劳，DQ啥的，吃饭也方便。 住宿也便捷。 周六日，上午都上班。	灰爱米	2020-08-30 11:03:34	5
北京大学第三医院	1⃣️大早陪老太太过来看看骨科，提前预约的号，这也是第一次来北医三院，以前看骨头都去积水潭，三院位于花园北路临近学院路，由于头一次来有点失策，停车️太费劲，建议各位还是打车过来吧，几乎刚到北花园红绿灯十字路口就排起了长队，转悠一圈，我把车停在十字路口路南边的写字楼内部停车场，溜达过来的。 疫情期间医院需要扫健康宝进入，没有不让进。内部大楼还需要过安检，建议前往人就别带包了，现在手机很方便。 环境：超级大，硬件配套设施很全面，医疗器械也过硬，就连水果先生都开在了门诊楼一层[捂脸]...看了看三院还有独立的眼科大楼和五官综合楼。下次带孩子可以过来查查眼睛，这里的眼科医生貌似在三甲医院也算比较权威的。 总体一家相当不错的医院，就是人太多，比商场客流都大！由于不是定点医院，需要挂号处提前办理就诊卡，医生开的所有单子，缴费可以在自助缴费机上支付，银行卡、扫码都方便！省去了排队的烦恼，医院每个楼层自…	吃货最怕做饿梦	2020-08-01 06:31:56	5
北京大学第三医院	北医三院呢，作为历史悠久的一家综合性大医院，是北京市非常有名的，也是全国非常有名的。 环境： 离公交车站不远也不近，停车还是比较麻烦的，所以推荐乘坐交通工具。 效果： 总体来说在北医三院看病的效果还是很好的，甚至有的轻微病连药都不给你开，让你回去自己痊愈。 服务： 大医院的服务就很难做到小医院了吗全面但是基本上一些这个医导还有服务人员，还有医生，护士都会为你解答一些问题。	走录	2020-08-14 15:16:58	5
北京大学第三医院	传闻北京大学第三医院的运动医学和试管婴儿比较有名，托人加的运动医学的号，膝盖不太舒服，医生叫张欣，挺年轻的，算比较认真负责吧，但是由于看病时候旁边老友个**打岔，打断医生的思路，开了点三院研制的药膏，和保护膝关节软骨的口服药	小坦克	2020-08-19 22:35:41	5
北京大学第三医院	排队等半天，五分钟都不到就出来了。医生一脸不耐烦啊，说凭他的技术只能看成这样了，真是服了太差劲了	匿名用户	2020-08-08 09:45:19	1
北京大学第三医院	在大众点评上 记录下我这需要在家修养一个月的日子 前不久去水上乐园玩水滑梯 玩那个冲浪板 没站稳 直接磕板子上了 膝盖着地 韧带损伤 骨折了 运动医学的医生跟我形容就是 膝盖内侧这的三根韧带断了一根 倒是不影响日后的生活 就是需要慢慢修养 韧带可以再长 但是需要4-6周静养制动，所以来到支具室带支具 不得不说 北医三院各方面都全国领先是实至名归的[强] 首先 有可以扫二维码的轮椅租用，押金800，6块钱1小时，轮椅很好用 我家领导带我来看病推我的时候 一劲的说这轮椅很轻 很好推 所以请需要用轮椅来看病的病友们 直接来这租就可以了 院内有多处还轮椅的地方 很方便 再来说说三院的标识 很清晰 地标和挂标 特别醒目 不走冤枉路 好评[强] 再说说我 哎 要是不逞能玩那么刺激的水上项目 也不至于膝盖受伤需要在家静养了 不过万幸的是没有外伤 没有磕破皮肤 没有毁容真的是老天爷对我的恩赐了 这次吸取…	美妞妞vip	2020-09-01 21:35:40	5
北京大学第三医院	114预约挂号后到大厅取号，看病人很多，收费窗口很多，由于不知道诊室在几层问了大厅志愿者，热情的一伸手，八层，好不容易等到直梯到了八楼才知那里是特需门诊，而且没有滚梯，只好又坐到5层，填流调表，等待，好不容易到我了，前面看了将近20分钟，而我不到5分钟解决。收到一个陌生电话，告知挂号发票没取，其实当时没递给我，说放到2号窗口了，可以去取，因为也不报销就不取了。	爱溜达的大兔子	2020-09-17 18:58:14	5
北京大学第三医院	效果： 讲解专业科学，挂号自助取号。（私心赞） 环境： 相对不好停车 对面一家星巴克 服务： 可 旁边是北大医学部 北京大学第三医院（简称“北医三院”）始建于1958年，是国家卫生健康委委管的集医疗、教学、科研和预防保健为一体的现代化综合性三级甲等医院。 在临床路径、优质服务护理工程、对口支援、医联体建设、援藏援疆支边等方面发挥了国家级医院的作用。同时，医院还承担着重大突发事件的医疗救援任务。近年来，出色完成了北京奥运会、建国六十周年庆典、抗震救灾、健康快车、埃博拉出血热病人救援、非洲“光明行”、历次全国“两会”等各项医疗保障任务。	zouyunshan	2020-09-19 19:53:09	5
北京大学第三医院	北医三院服务号挂号还是很方便的(挂不了医保号)号源充足，挂一周以内的号没什么问题。医生护士态度也都很不错，叫号系统也比较清晰，缴费取药整体流程很顺畅，现在医疗服务确实越来越好了。	暖暖。。。_4330	2020-09-21 15:10:11	5
北京大学第三医院	最近几个月：视力下降，怕光，尤其怕汽车灯光 朋友推荐眼科医生张志中大夫 抢了一个星期他的号 很幸运的抢到了 之前去同仁和中医院看了 确诊黄斑病变 先去分诊台 之后去查视力（人特别多排长队） 再去见大夫的助理 说了自己的诉求 先散瞳 开了眼底造影单子 交费（在手机北医三院的公号里交费） 造影室里的工作人员态度很不好 老大姐凶巴巴特别不耐烦 机器坏了等了20多分钟 特别说明：不用办卡，刷单子的条形码时离开一点点距离，否则刷不上。建议医院在机器旁边贴个说明，很多病人都懵逼中，贴在屏幕上上就是刷不上信息。 拿着结果上去见大夫 又去验光，验阅读的视力 验光室说散瞳了不能验光 又返回见医生 医生说加小孔验光 验完光回见张大夫 结果：没有黄斑病变 眼底有色素，但不确定这个对视力的影响有多大 建议半年查一次 怕光是因为心理因素 什么药都没有开 直接配眼镜去	幸运之Han	2020-09-09 17:45:52	5
北京大学第三医院	第一次因为急诊来到北医三院。去餐厅吃饭踩空了两节台阶，被120拉到了这里。 北医三院骨科很有名，所以就诊的患者很多，每个人都是急症，所有人都得一次又一次的排队。 我是右脚踝三踝粉碎性骨折，听医生说是最重的那种。因为疫情期间，每个人包括家属陪住都要做两种血的核酸、一种咽拭子和X光检查。请大家注意咽拭子是早8:00-8:30分，下午4:30-5:00。这个时间大家一定要记住，错过了就得第二天早8:00再做了，再等四至六小时的结果，会影响住院的时间。我就是错过了五分钟没做成。 医生不管是医术和医德都没的说，给我手术的是侯大夫，人特别的好，特别的敬业，几乎每天一至七都有手术，中午也顾不上吃饭连续给病人手术，早晨六点多就来给我换药、包扎，真的很让我感动更是感谢！谢谢您！天使般的医生！ 虽然我还没有好，但是我会努力按照医生的要求去做，我希望每个人在需要的时候都有人伸出援手，让大家彼此都能感受到人间的…	amyzhao0317	2020-09-17 09:19:58	5
北京大学第三医院	单位指定医院，除了人多没有别的缺点，来这里最好是公共交通出行，开车太堵而且停车难。挂号途径很多，优选在微信“北医三院服务号”上提前三天挂，早上七点放号，守着时间抢，一般能抢到，上午50个号，下午50个号，还可以退号，但有限制，微信上都有说明，很清楚明了。	示韦然的麻麻	2020-09-21 15:32:01	5
北京大学第三医院	工作单位要求出京再回来就要自费做核酸检测…离得近的就是三院了。有专门的小平房受理，但是工作人员误导严重。核酸检测是开单-缴费-采样的流程。排队开单的时候工作人员喊“要先去门诊取号”，到了门诊楼大厅挂号没有核酸这一项。问了咨询处，告知“去窗口打条码”，排了两次队弄完这些，发现只是给了个个人信息码，这分明手机里三院公众号就有啊…重新回到开单处，拿着手机里的个人信息码就直接开单缴费了…根本不需要去门诊取号也不需要去窗口打印条码…采样也不排队1分钟就搞定了	田老师	2020-09-01 09:57:52	4
北京大学第三医院	北医三院是个综合医院，骨科是很有名的。北医三院的骨科号是很难挂的。不管是在网上挂号还是来医院挂号没有一次是顺利挂上号 这次来医院里在机器上挂了个运动医学科四天后有号。 人多，全国各地的人来看病。现在挂号都有提示告诉几点过来看病。按规定时间来院没等几分钟就看上了。 医生很客气，因为骨科号难挂，过来就为开检查单，等所以检查结果出来了在挂骨科号医生看，这样可以省时间。 苍天保佑检查结果出来能在网上抢到号[双手合十][双手合十][双手合十]	霸气環環	2020-09-01 14:56:00	4
北京大学第三医院	第一次在美食点评APP上点评医院，有些注意事项想告知各位： 挂号：不要在京医通和114公众号挂号了，抢号抢到哭。去了医院护士告知在微信：【北医三院服务号 】上挂，一大把一大把的号源啊！ ️停车：连着去了6趟三院，根本就没人告诉你停车楼在哪里，它活在传说中。进医院等车位要从离医院150m开外的一个小路口开始排队，一般等位1小时起。其实旁边还有一条车道（如图）对车尺寸有限制，所谓小车可以进停车楼，但你真开进去了根本没人管你停哪儿好么！怎么说呢，碰到脑筋灵活有工作能力的保安呢，他会酌情让你进。碰到油盐不死轴不懂变通的，不仅要看你驾驶本车的尺寸，还要较真就不让你开进去，然后患者就得在这条非常无比堵得路上让车掉头两次（保守估计1.5个小时。）如果开车来，大家要谨慎。 ♿️轮椅：如果有行动不便的患者，可以在急诊入口处用支付宝租借（黄色轮椅，很轻），芝麻信用高的无需缴纳押金，很便宜。	Green-Stone	2020-09-11 16:08:13	4
北京大学第三医院	果然是大医院急诊都是超多人，急诊挂号费70，挂完后拿号排队等候，所有检查都要拿号等候，过号必须重新拿号等候，诊室是一患一诊室，可以有一个家属陪进去，每个医生都很忙，所以说话都很快，基本不会过深交流，如果你想深入点诉说病情和需求，就会被医生拉回到她的思路上。	liutangde	2020-09-13 21:58:59	4
北京大学第三医院	作为在北京地区三甲，背靠北大医学部，北医三院本身的医疗水准还是相当强悍的。但是一些看病本身流程调度上，还是存在不少问题。比如因疫情导致的住院陪护检查，先要去机器上领号（我们那天还赶上了自助机器全坏，领个号花了1个小时），然后排队去分诊，然后再去交检查费（再次吐槽下这个检查居然有人工缴费项，这种项给我的感觉就是第三方项目，不入三院自己的账），然后再去排队检查（入院陪护还要照ct，不知是何作用）。总之一个入院陪护的身体检查就整整一上午时间，大多数时间都在人工排队上了……	lanser	2020-09-20 18:13:19	4
北京大学第三医院	来北医三院做新冠病毒筛查…单子上约的下午14点，居然没想到人居然不多都没有排队，去了就有医生给抽血，然后拿一个大长棉签在嘴里蹭一下，这两下基本就算完成了。我想说的是，现在医院真的很便捷尤其这里什么都是电子一体化，检测报告直接机器上就出了	丢了个丢	2020-10-25 14:57:38	5
北京大学第三医院	比周末商场人还多 好医院，有好大夫、好设备、好口碑，患者都愿意到好医院，全国的患者都来这里。 能挂著名专家的号已经算幸运了，能安排住院手术，还有什么可以抱怨的吗[偷笑][偷笑][偷笑]。 白天门诊大厅里熙熙攘攘的人群比周末的商场超市人还多，在建几栋楼也不够用。	东方欲晓	2020-10-05 00:06:04	5
北京大学第三医院	里面有自助挂号机器，用社保卡直接就挂号了，就是有点人多，早上挂的号，挂的是下午得号，一直等到四点多才看得上，医生也很负责，很不错很好的医院	想睡觉的鱼	2020-10-05 23:00:58	5
北京大学第三医院	好像也是第一次去，这是新楼吧，里面环境超好啊，跟私立医院似的，好多自助机器，医院貌似也不大，进门安检跟地铁那个差不多，停车场放的车貌似不多，排队等车位的相当多，医生还都可以，儿科分诊时候就会告诉你只能一位家长带着进去，还挺严格，里面有厕所，挺方便	lucky-有你不孤单	2020-10-07 10:41:29	5
北京大学第三医院	医院水平很高，人也多，什么科室都要排队，现在疫情严重，每个科室都要看健康码还要测体温。 #挂号 现在挂号可以通过114和北医三院自己的微信公众号，有的科室能抢到号，有的抢不到。产科就很难抢，出来就没了，只能额外花钱买号 #交通 医院门口那条路特堵，所以打车的话打到旁边就行了，不用直接到医院门口 #水平 水平是没得说	lsgjzhuwei	2020-10-14 19:59:09	5
北京大学第三医院	没想到在网上这么好挂号。医院早上七点放号，老早就拿着手机等着了，刚放号感紧点，副主任医师的号没抢上，普通号抢上了。第一次挂号居然抢到了。哈哈！牛！ 到医院机器上取号，也就等了五分钟就叫号看医生了。 医生态度好，耐心讲病情，说的都是大白话听的明白。听了医生的话，身体没有多大问题，心里非常高兴	Yuki酱	2020-10-10 20:51:50	4
北京大学第三医院	来看病，做手术，都非常好，医生技术好，护士态度好，护理人员照顾的也好，饭也挺好吃的。 出院后五天结算，震惊了 足踝固定器1800多，而某宝价，自己看吧，选了个比较贵也就600多，心在滴血，而且这玩意全自费。 手术前没有一个人跟患者沟通这玩意多少钱，是否自费，也没有通知可以买好了自带过来（可能干脆就是不可以），一切都是医院给什么就用什么，如果价格合理（高出市价百分之五十我都觉得合理），可这…… 韭菜果然到哪里都被割……	匿名用户	2020-10-26 12:29:48	4
北京大学第三医院	带宝宝去体检，约的下午1点，但很多家长中午12:30就已经开始排队，检查项目是根据月龄系统里自动匹配，如果有不想检查的项目可以退费，因为是特需，所以挂号费和检查费不能报销，总体体验一般，运动能力评估每个宝宝大概半小时，有些慢，所以遗憾退费了。	好大一颗250	2020-10-23 12:11:55	3
北京大学第三医院	五楼皮肤科一诊室做冷冻检查的女医生，不尊重病人，做隐私部位皮肤治疗时拒拉窗帘，说拉窗帘看不到，拿个灯过来很困难吗？对面全是楼，就让病人隐私部位对着窗外。有人进来，她说都自己人，就把门开了，还有患者探进来看。 她还随意把液氮滴在病人身上，造成额外疼痛，也不道歉。 此外，她歧视病人，颐指气使地命令病人拿垫子铺好和扔掉，准备医疗设备和处理医疗垃圾本来就是医生职责，这样对待病人就是很直接的歧视。	匿名用户	2020-10-24 18:46:45	2
北京大学第三医院	背景：没钱没势没关系 优势：无比热爱做功课 ▫️ 最关键的第一步 公立/私立 建档 全家一起做攻略 感谢我超级给力的公婆[笑哭R] 与此同时约了海淀妇幼的妇科早孕门诊 验血提示一周后️做b超建档 ▫️ 公婆根据医疗水平/产房条件/方便程度顺次考虑 得出北医三➡️北京妇产➡️海淀妇幼➡️中日友好 综合考量北京大学第三医院可作为首选 但我有我的小算盘 首当其冲的是有无无痛分娩 据说9-10级的疼痛上了无痛最终也就4级（轻微疼痛） 除了产程会延长 也没啥副作用 头胎还是希望有个美好的体验 说不定就想要二胎了呢 期间也考虑过踩点支持无痛的中日友好国际部和美中宜和亚运村店 如果经济条件允许 又不是高危产妇 肯定首选美中 私立医院环境好很多 但咨询过 万一有啥事儿还是送往北医三 北医三到头了 那还不如一开始就它了 顺着先保证母子平安这个思路 我和先生打算b超和建档都在北医三 而美中作为候补 1⃣️边…	香菜草莓可愛多	2020-11-22 09:29:32	5
北京大学第三医院	提前3天早晨7点钟在“北医三院”公众号预约网上挂号非常方便，提前进入公众号不然系统负载过高可能无法刷新导致抢号失败。三院的大夫人都很好，医院流程也基本比较流畅，进门自助机买病例本自助取号机取号，疫情期间记得在自助机填写健康信息登记。	匿名用户	2020-11-23 17:40:18	5
北京大学第三医院	北医三院全飞秒近视手术 1.基本情况：本人30岁，近视18年，术前左眼575度角膜厚度558，右眼575度角磨厚度560。2020年10月14号北医三院陈跃国教授做的手术。 2.手术花费：包括术前检查、手术费用、术后复查三次的费用，共花费将近28000元。 3.流程：术前检查-确定手术方案和手术时间-手术-术后第一天复查-术后一周复查-术后一个月复查-术后三个月复查-术后半年复查-术后一年复查-之后每年复查一次或遵医嘱 4.术前检查：不需要自己挂号，去五官楼111室跟护士说要做手术护士给加号，建档，开检查单，缴费，检查，拿结果。需要半天时间，需要家属陪同（因为要散瞳看不清），然后护士告知可以约到哪天跟医生定手术方案和时间，之后按照约定时间见医生就行了。‼️检查前至少停戴两周隐形眼镜‼️ 5.确定手术方案和时间：听从医生建议定自己的手术方案，开单子交术前用的眼药水费。术前要用一周眼药水，遵…	喵小屁	2020-11-25 10:38:23	5
北京大学第三医院	北京第三人民医院，交通比较便利，虽然离我家比较远，但交通也非常的便利，挂号网上预约比较快，现场挂号也可以，看病大夫非常热心，细心自学，对我们患者来讲，感觉就非常的温暖，一切全是自动化扫描，虽然人比较多，但看病还是比较很顺利的，医院还是比较值得信赖的医院	童心的我	2020-11-28 09:10:47	5
北京大学第三医院	北医三院在北京来说还是比较有名的，来这里看病的人每天都络绎不绝！感觉比较混乱，内部也存在一找朋友走关系的事情，之前结石急诊，疼得在外面吐了，可是拍x光还被关系户插队！简直是无力吐槽！另外挂号进去，感觉医生和其他三甲一样差不多，混子也不少！但是他们的设备应该是比较先进的！	可乐可乐	2020-11-13 13:48:13	4
北京大学第三医院	口腔科牙体牙髓挂号难，于是挂了修复科，虽然修复科大夫没给做根管，但细致检查后，帮我挂上了牙体牙髓的号。	Mrsongyang	2020-12-04 10:01:46	5
北京大学第三医院	我今天来这里是预约做骨密度检查的，几年不做检查了，没想到医生告知：你的骨密度检查结果显示很严重，特别是腰部尤为严重让我等到下午找主任看看，吃药治疗暂缓骨质流失。看来每年的体检还是很有必要的。这里看病就医的人特别多，每个地方都排大队。现在的人都很注重自己的身体健康，锻炼只是一方便，还应该随时注意自己的身体变化，有病早治疗。	木昜夕阳	2020-12-11 13:52:29	5
北京大学第三医院	医院的软硬件条件就不说了。 不想排队的方法就是挂专家号。花钱不多真不排队呀。楼上8楼？如入无人之境一般。很爽。别说炫富。现在看病挂号的钱算是最少的了。抽血什么的也没啥队。体验极好。让不舒服的老人少受些罪。	狗子娘	2020-12-15 09:45:55	5
北京大学第三医院	希望大家一辈子也不要来医院，虽说现在的医院已经正规很多了，很专业了，但是真的受罪呀[难过][难过] 三院的效率还是很高的，各方面的条件也都不错，尤其是年轻一代的医生护士的素质很高，特别感谢医护人员的付出，也希望大家的家人都平平安安	【已注销用户】	2020-12-05 20:49:02	5
北京大学第三医院	谁能想到年纪轻轻的我 大好青春的我 在这个冬天 自口腔溃疡之后就舌头忽然一半失去味觉 然后眼睛不能闭合 鼓腮漏气 对 我面瘫了 然后去挂了神经科 开了药又去康复科又去中医针灸 针灸好痛啊 文艺作品可没说针灸这么疼 也没说起针还会流血[撇嘴][撇嘴][撇嘴] 但是医生说很正常 然后让我少看小说[敲打]	Rainbow狼	2020-12-09 08:01:07	5
北京大学第三医院	孩子眼睛受伤，决定来北京检查，之前我姥爷的眼睛手术就是在北医三院做的，还是很相信北医三院眼科的技术。 用微信关注“北医三院服务号”的公众号，注册，挂号很方便，挂号的页面也是简单明了，提前三天放号，号源充足，真的是非常方便省事。 交通比较便利，十号地铁就能到达，附近酒店饭店都很多，外地来看病的话住宿都很方便。 医院很大，眼科有专门的一栋楼。护士们都很热心，耐心。 医院里基本都是自助设备，挂号，缴费，连买病历本都是自助机购买。非常的方便，而且免费去排长队的烦恼。 取药也是刷码，等着叫号取药。 总体来说就医体验很好，医生的水平，医院的医疗设施都是先进的一流的。	焦糖玛琪朵	2020-12-18 17:24:32	5
北京大学第三医院	取得他们北方院区，四点到的已经不给看了，挂了专家号跟我说专家走了，然后随便让一医生给我看的看了没五分钟给我开了两个当红	呼叫大王	2020-12-28 16:58:14	4
北京大学第三医院	投诉29号下午1点多 7号取药窗口人员 态度极其嚣张！极其恶劣!	匿名用户	2020-12-29 14:03:19	1
北京大学第三医院	这两年光跑北京看牙了，两门牙一个也不让我省心，总受硬伤，一顿折腾幸好都保住了，还是原装的，跟家治就得拔牙啦～1.根尖囊肿切除，全国就五台微创机器，牙科主任亲自操刀，做完第三天就去厦门吃海鲜啦[偷笑][偷笑]2.拔了两颗智齿，一颗横向生长的，除了打麻药无痛感，到现在也理解不了拔智齿说疼痛难忍的～3.做了两颗门牙的根管治疗，经历了四个口腔科室五个大夫，个个技术娴熟，语气温柔，细节满分，给北三口腔的大夫疯狂打call[强][强][强]生猛的赚钱以后看病还得来帝都，自费也得来[悠闲]～	牛B闪闪的小人物	2021-01-06 07:06:38	5
北京大学第三医院	因为2020年末体检结果的甲状腺结节B超显示有血供，还是想到专业的医院来进一步检查下，来时略堵，比起平时司机师傅都觉得算顺利的。因为最近的疫情原因，大门口和门诊区都对健康宝和流调情况进行审核，等候区也是间隔就做。我就诊的内分泌科人不多，医生看了体检的报告认为问题不大，开了甲功七项的单子，建议半年后B超检查增长情况。值得一提的的是抽血技术，护士姐姐温柔地说忍耐下，可从插针到拔针完全没有感觉就完成了，[强]。	斯诺_4225	2021-01-09 14:33:12	5
北京大学第三医院	北医三院的妇产科那是大名鼎鼎了，20年初怀孕，正是疫情最严重的时候，专家号还挺好挂的，顺利建档。之后的产检基本算是一路绿灯吧，到中后期尿蛋白总是偏高，医生让我多关注血压和血糖，每次去医院的血压都挺正常。36周产检因为孩子偏小，被医院扣下，住院一通检查，一直到37周足月，因为胎盘老化孩子在里面也吸收不到什么养分了，医生建议打催产生。鉴于我偶尔血压140，医生做了充足的准备，顺产后又给我打了安定，一切都很好，现在恢复的也很好。对比朋友去了其他医院生孩子，没有大问题就不管的态度，我真的很庆幸选了三院，小问题也不放过，及时安排我住院做全套检查。虽然被扣下的一瞬间也是心惊肉跳，但好在准备充分生产一切顺利	harry0218	2021-01-09 16:25:43	5
北京大学第三医院	医生服务特别好，看病非常细心认真，整体信息化建设的很好，看病过程特别顺畅。	hedadi	2021-01-17 08:55:20	5
北京大学第三医院	北京的三甲医院里，北医三院算是交通比较便利的了。附近有地铁有公交，门口路窄开车进院比较费劲，但是医院里有地面停车还有停车楼，也算尽力了。 这几年医疗行业在解决挂号交费所用时间提高效率上真是费了不少财力物力，现在医院里随处可见挂号缴费取结果取片的自助机，手机app上也可以查到，非常方便。 半星扣给我总抢不到号哈哈哈哈。	大漂亮	2021-01-09 14:58:17	5
北京大学第三医院	北医三院是北边综合实力比较强的医院，所以不管白天黑夜，平时周末人都是比较多的，犹如菜市场。但是服务人员引导人员也很多，整个顺序不混乱，最近做核酸的比较多，北医三院核酸是需要预约的，在公众服务号上约比较方便，然后到西南门出口处有个简易篷子里自助缴费，再去打条形码，打完之后旁边直接验核酸，大概六小时能出结果。方便权威，基本都在通风的户外完成，避免进入医院门诊大楼。	匿名用户	2021-01-15 21:40:51	5
北京大学第三医院	环境: 三甲医院环境设施没得说，很干净而且每层有自助取号机，取号很方便。不过三院的号实在是难约，可以早上七点直接从微信挂当日号 服务: 所有分诊台服务的护士都很热心，态度也很好，最近算是三院常客了，没遇到过态度不好的护士。 医生： 医生这种事哪个医院都是有好有坏，不能过多请假。不过像康复科的杨大夫真的特别推荐，态度好，治疗方案合理效果也很好	小兰喜欢刘诗诗	2021-01-17 10:36:25	5
北京大学第三医院	北三的硬件流程没话说，就是生殖的医生啊，拽的跟二五八万似的。问个事那叫一个不耐烦。穿土点就给你白眼儿，穿好点就对你好点。医德在哪呢。助理也是，一个字不多蹦，不怎么照顾患者心情。当然，医术好，只能忍了！	zn828	2021-01-29 12:33:35	5
北京大学第三医院	最近眼前飘小黑影，害怕是视网膜脱落，赶紧约了三院周日的眼科，当天周五，想着还要等两天，干脆下午去现场挂号，到了眼科中心居然还有号，不过看病要去医学美容中心，医生态度欠佳已习惯，然后各项检查还要回眼科中心，所幸折腾两个半小时，结果是飞蚊症。	劲草地	2021-01-09 20:42:47	3
北京大学第三医院	单位要求去做一下核酸检测，在露天排队做，寒风中冻着，如果有要去的，一定要提前多穿点……感觉管理不是很规范，有点混乱……从头到尾拍了三次队：缴费，打印就诊条，采样……建议还是挂号的时候合理安排好就诊时间，避免大家长时间排队……	zhq不吃鱼的猫	2021-01-14 16:59:42	3
北京大学第三医院	环境:有安检。自助机器挺多的。退号有单独的窗口办理。我是工作日去的，人并没有想象中多。医院里还有卖鲜榨果汁的小店。厕所每层都有，厕位也不少。 效果:已经痊愈。 服务:伤口处理中心的医生护士都挺耐心的，其他人没接触，不予置评。 挂号：这个科室网上挂不上，现场反倒好挂。挂号缴费都在机器上自助完成。叫号也有机器和大屏幕，盯着点。 交通：门口有好多公交，地铁离着远。	wendy2412	2021-02-01 08:19:45	5
北京大学第三医院	一家综合性的三甲医院，支持网上微信，电话144挂号，取号也非常方便，每层都有自助服务机，取号缴费一体特别方便。交完费用后就等待拿药了，可以刷北医三院的就医卡或者药费单上的二维码（图三），屏幕上显示在几号窗口等待叫号拿药，非常方便快捷。	丛丛的大豆豆	2021-02-02 11:47:21	5
北京大学第三医院	这是一个超全的在北京拔智齿攻略！ 我是左下阻生齿横向生长，主要挤得我前牙很疼[流泪]就想着给拔了。 做了很多功课除了口腔医院感觉北医三院的口腔也还可以，看了有人推荐吴熠医生就挂了他的号 挂号☞提前三天挂号，7点放号，定6:58分闹铃，刷新两下赶紧抢。个人推荐头一天把该认证的该填的填好，第二天直接抢。北医三院公众号，五官科，口腔门诊 取号☞如果要用医保卡需要提前去医院绑卡，网上预约完就可以直接在五官科楼取号然后去二层牙科分号等候 我先去拍了个片子，然后看看情况。拔牙需要提供三天内的核酸检测证明，结果第一次去没有，直接约好下次拔牙时间，医生顺便给约了头一天做核酸，是不收取费用的，直接来做(捅鼻子) 然后就到了预约的拔牙日，先去找医生加号再去楼下取号，等候叫号。 拔牙就是打麻药会有点疼，然后钻一钻凿一凿就掉了，全程十分钟，非常快，一周之后去拆线 挂号两次100拍片200+拔牙500+不到一千搞…	耳廓狐Vinga	2021-02-19 22:46:40	5
北京大学第三医院	[调皮]小柒*脊柱侧弯*北医三院康复中心[调皮] 挂号：据说积水潭和北医三院康复中心，是北京最好的两家，用微信114挂号，早上七点挂的，秒光。 门诊：需要提交大数据和健康承诺书。拍了全身的脊柱片子，九十多。我脊柱侧弯是从初中就发现了，一直没重视。医生给我介绍，脊柱侧弯康复中心的训练，需要单独预约，他们医院有两个医生，吴医生是国外学习回来。 康复中心：等了两周、跑了两趟，求得提前开始训练。 七节课医保后两千多。去一次上两节课，共1.5小时。 课程内容：20日第一节是身体评估，第二节学习了胯部纠正，27日第三节学习呼吸和引体向上杆支撑动作，第四节学的瑜伽垫上牵引姿势。 下周还有三节。每次学一个动作，医生会帮忙拍照或者录制视频，讲解动作细节，以便回家训练一段时间再预约新的课程。 有水疗室、康复评定室，康复工程室，健身器材。 同样有脊柱侧弯问题的小伙伴可以关注我、给我留言，告诉我你想学习那些动作…	进击的小柒	2021-02-02 15:55:27	5
北京大学第三医院	去的是生殖中心，妇科的话需要提前预约挂号，不挂当天号。男科可以挂当天号，这里的医生感觉态度都挺好的，但是服务人员，比如门口的保安，前台的服务人员还有看医生时，第一个屋子里的把门人员，态度都极其差，到处都是人	开心果	2021-02-16 14:13:27	5
北京大学第三医院	北京大学第三医院，门口有331、94等多条线路公交车，下车就是，要是坐地铁就是西土城站下车，但下车后要走一段路才能到。 我也是第一次去北医三院看病，听说他们医院有一个心脏内科（心血管代谢疾病）门诊，治疗糖前期，专家号没挂上，挂了个普通号，张大夫虽然年轻，但对待病人很热情，看病很认真负责，问诊问的很仔细，是个可以信任的大夫。还有他们的营养师，也是非常好的大夫，热情、认真负责，讲解细致耐心。非常好。 在北医三院检查了很多项，有的检查科室的大夫，态度就很冷，问个问题回答的很不耐烦。 在这里表扬一下他们医院的耳鼻喉科，我以为耳朵痛，两个星期去了三个医院，都是敷衍一下，开了点药，两个星期都没好，靠吃止疼片，人家北医三院的耳鼻喉科，屋里就有检查仪器，而且大夫用仪器检查的很仔细，把病因也找到了，开了对症的药。真的要谢谢他们的耳鼻喉科的大夫。 还要告诉各位，看耳鼻喉科千万别去宣武医院。有一次鼻子里面发炎…	忙碌	2021-02-05 13:05:10	4
北京大学第三医院	援鄂归来，欢迎仪式，有人在录像哦[糖果] 护士节刚过，感谢所有医护人员的付出，我们才能共渡难关！	身材最棒的吃货	2021-02-12 22:42:42	4
北京大学第三医院	以前不知道为什么电视广播广告和街头的小广告那么多的天伦医院和专治不孕不育。这次来北医三院生殖中心做检查，开了我眼界。 首先他家是北医三院的附属，全自费，不能走医保。 其次环境是比公立医院要好，里面还有咖啡厅，卖饮品和面包。 里面的患者这叫一个多啊！跟菜市场一样，男科妇科都有，看病也是流水线，一个接一个，也不讲究什么隐私了。其中排队最长的是人工受精门诊。 有时我在想，一方面国家鼓励多生多育，放开二胎三胎，另一方面各种污染让人的体质下降很多，怀孕几率大大下降。 现在检查看病的成本还这么高，真是不知道该说什么好了。	钛合金boy	2021-02-27 16:08:57	2
北京大学第三医院	整体效率很高。进门开始，安检，安检结束自助机取号、咨询，各个区域都算是井井有条，如果是微信上取号，最近会要求填写流行病调查，现场自助打印后进入诊区，如果是现场取号，现场扫码填一下就好了，效率挺高。看的中医科，上次医生开的药很有效，这次再来看一遍。	echosss_1571	2021-03-13 10:33:23	5
北京大学第三医院	别看大医院人多，其实只要自己预约好安排好时间，来了以后效率还是很快的，从取号到看完不超过半小时，就是普通号太难约了，约上了副主任的号，自付20，医生很认真，询问很详细，态度很好，大医院的素质就是不一样！值得一提的是，B超的费用居然比三级医院便宜，春节前在某三级医院做的B超自付65多，在三院开的B超自付44多，这差距有点大呀	sohu0118	2021-03-13 13:53:41	5
北京大学第三医院	今天早上八点来拔左侧5号双尖牙。悲伤的雾霾天痛失我牙。 真的非常难过陪伴自己的牙齿就这样没了，又心疼又害怕，但是为了改善嘴突呜呜呜呜呜呜呜(┯_┯)真的很难过唉。 正文：提前和马医生约好了时间，然后进行流调，挂号付费。先拆丝后分诊，然后去拔牙。 nnd我真不想回忆躺在牙齿外科诊室的感觉，就是任人宰割的感觉好害怕，虽然医生很好。 拔牙过程： 1清理口腔 2打麻药。总共1ml的麻药打在拔除牙的左右两侧，下牙打麻药牙床不是很疼，上牙床打还是疼的。 3漱口。这是你会觉得麻药好像没感觉，但其实已经生效了 4拔牙。woc那个钳子过来开始拽你的牙，还左右晃。我下牙好拔，上牙不好拔。有一点点疼主要是恐惧太害怕了。 5上棉卷，咬半小时左右，高血压应该要稍微久那么一点，不要咬到一个小时 6咬期间可到一楼大厅挂号人工处打黄色发票单。大学生或公司有保的话可以报。没的话那就全自费 7半小时后找医生上丝，上完就可以…	九牧sc	2021-03-14 10:07:21	5
北京大学第三医院	先说北医三院停车简直太费劲了…小型车有个直接上停车楼的通道，超高超长超重的就只能老老实实排着…而且每次都从好几个路口前就开始… 腿做了前叉手术，不得不得说，运动医学从管理到病房到医生护士，都很到位。 病房完全封闭，家属只能在入院当天送到楼道。 护工不是单独请的，会带你去做检查，帮你收拾行李，打扫等等，都很负责	丘山夕水	2021-03-15 13:05:56	5
北京大学第三医院	生病第一选择的医院。 人很多，但是用的来说医院尽可能让患者看病方便了。自动操作机可以挂号，打印报告，缴费。 大部分医生都专业且耐心，没有遇见过态度不好的医护人员，这点对我很重要，消除了大部分去医院的恐惧心理。 附近胡同有电子收费车位，医院里面有个高级的停车大楼，很有趣。 缺点：开车去的话比较堵，门口的路很窄，车水马龙的人流量车流量，经常堵车	空双	2021-03-20 21:52:00	5
北京大学第三医院	医院是三甲，所以医疗水平肯定毋庸置疑了，就诊患者也是真的多呀，我来看神经内科，偏头疼，还有颈椎问题，张辉大夫给看的，讲的很细致，也分析了多种可能，非常敬业，专业指导也让我这个病患非常认可！目前排队等待超声，挂号或者缴费全部可以自助，关注北医三院公众号可以在微信小程序内挂号，特别方便，取药在一楼，我13号，八点多来的，第二个进入诊室看病，估计一个上午就都解决了，这才是看病应该有的速度！对此，非常感谢！	Jane_290203	2021-03-06 09:08:40	5
北京大学第三医院		加菲猫_855	2021-03-14 20:31:48	5
北京大学第三医院	又来北医三院看病了，真是不爱来医院啊！医院人很多。个人感觉接触到的医生还是挺好的，就是挂号实在太难了！好几天早上起来抢号啊！就这样有的号还是抢不上，什么时候能再解决一下啊。感觉现在北医三院的检查信息化程度也越来越高了，各项检查检查分诊效率也有所提高，检查后不用太长时间就可以在系统内查询到。但有些缴费必须去窗口排队，缴费窗口的服务人员态度一般。	lery1112	2021-03-17 10:45:41	5
北京大学第三医院	(后续)做胃镜当天，首先要到门诊楼地下2层去建立大病病例。然后到6楼胃镜中心报道(必须有家属或亲友陪同否则不能够进行胃镜检测)。如果选择无痛检测，可以胃肠镜同时进行。分诊台的护士会根据提前预约号和当天报到号的顺序为病人重新排序。每一个病人的检测过程大约是在30分钟左右。前期和后期各有一些准备工作。简单的病理报告会在检测完交给病人及家属。如遇问题需要做活检，病人需要在7个工作日之后拿到活检报告。北医三院的医疗设备医术水平都是一流的。	雪绒花	2021-03-17 14:31:38	5
北京大学第三医院	北京大学第三医院内分泌科，病人总是很多。普通号在三楼一诊区，专家号在三楼二诊区。根据我多次看病观察，虽然专家号诊疗费相对较贵，但就诊的病人比普通号要少很多，因此看病的速度相对比较快。今天给大家推荐副主任医师杨进，这个大夫看病非常认真，对病人的问题解答的非常清楚，因此相对看病的速度慢一些。	威	2021-03-23 01:11:38	5
北京大学第三医院	北一三位于花园路，是一家总和性医院，主要是运动医学特别出名，我经常来这看感冒急诊，看过月半板，眼科，北一三有他的特制药，比如一些抹腿的药膏，还有鼻炎的药水，大夫认真负责，能吃一样药不给你开两样药，就是人特别多，很多号不好挂，属于全国排名前十的医院！	越宠越爱越爱越美	2021-03-02 21:44:16	4
北京大学第三医院	(前篇)因为身体不适需要做胃肠镜检查，过程相当复杂，写三篇连载为需要看病的朋友提供有效的帮助。 首先需要挂号请医生开具胃肠镜的各种检查单，然后将全部单据消费后，到4楼消化科预约，再其次按照预约的时间，当日上午做完所有的检查(疫情期间必须严格遵守预约时间，否则因任何一项检查结果未出都会导致部分检查结果失效，不能成功预约胃肠镜检查)。2月28日早晨6:48来到北医三院的三层抽取静脉血。前面有大约10人左右，7:00开始抽血。这个时间到场最合适，而且周日抽血的人相对比较少，各种检查也都可以在周日进行，只是部分检查的结果需要在周一至周五进行，打印检查结果可能要耽误一两天，但不影响胃肠镜的预约。	雪绒花	2021-03-16 06:18:27	4
北京大学第三医院	北京大学第三医院的消化科在三甲医院当中绝对属于一流，因此病人极多，挂号相当困难，特别是专家号。幸运的是我们单位和元化医疗机构合作，他们负责为我们所有职工挂号。因此只要耐心等待，都可以挂到专家号(通常都需要一周以上的等待时间)。 今天确实是来吐槽的。做完了胃镜检查的我(胃部有红斑花斑以及出血现象)，忍受着疼痛及各种不适，终于等到消化科主任医师给我看病。没想到这位主任居然草草几句话就打发我回家。不但不给我开药，甚至都不花几分钟时间给我解释一下胃部这些问题如何养护才能够缓解或恢复。幸好我提前做了功课，知道胃部花斑是较严重的症状。在我一再的坚持下，给我开了两种胃药。我个人认为这两种药无关痛痒，基本上都是增强胃动力的。鉴于这种情况，我向亲朋好友和认识的医生询问了消化科其他负责任的主任医师的姓名，目前正在等待元化医疗服务机构为我挂号中。	雪绒花	2021-03-25 11:27:33	4
北京大学第三医院	必须要谴责下儿科呼吸检测医生，大概30几岁，言行举止非常令人气愤！8:20到呼吸室告知做不了检测，要8:30后；8:35问是否能做，告知：催什么催，正在校准，我也没在这闲着；8:45医生出来说：单子给我，我看你做什么？看了眼单子说孩子小做不了，我说我们在其他医院做过，你再看看；医生说了句：你少跟我横！（从第一次问什么时候能做开始，医生语气态度恶劣，全程翻白眼！）后来门外其他家长告诉我，已经投诉过这位医生了，不单对家长态度不好，对小朋友也是吼来吼去！试问在北京名列前茅的北医三院怎么会聘请这种素质的医生？而且面向的都是心理正在发育的儿童？！跑儿科的这三四年，见过的医生都说和蔼可亲，对待小朋友的态度更是温柔；这种素质的医生不配穿白大褂！口罩都遮不住她的尖嘴猴腮！	1%_8526	2021-03-19 10:21:58	4
北京大学第三医院	每月200公里➕的跑步量，终于造成膝盖不适。线上问诊，建议去外科或骨科拍片子。久闻北医三院运动医学门诊出名，虽然有点“杀鸡焉用宰牛刀”的意味，还是挂了这个很难挂的科。想着要看就看最好的。 候诊时，心中演练怎么和医生描述病情。结果医生看了不到一分钟就结束了，开单子让去做核磁。再问医生一些问题，只是三个字回答“不好说”。 核磁费用不到五百，可是要排队一个多月，就没交费预约。 总结：可以先去普通医院拍完核磁，拿着片子再去找专家看。	爱跑步的猫	2021-03-11 09:17:43	3
北京大学第三医院	长了两颗智齿，影响刷正常的牙，巧合来了北医三院，挂号晚了还挂的儿科，（别的没号了，写的儿科专业我就挂了），医生特别好说儿科也可以给我拔，从打麻药到拔不到20分钟，一点不痛，（麻药过后就痛了）费用716.74元， 给大家分享挂号经验：微信关注北医三院公众号，提前3天放好，每天早上7点开始一般7点。准时都能挂上，我8:30挂的捡了个漏，（小朋友用身份证号码添加就医后就可以挂号了，非常方便）	【已注销用户】	2021-04-27 14:22:27	5
北京大学第三医院	因为胃部疼痛，经胃肠镜检查后，医生仍不能确定病因，又增加了胆囊脂餐实验(鉴定是否为胆结石)。首先医生开具化验单，缴费后到门诊4层超声科预约处预约，尽量在上午早些时候预约，排队的病人较少。我因为各种原因预约时，已经是11:15。仅有一个窗口提供预约服务，排队的病人很多，等待时间较长。 检查当天早晨空腹不可以吃饭，要带上事先准备好的，两个煎鸡蛋。8点开始检查，我7:30就到了超声科，首先扫码报到，这时候人少基本上可以排在前面。8点一到我是第1个进行检查的病人，按照大夫的要求做完第1轮检查，到外面吃掉两个事先准备好的煎鸡蛋，一定要记住用餐时间，一小时后返回 B超室做二次检查。二次检查后10分钟就可以到专用的打印机上打印检查报告。 北医三院的硬件条件比较好，也为病人提供了一些爱心服务，比如果汁吧，自助售卖机，电动按摩椅。	雪绒花	2021-04-07 16:09:15	5
北京大学第三医院	不愧是三甲医院，人太多了，每一层都是满满的人，感觉有点缺氧了。北京本地的，外地的，都过来看病了。网上预约挂号，现场取号，本来是提示9：14---9：24到分诊室就诊，实际上11：00才看上。检查结果也是隔天出来，挺折磨人的。	幸福摩天轮	2021-04-23 16:15:20	5
北京大学第三医院	北医三院在北京各大三甲医院中算设施比较新的，仅就诊有好几栋大楼。目前北京的疫情不那么紧张，门口查健康码的保安也不那么上心了。高峰期间缴费排队等候人很多，设置有很多自助机可以预约挂号、取号、取检查报告和透视片等，相对比较方便。办理分诊和取药手续都通过墙上或柱子上的电子扫描器，还是挺先进的，只是第一次去的和老人们经常不知如何操作。医生的态度专业性各大医院都差不多，网上挂号似乎不是太困难，个别的专家号不好挂，一般问诊的时间不超过十分钟。疫情未过去，做手术或家属陪床都要核酸检测和拍胸片。	黑蜜炝拌花椒油	2021-04-27 22:57:12	5
北京大学第三医院	北京大学第三医院位于北京海淀区花园北路49号，是一所集医疗、教学、科研和预防保健为一体的现代化综合性三级甲等医院。这儿的大夫非常负责，医术高超，怪不得这么多人大老远的跑来看病。定期检查，身体健康很重要！	快乐每一天	2021-04-30 14:52:47	5
北京大学第三医院	因为肩袖损伤来北医三院看，除了生殖中心，北医三院最出名的就是运动医学科了。114网上挂号，普通号稍微好挂一点，盯着放号的时间点进去基本上能挂上，专家号都是秒没。开车去不方便，排队进院的车经常一直堵到十字路口，非常缓慢，只能停到远一点的地方再走过去。拍核磁需要约时间，我排到了大概20多天之后，有几个核磁室是在主楼外面，不太好找。	偶得落花沏清茶	2021-04-29 13:41:17	4
北京大学第三医院	医院整体就医感觉跟好，但小护士插队问题严重。既然门口贴着“未叫号就诊请勿入内”能不能遵守规则！！你们自己医院的规定，自己员工不遵守，为什么要患者遵守。医生都和小护士说，要先去刷号。结果这俩护士特没素质就直接不出来了。这医生有普通号有特需号，特意为了人少点，挂特需号，结果还被护士插队！！！医院是有员工不排队拉门就进的特权吗？！	匿名用户	2021-04-13 10:51:25	3
北京大学第三医院	全自费的生殖中心、我就诊了20多次，除了没看过专家号，其他不同级别的医生都看过。 1.就医流程繁琐。看病3分钟、排队3小时，而且是让你楼上楼下来来回回的跑。效率非常低。没有导医设施在每层、全靠患者自学成才。 2.做好当孙女的准备。护士普遍不耐烦驴脸，医生和检查的医生多半也是，多问一句话有八句居高临下的话噎你、不行就别看了那劲。不差你这一号。 3.治疗水平。医生都只是按一套“正规”检查流程来给你开各种单子，一刀切，费用不说，对你情况并没有多看一眼。导致就医多次，连初步的看病初衷都没有解决、无限的交钱各种检查而已。 4.环境差，设施陈旧、室内空气憋闷不流通。	匿名用户	2021-04-20 21:06:05	1
北京大学第三医院	这里仅仅支持手机小程序挂号，最好预约，北京社保当天的不能预约，也是带孩子来这里看病，所以提前预约好了才过来的没有耽误时间，就医之前需要在自助机填写患者流行医学调查表并打印出来，也很简单的，就是人太多了还要等好久，大夫很耐心！	光sunny_	2021-05-06 07:55:13	5
北京大学第三医院	北医三院运动医学全国排名前列，因为脚不舒服来北医三院找医生看看，提前手机挂号，来了机器上取，人很多，可能都是被这里的医疗技术吸引来的，医生态度好医术高明，取号缴费机智能，整体比较省事，患者一般都是比较满意的。	匿名用户	2021-05-12 14:11:07	5
北京大学第三医院	住院：疫情期间管理挺严格，陪床也需要做核酸和胸片。而且进楼就不能出来，出来再进去需要重新测。住院楼推拉窗户只能推开一拃宽，可能是怕人掉下去。病房的窗台大理石上，扁圆的一圈圈纹路像指纹似的，是不是蛤喇化石？糖尿病餐味道淡，都是水熬的菜挺难吃的。病房里有卫生间，押身份证换洗澡卡，插卡有热水，每天洗一次限时8分钟。医生护士态度很好。	璀璨2013	2021-05-13 11:38:49	5
北京大学第三医院	从网络App挂的号比较方便，医生的服务态度不错，比较负责任，我们是老家河北，来回跑了好多趟，看病的人好像逛庙会一样，服务设施设备齐全！	妮子	2021-05-13 20:17:52	5
北京大学第三医院	第一次来北医三院看病 之前来过几次 但都不是就医 当时印象是堵车极其严重 这次来依旧如此 自己开车来看病不太明智 楼层指示明确 即使是第一次来看病 也不会碰到太多障碍 医院内到处设置着免洗手液 厕所提供免费手纸 环境干净无异味 对于人来人往 日门诊量超过1万的医院来说 这点难能可贵 另外 各层导医 护士 大夫 态度友好 解答明确 答疑解惑	smallcart	2021-05-14 12:36:22	5
北京大学第三医院	很早就听说了北医三院生殖中心是全国第一例试管婴儿的诞生地！曾经感觉不会踏进这个门半步，现在反而天天来光临[偷笑] [发廊]位置：北医三院西侧天桥下，一个外观不大但五脏俱全的医院，曾经经过，我误以为是卖火车票的[笑哭] [拔草]就医感受：挂号实在太难太难了，但是挂上号了就一切像流水线一样了，医生态度都挺好的，也很专业，别的医院看不到的问题这里都告诉你了～设备也先进，就医环境除了人多，其他都还好～希望自己能顺利毕业～	谷谷荻	2021-05-31 19:00:21	5
北京大学第三医院	服务: 挂号取号基本都是机器能操作，比较快捷，还可以在小程序预约未来三天的号，就是检查单和取药单要先自己在墙上的设备扫一下二维码才能开始排队，第一次去不知道的话可能会白耽误好多时间。 医生态度都挺好，很有耐心，问了不少问题也都认真回答了。就是做检查的时候排队时间确实有点长。。。	DUAN	2021-05-13 00:20:15	4
北京大学第三医院	可惜没有0分评价，在北医三院看病20余年，一直是心目中最好的医院。今天在眼科竟然碰到了无耻之事。挂了某陈姓专家的眼科号，进去后有一人在屋里，因并不认识陈大夫，叫声陈大夫，那厮也没答复，问了一句后上来就拿棉签扒眼睛滴眼药水（后来才知道是散瞳的），态度十分恶劣骂骂咧咧责问患者眼睛抖什么抖（废话，你那棉签弄眼睛谁没有条件发射)，后经陪同家人抗议其态度问题才不说话，我们说一个月前才来过，请她看一下一个多月前来北医三院检查结果，那厮竟然说上次是上次的，这次是陈大夫看全部重新检查，于是几乎没问，开了一堆自费和医保检查，为了看病，我们也认了。后觉得不太对，上百度查照片不像陈大夫，再回屋里，发现屋里俩大夫，这才知道先前那个是李鬼，不是陈大夫，于是争吵起来，问那厮姓名，也不答，后来保安之类都来了，我也现场打了市长投诉电话，并拍下那厮丑恶嘴脸（期间还声称肖像权，这种害人的李鬼庸医还要肖像权)。又去了北医三院…	匿名用户	2021-05-23 22:39:44	1
北京大学第三医院	大家好呀！我准备去北医三院做核酸检测。在北医三院服务号上提前做好预约，拿着身份证和医保卡就来到了医院。地址在花园北路49号，距北医三院公交站步行220米。做地铁可以西土城下车。b口出来，然后做一段时间就可以了。 进了医院后在绿房子里缴费，然后再去打印条码。7点半开始了！好了以后排队做核酸检测！ 工作人员服务态度很好！加油白衣天使！整个过程10分钟️。然后去上班。希望一切顺利！结果24小时可以取在一层自助打印机️，也可以在手机上看！	健身小贝_9134	2021-06-17 10:57:16	5
北京大学第三医院	硬件条件就不用说了，数一数二的医院，除了人多没有任何毛病，人多的…………好像已经找不到形容词了，不过好在可以网络挂号，还是很方便的，检查结果还是比较快的，比以前好挂多了，安检也很严，而且控制人流，最重要离家近老来	尧尧	2021-06-28 15:50:57	5
北京大学第三医院	北医三院，在牡丹园社区马路北面。有331路，94路，等公交车。地铁10号线西土城站下车，出B口，但走的有点远。 他们医院，心血管科里有个内分泌代谢门诊。因为糖尿病对血管有破坏性。所以他们科室从管理血管入手，来保护心脏。管理血管就需要降糖。 我爱人之前，吃的降糖药，餐后血糖15左右。我们听说他这个科室可以通过调药，来达到降糖。就挂了这个团队的号。 张瑞涛医生，非常认真负责。细心问诊。不焦虑，耐心听病人的陈述。并不厌其烦的回答病人的疑问。张大夫真是个好大夫。在张大夫的调理下。我爱人的血糖从餐后血糖15左右，下降到8左右。 真的很感谢张瑞涛大夫。经过张大夫的调整，病人的血压也趋于正常了。 张大夫看完病，还有一个大夫给病人讲解，吃饭怎么吃，每天若何运动等等。真是贴心。 有这样的好大夫，一定有一个好院长。感谢三院的好领导教育出这么好的医生。再次谢谢谢谢。	忙碌	2021-06-28 16:52:42	5
北京大学第三医院	网上挂号也不容易，就看到北京大学第三医院还有眼科的号，要求不高，普通号就行，他们眼科分的还挺细的，我就开点眼药水，反正人真的是特别多，进去后想有个座位是不可能的，掐着自己挂号等候的点来，科室我也是绕了半天才找到的。	颜	2021-06-02 09:35:32	5
北京大学第三医院	大医院的病人多的呀像赶集呢[捂脸]常年久坐办公室，腰肌劳损了。人到中年啥毛病都过找来了，腰腿疼痛已不是老年人的专属，挂的康复医学科付大夫的号，说话很温柔。康复科的段大夫给做腰部治疗的时候，看到做肩颈治疗的病人在那儿低头玩手机斗地主，边治边毁真无语[流汗]。病患太多，大夫也累[捂脸]	大美梅may	2021-06-02 15:29:45	5
北京大学第三医院	家门口的三甲医院，日常看病都去三院。 陪母亲住院手术，疫情期间管理严格，陪护和患者都需要提前做核酸检测和拍胸片，一旦进入，完全封闭式管理，不许订外卖，不许家人送东西，特殊情况只允许病区护士下楼去取。真的好似做监狱啊，没办法，疫情期间特殊管理，必须服从。 一日三餐订医院的饭菜，菜量很大，味道尚可，要买其他的，只有靠门口的售卖机。 期待着早日手术、早日出院。	飞雪	2021-06-06 12:40:04	5
北京大学第三医院	很久没去北医三院看病了，人还是很多，但是看病的医生多，超声检查安排的井井有条，基本当天就可以做检查，比有些医院要等两周快很多。大夫也很敬业，一般首诊后会给患者一个工作的微信程序，可以把检查的片子发给医生的助理，然后医生会回复你的诊断。如果不厉害就可以不用再去了，很贴心。大夫很好很负责，有机会还会去看病的。	有小鱼干的无缺	2021-06-22 00:33:21	5
北京大学第三医院	在这里挂号还是很费劲的，但是网上预约挂号还是比较省事，大前天终于挂上了一个副主任医师的号，约的是下午两点，等我进入医院已经三点了，这里停车简直是太难了，这种情况已经持续好几年了，院方应改变一下停车问题，医院的医生，护士的服务还是很让人满意的，软硬件设施也没得说。	华鲨鲨	2021-06-26 15:47:59	5
北京大学第三医院	挂号难啊。服务人员态度还行，不过流程有点繁琐而且不清晰。越好的核磁，在门口分诊后，我拿着单子来到第二检查室。前面的人已经进去了，我就在门口等。等了五分钟后一个病过来后敲了旁边的门，把单子交了。我才意识到还需要交单子，啥说明都没有。还好人少只有一个人交了单子，耽误了十几分钟。流程太不清楚了	abs008	2021-06-27 17:57:12	4
北京大学第三医院	产科相关～希望对大家有帮助	十一祖宗	2021-06-30 09:39:20	4
北京大学第三医院	超声检查，一进屋吓了一跳，坐了一屋子穿白大褂的，我想，这是开会？还以为走错了，后来才发现，这是在上课，让我当模特？话说，也没问我愿不愿意啊。行吧，想着，如果是上课，那检查的医生应该很权威吧，谁知道，就很糊弄，随便扫了一下就完事了，态度特别差，爱搭不理的。最后拿报告的时候，明明查的是右边，报告书赫然写着左边，真是无语了。	蜗牛_3019	2021-06-09 15:56:27	1
北京大学第三医院	效果: 北医三院是运动医学起家，我是髋关节和膝关节不好（小小的年纪就是医院的常客了，哈哈哈哈），所以来看。 环境: 医院环境没啥说的，都井然有序吧。 服务: 这个就没啥说的了，一楼有16个挂号窗口，以前我也干过凌晨排队抢号的事情，现在都用114，但是比较知名的专家还是很难挂上。顺便说一句，三院的APP我觉得不好用，要是用医院APP挂号，可能永远也挂不上我想要的医生。还有就是三院的自助挂号机不太好用，插医保卡经常提示插反了，但明明没有。	聂胖子echo	2021-07-03 17:09:30	5
北京大学第三医院	今年撞太岁，刚过完年就不小心从自行车上摔下来，摔断了前叉韧带。 微信公众号上挂到邵振兴医生的号，一看核磁片子就告诉我要做手术，一周时间就通知手术了。邵医生给了网上联系的二维码，有问题都是当天回复…… 住院流程微信通知很到位，照着准备就行，象尿盆和护理垫什么的买不到也没关系，病房区的自助售货机里都有，还便宜。我家属也是跑到家附近医院的住院部门口才买到，15元，再带到医院去，走的时候也都没有拿回去的。没必要，自助机里才10元。建议不要用行李箱，来的时候我能自己用，离开的时候也就靠护工安排了，不如就几个大袋子。 住院前一天做核酸筛查拍CT，疫情原因病房提供护工服务，按铃呼叫。 家属不能进入陪护，除非病人太小或者年龄太大，家属陪护进来也就不能出去了。手术前一天发8分钟淋浴洗澡卡（家属没有，不过洗脸池可以接热水……）。长头发没办法，我从洗脸池接了几盆温水洗头发的，护士台说吹风机坏了没借到，自然晾干…	流年若梦maggie	2021-07-11 09:13:17	5
北京大学第三医院	首先在微信小程序上挂号，因为我只是开药，所以挂人少的中医科就行～ 真的想感慨一下现在真的是越来越方便了～全部不用通过人工排队，自助机上取号，交费，然后再刷二维码等拿药，前后半个小时，真的是太便捷了（可能这几年没怎么来过医院）容许我再次感慨一下，太方便了[捂脸]	超级大肥兔子	2021-07-15 17:09:07	5
北京大学第三医院	科学技术就是第一生产力 整个医院的挂号、排队、预约、拿药系统都很智能 省时省力，出院还可以网上办理邮寄服务[胜利] 真的比大部分医院都人性化！ 作为一个吃货，深度体验了一把病号餐 小馄饨、面片汤和地三鲜还不错呢～ 早餐有粥、鸡蛋、馒头/豆包、牛奶 有点让人想起军训的时候[调皮]	jollyroger	2021-07-27 17:05:54	5
北京大学第三医院	第一次到北医三院看病，用导航搜索才知道全称为北京大学第三医院，建于1958年，是卫生部管的大型综合性三甲医院。 北医三院脊柱外科是国内最强的学科，生殖医学中心的治疗方法最全面、规模是国际最大之一，中国大陆首例试管婴儿在此诞生。运动医学研究所是新中国最早成立、国内唯一的中国奥委会指定运动员伤病防治中心。 ️最好不要自驾来，医院门口的花园北路实在太堵了，准备进停车场的车一直排到路口的红绿灯，没有40分钟估计是进不去的，车位有限，只能停进立体停车楼里对车的尺寸也是有要求的，收费8元/小时，进车场排队，出去也排队，门口的路实在太堵了，真心建议能不开车就别开了，进出排队就占了一小时，取号-看病-拿药也就用了20多分钟。挂的眼科专家号，一共7个教授诊室再看，最多10分钟就看完了。	椰林80	2021-07-02 11:07:32	5
北京大学第三医院	三月份下旬去的（拖延症） 北三院看病贴士： [糖果]首先北三院是提前三天预约的，所以外地小伙伴要在微信公众号上提前预约好（需要先申请三院的电子就诊填写相关信息才可以预约）这样才可以定票，不然会拉长看病时间，同时也会消耗自我的体力和耐心。看病是需要极大耐心的，因为去的地方是全国首屈一指的医院，自然是人满为患。 [糖果]其次带个水杯，带点吃的，因为挂号的时间不一定就是你看诊的时间，给你预约几点一定早到不要晚到，哪怕在那里等。毕竟是咱看病！ [糖果]接着进入医院各科是需要流行性调查表的，这个是需要在机器上填写打印的。步骤：外地的小伙伴，打开电子就诊卡的二维码，对照着机器的扫描出，进入自己的账号，下来按照步骤填写，建议（一定）要真实填写（你问我咳嗽填写了不让你看咋办，这个我不知道，反正知道你一点，你试想如果你身边跟你擦肩而过的病友填写假的，你会不会觉得不寒而栗呢？咱管不了别人只能管自己，人人都真…	sunshine115	2021-07-02 18:33:47	5
北京大学第三医院	周末来抽血化验，三院现在也就是一个全自动化的医院了，挂号比之前方便多了，只要关注公众号就可以，每天定时有各科室往外放号，再也不用现场等号了，领号的机器也很多，很方便。还有很多志愿者在机器边上，以帮助一些不会取号的老年人，非常人性化	干喇三两不吃菜	2021-07-03 23:55:22	5
北京大学第三医院	挂的急诊，人不多，还算有序。病人和医生还会相互帮助，真的是雪中送炭。医生还会提示门口有共享轮子，租赁方便，而且很便宜，就非常雪中送炭。	瓜酱	2021-07-03 08:34:55	4
北京大学第三医院	挂号：114和北医三院公众号都可以预约挂号，每天7：00放号 就诊：取完号到对应楼层，测体温扫个行程码上报下行程，也可以当天在家提前在北医三院公众号微首页去填，截图保存给护士看，然后到分诊台扫挂号单等着叫号就行了。 拿药：一层大厅，墙柱子上扫药单子，之后等着叫号拿药就行了。拿了点当红创伤乳膏，只有这个医院有好像，消肿止痛软组织挫伤啥的都很管用！如果有唇炎的话还可以试试含水乳膏巨好用！	羞哟哟	2021-07-06 17:06:02	4
北京大学第三医院	「北京大学第三医院」 大医院的通病：人多、挂号难、流程繁琐、花很多钱开一堆药 因“扁桃体发炎+发烧” 先挂号，再找科室，再在机器上打印流调 刷码排队等叫号，然后看病 …… 医生说先查血常规，然后缴费，排队抽血 等一小时左右，取报告 …… 再复诊，看病，开方子 再缴费，取药，拍CT，各种排队 等四十分钟左右，取CT片子 排队输液，输液一个多小时 …… 看个病，折腾近七个小时 这还没完 输完液后，体温感觉升高 一量，逼近40度！ 物理降温，吃药，发汗 ……… 真是一场好戏	Flynn飞	2021-07-03 23:59:17	4
北京大学第三医院	每一个工作人员的说话态度都贼横，仿佛ta是我祖宗，我是ta孙儿。 不包括医生，医生辛苦了。 对老人也是，很凶很不耐烦，排队的时候我看好几个老人都既听不懂工作人员的惜字如金的话，又表现得很委屈无助。难受。 在协和看病就体验好多了，感觉那边管理得好，不像这边，混乱无礼。	akakjaj	2021-07-09 15:52:08	1
北京大学第三医院	位置：花园北路49号，地铁西土城B口，步行15分钟吧。 颈椎一直不舒服，在我家附近医院拍了CT也看不什么，特意挂号北医三院来拍个核磁共振。114太难挂好了，好不容易挂的一个号结果那个专家是看颈椎1.2段，取消了又在医院公众号预约的，核磁共振价格是468还行比我想象得便宜我以为7.800呢，医保报销完163。一般预约都是半个月以后的，周六人没有那么多医院也不多，给看看病是骨科周大夫，人很年轻问的详细很有耐心。	Vivianmay	2021-08-09 14:48:37	5
北京大学第三医院	北医三院儿保，不在三院本部，和生殖中心在一起，独立的一栋楼，在5层，硬件设施比较陈旧，因为有非常有名的评估师王朝红老师，这成为很多宝爸宝妈首选之地。 若想约到王朝红老师要早些来排队，每天只做5个孩子。查的非常仔细，很有爱心耐心，很专业。 非常满意，马上约了下次。	太阳照在桑干河上	2021-08-10 12:25:35	5
北京大学第三医院	今年不止一次来北医三院了。大医院，人总是很多。我认为，看病还是得到这样的大医院。 我们今天来的目的，是看一看前几个月换的药怎么样，对病情有没有缓解。 我们又找到心血管内科的张瑞涛大夫，看过了化验结果，我们的心都松了下来。原先的血压高压是140多，低压是90左右，现在，经过张大夫给换的药，高压是117，低压76。真不错啊。尤其是低压，之前总降不下来。现在终于降下来了。血糖也比以前低了。总之，北医三院这个心血管内科，设的这个内分泌门诊，真是为三高入群解决了大问题。 而且，医生的服务态度非常好。对病人的问题从不嫌烦。又问必答。 医院的卫生非常好，厕所非常干净。 希望有三高的朋友们，也来这里调一调药，尤其是糖尿病的药，不用吃那么多次了。	忙碌	2021-08-11 11:43:18	5
北京大学第三医院	最近腰疼去北医三院看病，进大门扫健康二维码，进门诊分诊处还要去机子上答卷，没有发烧，没有外出等等才能进行下一步，还要测量体温，可以说医生把控的真严，大厅看病的人真多，但井然有序，给我看病的大夫说要做核磁检查才能进行下一步，没有检查结果，就没办法止疼，哎.…。预约四天后做，第三天出结果，这期间只能忍了，希望权威医院能帮我解除痛苦。	黄橙橙的蓝	2021-08-20 12:41:58	5
北京大学第三医院	北京大学第三医院是经常过来的一家医院，因为要帮助家里老人来开药。整体来讲，医院的各项设施都不错，在疫情期间，留调调查的比较严格，确保每一位患者的安全。看病开药之后，需要在一楼刷单，然后等着取药就可以啦。	MY	2021-08-26 10:48:48	5
北京大学第三医院	整容变毁容 整个面诊过程中接触的所有人只有一个目标，使劲多推销手术项目。但是没想到技术能如此的差，整形都变成了毁容，一个简单的内切去眼袋能切成了达康书记一样眼下两个坑	匿名用户	2021-08-07 13:21:27	1
北京大学第三医院	急诊环境极差，候诊椅子歪斜损坏，自助机大部分都是死机，尤其那么大医院输液室椅子才十张多，等待时间长，空位了也不跟进叫号，态度也恶劣，保安人多势众、仗势欺人。	匿名用户	2021-08-23 12:59:32	1
北京大学第三医院	家父心脏做手术，医院医生们尽心尽力检查诊治，心内科唐主任主刀，家属放心。高龄老爷子很坚强，状态不错。疫情期间家人不能身边陪护，护工小郑24小时代劳。 风雨过后彩虹现，今日天空格外蓝！愿老人家度过难关，治愈病灶，健康长寿[微笑][强][抱拳][胜利]。	BeiJing	2021-09-01 10:52:15	5
北京大学第三医院	上回跑步后拉伤给开的这个涂抹的药挺有效果的 这回又跑急了，症状又出现了 特意去三院开的药 运动科不好挂号 电话咨询说可以挂中医科开药 当天上午微信挂号挂的当天下午的号 到那就开了挺快的不算路程，半小时完成 药是自费药，医保不报销，三院出品就是效果好 一次只能开5支	疯狂的现代人	2021-09-19 00:00:01	5
北京大学第三医院	为北医三院儿童发展中心打CALL，孩子8个月了，来儿童发展中心体检，整体上的检查项应该是最多的了，6月的维生素AE，8个月微量元素，维生素AE是咨询的医院里边唯一能采指尖血的。整体医生和运动发展评估专家都非常认真，还有颅型检查，骨密度检查。	半调	2021-09-30 19:53:36	5
北京大学第三医院	北京大学第三医院说来话长，今天就说一点吧。 先说挂号，现在都是下载医院的App，或加北医三院的微信，然后从微信上挂号，很容易。当天没有号，就往后推，4天一个循环。每天6点更新日期。普通号没有医生姓名，赶上哪个医生就是哪个医生。 专家号都有专家名子和专业范围，您可以根据自己的病情选择专家。 如果是老年人，不会机器操作。可以到窗口排队取预约号。 如果预约号没挂对，可以到窗口退号。 总之北医三院的号还是很好挂的。也很方便大家操作。希望所说这些能给大家带来便利。 再来说一说北医三院的住院病号饭。下面的照片就是病号饭。看着不错吧。吃着也还可以。套餐每天三顿，早%餐、中餐、晚餐，一天25元。那个多格的就是套餐，不错吧，不够吃还可以点小炒。各种蔬菜、肉菜。价钱不等。早餐是一个鸡蛋一袋牛奶、一个馒头、一小包榨菜。 虽然病号饭不错。但愿各位朋友吃不上。远离疾病。健康快乐每一天。	忙碌	2021-09-19 15:28:43	4
北京大学第三医院	医院是人们最不想来的地方。实在迫不得已也必须得来[大哭]。 疫情期间，不能有任何探望时间，家属也不能陪同。但是那些劳务公司的护工他们就可以天天出去。所以对于疫情来说，没有什么帮助，只是体现出不公平。 医院的饭，大家应该能想到。没想到这里的饭比想象的还难吃。价格贵，味道还不行。 效果: 治疗技术还是在线的，毕竟这里面都是专业的医生。	身材最棒的吃货	2021-09-01 20:55:13	4
北京大学第三医院	很出名的医院，设施齐全，现代化程度高，自助机颇多，使用方便。医生理念先进，处事灵活。这也是其它几家三甲医院死板教条的态度把我逼到这里来的（远了点，但是一个月来一次也值了）。 挂号难，一旦来过一次，后面和医生商量好，估计复诊加号相对方便些。我是固定开药就是这样的。 结算方便，因为开的是价格高的进口药，收费处有指定的窗口，直接按特病收费，报销比例略高于门诊，额度走住院的，不用单独做门特病申请。 所有医院外围都是停车难。有可能不要开车来，这条路从东到西，路两侧都是紧张的不行。	wishzheng	2021-09-14 13:05:03	4
北京大学第三医院	我父亲从97年就在这个医院看病，08年一次，17面一次，老家看不了的病都来三院，当时实习的医生现在都成主任了，你们说这个医院能不好吗	磊哥	2021-10-28 16:57:59	5
北京大学第三医院	说实话也是第一次来这看病，离单位比较近，貌似第一次网约以后还要关联一下医保卡 只要预约了就比较方便了，按照预约时间来就好，提前在大门口要扫一个医院的流调码，进大门，进科室都要看绿码， 人多是医院的通病，不过因为疫情，比较有秩序 ，开始是检查化验，幸亏又让大夫约了下次检查完的号，所以比较踏实，大夫说的也很细致 唯一让人觉得不好的就是挂号难，谁让是有名的医院呢	阿牛狂想曲	2021-10-01 17:18:14	5
北京大学第三医院	效果： 好不容易在公众号捡漏一个号，马上出发！三院的号是真的不太好抢，每天早上七点要高度集中，慢几秒就没了。 这次挂的是口腔科，想要补牙。但是因为没做核酸，只能下次了。 环境： 三院环境还是很不错的，医疗水平也很赞。	QueenY_8653	2021-10-07 18:28:49	5
北京大学第三医院	晚上下班的时候腰闪了一下，直接到北医三院挂了个急诊 可能是因为晚上的缘故，停车场位置还是挺多的，急诊在B1 看病人还是不少，有分诊台，动线还是挺清晰的 挂号，付费，排队，检查，虽然排队的人不少，但是整体让人感觉还是挺规矩的 医生的态度也都非常耐心，真的挺辛苦的 我从检查，拍片子，开药一连串下来也用了2个多小时 开了一种当红创伤乳膏，还挺好用的	女胖子	2021-10-09 20:59:05	5
北京大学第三医院	坐飞机要做核酸检测，于是微信关注医院公众号，一步步按着指示就挂好号了，挺方便。 建议步行或者公交去医院，那里很难停车，扫码各种填报后进入医院，很明显标识找到核酸检测处，有自助机器刷医保卡取挂号单，自费的直接在手机上缴费，然后排队取号做核酸检测，这里是做鼻咽的，然后12到24小时出，实际6小时左右手机上就有显示结果，不过要拿纸质报告还得来一趟医院，不能自行在家打印有点小缺憾。	星愿	2021-10-16 10:51:41	5
北京大学第三医院	这家医院，我是比较熟悉的，家人看病没少来。随着互联网的发展，医院也逐步的实现智能化。网上挂号，自助机缴费、打印报告。。已经减少了很多人工的工作量，还是很值得肯定的。就是现在老年人看病问诊有点费劲，拿药说扫个什么码，他们也不知道。这方面还需想办法。另外，外科、皮肤科。。，总挂不到号，网上太难抢了。敬请医院领导留意。科学调配资源。	墨升	2021-10-18 10:58:54	4
北京大学第三医院	北医三院首次就诊攻略 （本攻略不重复医院通知里的内容，请在北医三院公众号获取其他信息；非官方攻略，有时效性，不保证一直有效） 0.关注微信公众号“北医三院服务号”，按指引挂号（公费医疗对应在挂号时的“非医保”）。 1.到医院附近用微信扫街边贴的流调码，填写一次有效一天，在其他各个关卡只需点击“最近使用的小程序”中的“流调通”（或再次“扫一扫”），无需重复填写即可出现绿码。【注意：工作人员口中的绿码指上述流调绿码，非健康宝绿码】 2.【首次就诊前需要建档】没建档会显示你的就医条码“失效或已挂失” 方法一：我是去一楼挂号窗口人工建档，提供身份证（和电子就医卡号，非必须），建档后才可正常使用就诊凭条/电子就医条码/二维码。 方法二：就诊科室门口的部分自助机首页有“自助建档”按钮，应该用身份证可以自助建档。 【时间上】建议提前半小时到（医生有时会晚半小时来，遇到意外不用太焦虑）。 3.拿着纸质或…	点小评8976004647	2021-11-15 20:21:50	5
北京大学第三医院	大概是15年吧、崴了一次脚，也没觉得什么大事儿，就在家附近的中医院看了下，给贴了黑膏药，按时按点医院报道，换药，结果一个月之后肿消除了，可是依旧不敢下地走路，大夫呢，一直就说养着吧…… 同事哥哥姐姐们都来家里探望，也很是担心，后来觉得换个医院吧，阿姨跟大叔说去北医三院吧，好好看看，于是就找到谢主任，现在依旧记得特别清楚，当时大夫拿着中医院拍的片子一看就说这韧带断了，怎么也不打个石膏、然后让我把脚放他手上一搭，就很明显的，脚跟腿就是断开的、但是谢主任说现在没办法了只能等手术了，先回家养着等积液没了手术接韧带吧，就这样终于算是找到了病因，等着手术。 医院跟医院真的是有区别的，大夫跟大夫也真的是有差别的，还好来谢主任这儿及时，真是想回去找中医院的大夫，可是医生说他们也是有原则，不能开具任何证明的。 时隔几年又来找了谢主任，前阵子上班的时候，好巧不巧又是同一只别进下水道里了，所以又来了，谢主任还…	小懒懒呀	2021-11-24 12:27:50	5
北京大学第三医院	#就诊引路#北医三院，消化科，胃肠镜检查。 听护士和患者介绍，北京排名前十的大医院中，北医三院的胃肠镜检查预约最快，基本可以约到未来2-3周内。而其他医院通常半年，协和甚至要约到将近一年以后	石头爹	2021-11-28 19:21:27	5
北京大学第三医院	在这里做了个鼻子手术，感觉很不错。 挂号还算方便，多种渠道，现在号贩子也少了，多年前凌晨三点多就跑来排队挂号，现在都在手机上搞定了。 看病的人巨多，验个血，排出三五十米的队伍，早上九点半就已经抽到600号了，不服不行。 住院的手续很严格，核酸，胸片都要提供，家属只有手术当天才能进来，过了麻药劲儿就得走，也是尽最大可能防空病毒了。 手术效果很不错，多年的鼻塞基本解决了，希望对于过敏症状也能有所缓解吧。	天堂HOT	2021-11-12 16:43:15	5
北京大学第三医院	已经连续三天往返北医三 每天人都很多 口腔科一定要早起早去 因为实行分流的 早去早做 加上堵车的要原因，要合理安排时间 医生很专业 手法也很好 在洗牙之前要抽血 之后做牙周治疗 拔牙 首都医疗条件确实很好 当然也意味着资源紧张！	B_1873	2021-11-24 09:52:35	5
北京大学第三医院	三甲医院，这四个字一出，在北京。就应该知道差不多了。虽然医院是一个科学医学机构，但挂号，挂当天需要看命运。如果有计划就医的，可以在微信公众号上预约挂号和抢当天的号。 医院门诊楼比较老旧，空间较小。人很多，不过看病的专业性还算是可以的。 开车来看病的，最好早来一到两个小时。因为需要排很长的队才可以把车停到医院院内，如果腿脚还算利索，就打车，然后远一点下车，步行进院。 医院外有一些吃饭的地方，KFC，永顺炸鸡，星巴克等等。 有医保的，看小病还算可以，挂号费50元，医保只需交10元。 最后祝大家少来这里，身体健康。	Hideo	2021-11-04 16:13:06	4
北京大学第三医院	挂号不好挂，在微信上挂了几天才挂到； 效果:感觉医生挺专业的，办事效率也高，服务态度大多数都不错； 环境:医院挺大的，设施也挺干净和便利，哈哈， 服务:有很多人可以服务岗问，护士和医生人数也比较多，不用排很多队。	饿了么小哥	2021-11-01 14:48:12	4
北京大学第三医院	北医三院急诊内科严重差评！！！晨起胃严重疼痛，喝热水，热敷，自己喝胃药都无济于事，疼的是在太严重，一直拖到下午3点才到达医院急诊科，挂的急诊内科诊室结果被告知前面有50多个号，等待时间至少两小时起步，多次跟医生交涉严重疼痛难忍能否提前一下叫号，均被拒绝，且被告知只要不是胸痛疑似新冠的患者均属于轻症！疼的直冒汗却被告知除非休克晕倒或者心电图显示异常才有可能被提前看诊，态度极差！就硬生生咬着牙忍痛从3点到6点半才看上。而且医生态度极其敷衍。 这么大个医院，人都快疼死了就非得不管不顾按号来，怎么沟通都不行，中间还不乏各种看检查结果的直接进去，毫无秩序可言！失望头顶，要真是有急症，这么个等法早出人命了。 都说医患关系紧张，这医院自身问题就很大，能来看急诊的肯定都是很严重的，整个内科诊室就一个医生，速度极慢，就不能多开几个诊室吗，等的人一个个都怨声载道的。	匿名用户	2021-11-13 17:30:26	1
北京大学第三医院	下雪了，今年第一场雪，淋漓尽致，世界一下化了个妆，北京城标致极了。大️，去北医三院，想着人少，查询眼科，正好剩余1，立即预约。一早人果真不多，健康宝绿码，一阵检查，进入医院，OK镜，一项项检查，一直忙到下午快3点了，定制，一个月拿成品，希望高科技产品矫正近视成功，一切顺利。	jingjing~nancy	2021-12-02 21:26:35	5
北京大学第三医院	第一次来北医三院感觉医院真大，这么大的医院到处都是患者和家属络绎不绝，坐公交的时候听售票员说每到周二和周四医院有专家号所以北医三院附近都会堵车，所以建议这两天来医院的人提前出门，以免错过了取号的时间。医院自助机非常多，只要能手机支付或者刷卡就可以支付，避免排队等候。一楼取药处的柱子上有机器缴费后扫药方上的条码就可以知道几号窗口取药。	DaiDai	2021-12-03 15:48:08	5
北京大学第三医院	挂号： 公众号每天早上7点开始，挂号-五官科-口腔 如果没啥大问题，不建议选择特需，一般都能挂上号 因为是拔智齿，所以需要挂牙槽外科 治疗： 检查3日内核酸 排ct 上麻药，很快就没感觉了 然后一阵叮叮当当，我的阻生齿就分成3段取出来了 咬好棉块 出来买个冰棍冰敷下 当天晚上就脸就肿了	加加的快乐	2021-12-16 22:49:48	5
北京大学第三医院	挂号需要app或者公众号 人是真多 要做好提前堵车的准备 医生很好很好接触 耐心解答	海上月是天上月	2021-12-22 17:26:57	5
北京大学第三医院	18年生孩子，选择了北医三院。北医三院是全北京危重症产妇的急救中心，各个医生临床经验丰富，做为30➕的产妇在这里生产让我觉得满满安全感，踏实！很幸运挂到了王永清主任的号，整个产检过程都很顺利。王主任利落干练，经验丰富。有一次去晚了等到中午12点半还在门诊，后面好像还有十多个产妇，要全部看完才可以下班。真的是很辛苦。最后生产也是王主任亲自手术，怀胎十月，顺利生产，母子健康！感谢北医三院全体医生护士们！	蜜糖YOKI	2021-12-24 16:25:49	5
北京大学第三医院	今天我家先生在北医三院做甲状腺手术，已经一月有余。 恢复的很好，脖子上的痕迹已经很小了。早就可以满处溜达了。 感谢北医三院的好领导，感谢北医三院普外科的崔龙主任。虽然术前有些坎坷。但还是要感谢北医三院的外科医生、护士们，他们为这手术付出了很大努力。在这里真心感谢他们。谢谢崔龙主任和他的团队，谢谢普外的医生和护士们，谢谢他们（她们。）	忙碌	2021-12-25 15:41:13	5
北京大学第三医院	肠胃镜检查全流程 便血有一段时间了，肛肠科医生建议还是做个肠胃镜检查看看，又加上亲友有得肠癌的，于是下决心做个肠胃镜检查。 最先去的是中日友好，结果告知只有国际部才能做无痛的肠胃镜检查，所以直接放弃。咨询了一圈，推荐了北医三院消化科的李大夫，于是开始挂号。 关注了北医三院的公众号，抢了三个星期，终于挂上（每天早上七点放号，能抢到第四天的号，比如周三能约到周六的）。就诊相关信息要提前填好，大夫是上午还是下午坐诊都先在“好大夫”上了解清楚，七点系统刚开就得毫不犹豫选中大夫，确认交钱就有大几率抢到号（试了三星期总结的经验[调皮]）。 第一次就诊，李大夫问了下情况（感觉很平易近人，后来又遇到其他大夫咨询沟通也很愉快，总体感觉北医三院的大夫的医风总体相对较好），开了肠胃镜的单子。因为流程和单子打出来一大叠，大夫给我慢慢解释了，说不要怕，流程其实很简单，哪里排队预约肠胃镜，什么时候检查，检查前注意事…	zxxmmmail	2021-12-02 07:43:08	5
北京大学第三医院	带老爸做加强ct 结果跑到核磁共振那边了 白白等了40分钟 害得医生到处找我们 真是抱歉了 这次来的科室医生态度都还不错 照片子的人很多，还好设备多，没等多久 主要是医院门口太堵了 停车场进不去 长个记性，直接打车最靠谱 要不停车费也不便宜 这大年根底下 健康最重要	迷途匦匦	2021-12-29 14:45:01	5
北京大学第三医院	希望下图能帮助到大家 直接到门口就可以进 以免排队	匿名用户	2021-12-01 16:05:03	4
北京大学第三医院	暴力行业，	点小评6917417027	2021-12-22 17:03:43	1
北京大学第三医院	这家医院是我去过所有的医院里面态度最差的，不是某个人，是多数医护人员都戾气重，说话冲，不耐烦，像是一种整体风气，而不是个人行为。我不需要多好的态度，旨在看病，但是就沟通询问的过程我发现大部分医护人员态度都很不耐烦，说话冲，只有个别的比较正常。因为挂号系统出现问题我不得已要去眼科询问，先是眼科前台说话极度不耐烦，后来我去眼科诊室从1号到6号我都敲门询问了一句，除了一个男专家和一个普通号的女大夫说话正常，其他几个诊室女大夫都说话特别横。然后人工挂号那个窗口我排队的时候，旁边窗口工作人员突然把窗口关了，让去别处排，后面一串儿人不明所以的被打发走了，我顿时就觉得态度真的好差，正常要说下怎么回事给大家解释一句吧，你说关就关别人排了很久好么，后来是有个男士过去询问，女工作人员才说是机器坏了，真是醉了，稍微换位思考一下行吗，根本不考虑患者，感觉这儿大多数人都特别横，只有个别医生还有挂号机器那里穿黄衣服…	匿名用户	2021-12-30 18:43:07	1
北京大学第三医院	耳鼻喉科知名专家“闫燕”“闫燕”“闫燕”态度极其差 找谁都不要找她看病 真给北医三院砸招牌	匿名用户	2022-01-03 22:35:23	5
北京大学第三医院	10月的时候去看过眼睛，排队超级长，要去很早才能做当天的检查，不过医生人非常好，谢谢李学民主任，医术高超，回答问题很有耐心，很为病人考虑，希望多一些这样的医生	xf	2022-01-04 14:33:10	5
北京大学第三医院	挂号非常方便！进入北医三院的app直接挂号，朋友说特难挂，我很幸运第一次挂号居然挂上了。 周六医院人也很多，医院外微信扫码填写流调碼截屏进入医院。 眼科在五官科大楼，眼科坐电梯直接上二楼。护士台分诊。初次去看病先查视力。查视力的小护士态度很好。 看病等候时间太长了。一上午都没看完。	霸气環環	2022-01-08 12:52:11	5
北京大学第三医院	坐19号线牡丹园f口出，步行大概20分钟左右到达医院，因为孩子最近红屁股准备开点北医三院网红药膏鞣酸软膏，提前apo早上七点准时抢号，还可以挂的比较靠前的，到科室之前还需要用机器提前打印出来一张健康留校表，取药需要先扫码看着机器叫名。	匿名用户	2022-01-15 18:05:48	5
北京大学第三医院	挂号很方便！在北医三院的app上挂号。还算好挂号抢了两天挂上号。北医三院眼科也是很有名气的。 周六上午的号人还是很多。按号上要求的时间到医院，还等了一个多小时看上医生。 初次来医院先查视力，然后看医生在做各种检查。 到中午检查还没做完，医生休息一个小时，下午一点上班。 还好我很幸运给我看病的医生下午还看病。检查完可以找她看结果。 看病一切顺利没有多大事。 不管是看病医生，还是检查室的医生态度都很好。护士态度也很好。	Yuki酱	2022-01-17 17:28:14	5
北京大学第三医院	本来在私立医院定了产检加分娩套餐，产后大出血，紧急送到三院抢救，羊水栓塞，输了10000cc血，相当于全身换血两次多，一度失去生命体征，真是惊心动魄！不对比不知道，公立医院是真香啊！ 技术过硬。我这么严重的情况，术后4天就能下床走，抢救过程中一度很危险，我先生都签了同意切除子宫的授权书，三院的大夫说，我不仅要她好，还要全全乎乎的好，给我保住了子宫，恩同再造。 服务人性。住院期间，产科大夫每天床边会诊，有什么检查也基本是床边或者大姐推轮椅过去直接做，住的六人间，护士小姐姐也都非常可爱，跟朋友一样温暖。 价格良心。私立医院一晚上抢救收费7w+，三院实际结算下来，加上医保报销，只花了1.5w！真真业界良心，社会主义好！ 住院期间，也真切的感受到白衣天使的不容易，上班跟打仗一样，工作时间长，工作内容脏，希望患者也能多体谅他们的不容易。 也许对医生最好的回报就是好好活着，希望我的宝宝也能健健康康成…	Caroline	2022-01-30 16:06:30	5
北京大学第三医院	耳鼻喉科闫燕大夫看病不耐烦。不让患者说话 不听患者说话	Vera_1312	2022-01-26 23:50:32	5
北京大学第三医院	最近来这里来的挺频繁，岁数大了，啥毛病都找上门了，北医三院，每次去都有一种逛集的感觉，这次看的是眼睛，诊断的结膜炎、干眼症，视力又下降了，大夫给我开的自费的药，以后要爱惜身体健康，尽量别去医院里花钱去	大美梅may	2022-01-28 22:34:37	5
北京大学第三医院	帮朋友来开药，第一次来以为开药不需要挂号，只需要找到当时给做手术的大夫即可。结果排到了被告知需要挂号，得，又跑到挂号机上去挂号，一个普通号50块。 挂完号后等着叫号开处方，处方开完再去缴费机上缴费，缴好费又到门诊楼去拿药，拿药大军简直人山人海，刷完处方单后等了好一会儿才拿到药。这里提醒一下，一定要自己提前准备个袋子，因为药房只负责给药，塑料袋一概没有，为了防止这么昂贵的药品丢失，我出门买了点东西才有了塑料袋。去一趟医院，真累[流泪]	黑白之间	2022-01-07 14:59:27	4
北京大学第三医院	我们跑了两家医院了都没有外科，六点到的医院，天呀，挂个号太费劲，先在门口机子上排队，整半天，整完了测血压，测完血压才能挂号，哪哪都要排队，挂个号都要20分钟，大家不管多么着急，一定记得带上身份证，人太多了。	匿名用户	2022-01-16 20:39:16	4
北京大学第三医院	环境： 原北京医学院的嫡系医院，隔壁就是北大医学部。 学院路北大清华、八大学院、中科院各个院所专家、教授、学生、教工的定点医院，不少人生老病死都在这里。 效果： 没有药到病除的感觉，大概是从没看过这里的王牌专业运动医学。 服务： 最近进京限制颇多，专家号似乎也更好挂了。	到点儿吃饭	2022-01-11 17:11:18	4
北京大学第三医院	挂个号速度太慢，医生看病草草了事，等了半天排到号，费用200（专家号）看一眼之前的材料，不让患者说话就自己诊断，不做任何检查，跟之前做的其他医院完全相反，明面意思就是说你这病没救了，****吧。	匿名用户	2022-01-11 10:51:54	1
北京大学第三医院	发热门诊，一下午超过100人，只有2个大夫？！？！ 全程就诊时间大约4-6小时？可不是吗，4个小时排号了，看上了大夫还要再开验血和胸片，纯耗着，太低能了！ 效率真的太低了！	JSun_3101	2022-01-19 18:18:11	1
北京大学第三医院	请假去北医三院看咳嗽，晚上咳嗽的没法睡觉，就挂了呼吸内科。那个呼吸内科的宁医生问我症状问题，但是每次又不让我说完，每次我一句话没说完，就打断我问下一个问题。 让去抽血化验，等了1个小时出来结果，她看了一下说是呼吸道感染，开了600多元的咳嗽和消炎药。 喝了3天了，没有效果，还是晚上一直咳嗽，没法睡觉。开的药特别苦，还没啥用。 真的很无语，医生的医术不怎么样，倒像是卖药的，第一次看咳嗽开了650多元的药，还不见好的，一个感冒咳嗽就得花这么多钱，真的好无语。 本来去医院就是想对症下药，马上过年了，想好快点，结果花了这么多钱，咳嗽还没一点好转，闹心死了，太难了。很失望 医生难道还有业绩不成，真的希望医生能好好看病，而不是啥也不问就让去抽血化验拍片，然后嗒嗒几个字就开出好几百块钱的药。一个多余的字也不想回答，也不让病人说完症状，结果开了那么贵的药，病好几天都不见好。 请假去看病，要扣当天的工资和…	点小评3872002039	2022-01-29 07:41:09	1
北京大学第三医院	老爹椎管狭窄日趋严重，已经到了严重压迫神经的程度，经过医生诊断必须尽快手术，否则一旦运动神经受损，就只能坐轮椅了。经过术前评估和核酸检测后收住院，腰椎二三四五节实施腰椎减压融合内固定术，花费近14W元，现在术后恢复中。	北鼻de三顺儿	2022-02-08 14:15:54	5
北京大学第三医院	环境[调皮]: 我今天来医院可开心了，因为我尝试着骑自行车了，哈哈哈，出了地铁开始骑车，结果太开心还骑过了，又走回去的，也怪我没有把导航声音打开，对自己的方向感过于自信。 服务[糖果]: 挺好的。 效果[呲牙]: 运动医学科，我来了。今天天气不错。	聂胖子echo	2022-02-11 19:44:31	5
北京大学第三医院	环境： 大三甲医院，设施齐全，流程管理体制不错。 服务： 医生护士反应迅速～体贴病人 ️停车是没个医院的难题，只需要很早或者很晚去都可以停进院子里，还有立体停车楼 医疗：说起来从备孕到生产都在北医三院，也对这个跑了好几年的地方又爱又恨，爱的是它真的效率高，专业，为病人着想，恨的是它真的离家太远了。 [糖果]这次生产由顺转刨，过程也挺危及的，羊水浑浊掉胎心，医生护士一直认真监测每一个临产孕妇，也给出非常理性的建议，大过年的后半夜转刨，医生护士也都没有对付，这就是我宁可远也要选择这家医院的原因。为他们的专业和体贴点赞！	霹雳神拳无敌小白是也	2022-02-14 15:41:19	5
北京大学第三医院	就医难无论那个医院人都好多看个病跟赶集一样公众号当天没号大早晨去医院已经是下午的号了 虽然排队但人还是超级多 拿着号先去分诊台然后等着叫号无论什么病都的先验血在拿着血单子去分诊台刷一下然后在排队最后见医生然后去一楼刷拿药的单子然后在排队……	豆豆	2022-02-26 19:25:47	5
北京大学第三医院	北京大学第三医院的运动医学病房，在十六层，挺干净的。只是挂号会比较难，要拼手速，实在不行就只能找HN，另外约手术的时间也很长，等了快四个月吧，终于住上院了。 疫情期间，不让有家属陪伴。从住院到出院都是自己一个人，也不用家属签字，这点我觉得挺好的，不用过多的麻烦家人，自己一个人就搞定了。	匿名用户	2022-02-07 16:33:54	5
北京大学第三医院	自己颈椎一直有问题但是没想到会严重到这个程度…颈椎到指尖持续疼痛麻木。几年前大学同学在这做过颈椎手术、后来看到他的伤口我倒吸一口气、太可怕了。今天医生说我也要手术治疗颈椎的问题了，完了这下BBQ了。 最近CT核磁X光做了好几轮了、去过某和、某好的特需门诊以及某家、要说就诊环境某家和某和最好；人最少的设备噪音小点的是某家。北三做核磁设备的声音很大、医助给了两团棉花。 流调系统做的最好的是北三、某和次之、最简单的是某家。叫号系统最好的是某和。 北三停车几乎就是噩梦、解决之道就是找路边的停车管理员、剩下的就看自己能力了。	【已注销用户】	2022-02-08 11:51:24	5
北京大学第三医院	在医院的微信公众号上抢的号，最近骨科病犯了，颈椎和膝盖都不好，来康复科找专家看一下。医院人不少，虽然有停车场，但最好别开车来，医院门口等着进停车场的车排着大长队，停好车估计得一小时。。。。。医院医生和工作人员态度都非常好，开了膏药和口服药，医生还给了颈椎和膝盖平时做的康复操。膝盖约了三月份做核磁。	一川月白	2022-02-20 16:20:40	5
北京大学第三医院	#建档# 需要6周后拿到母子健康手册，挂专家号。在线平台抢号不是那么容易，一般要靠某牛。 #产检# 产检流程比较简单，32周前每个月来一次，32～36周每两周来一次，36～40周每周来一次，40周以上每3天来一次。我产检基本都是在某主任那做的，个人身体情况良好，整个孕期没有任何异常，其实完全可以挂普通号让普通大夫看，把主任留给更需要的人[调皮]。 #生产# 那天是夜里，在家自测5分钟以内频率的宫缩就和老公一起来了医院。在B1挂急诊产科，经医生诊断符合临盆条件当即入院。 整个孕期都是在三院检查的，九个月了还是很有感情的。唯一想要吐槽的是门口的交通，路窄特别堵，私家车更是难进。	牛油果逍遥酱	2022-02-28 15:32:39	5
北京大学第三医院	家里人一直在北医三院看病，主要是离家近些，但是人是真多呀，还好这两年因为疫情，外地人没发过来，好了很多，可以微信挂号，还是能接受的，只是对于老年人来说不方便，家人因为肠息肉手术后复查，约了肠镜检查，等了一个月才约上的，医院没有说明做肠镜检查还要重新挂号，排了半天队，被告知要去挂号，术前提示也没有说清楚，只好问了多次离队去自助机上取号，这点希望医院能改进，病人不是因为自己的原因楼上楼下的跑，一次又一次的排队。这次检查很顺利。现在医院为了挣钱有人有点不注意医德了。	匿名用户	2022-02-16 10:09:54	3
北京大学第三医院	挂号的话，很方便。通过北医三院的公众号就可以挂。 挂的眼科视光中心的号。想着大医院的医学验光应该很准。 8点就到了，视光中心在医美楼二楼。已经有不少家长带着小朋友等着了。 去看了下医生，开了验光检查。先是去一个房间用电脑进行初步的验光。然后去等待人工验光。 问题就是出在人工验光了。设备没的说，综合验光仪。但是验光师明显糊弄了。根据电脑验光的结果简单调节了一下度数和散光。那些医学验光的流程中的什么雾视，红绿双色等等啥的都没弄。在纸上写了度数，5分钟就出来了。 以前在北大国际测的很仔细，病历本写了一页。各项视光数据写的很多。 北医三院设备再好，医德不行也没用。不规范的操作，得出的数据意义又何在？	Medivh2014	2022-02-22 18:40:45	2
北京大学第三医院	三院为解决停车问题建设了立体停车库，今天第一次体验，相当赞 一共4个门，每个门可以停50辆车，有专职保安帮着指挥停车。停好后熄火拉手刹，把反光镜折回来。保安会给车主一张纸条，千万保存好，凭条取车。您只需要全程听指挥开车即可。 统一在出口结算停车费～	呼啦圈	2022-03-06 15:44:08	5
北京大学第三医院	我见过的安检一般都是设在机场、地铁、火车站等地。没想到现在上医院也要经过安检，看来我是太短识了。今天来三院做核磁复查，无意中发现排队叫号的机器边上立着一个医保卡，仔细看了一下，是1938年出生的老人，听旁边的护工说已经放在这里好长时间了，想了想80多岁的老人把医保卡丢了，会多着急，补办医保卡也是很麻烦的事情。于是多管了一件闲事，先给医保局打了电话，但是毫无意义，他们那里没有医保卡持有人的联系方式。后来再给医保卡关联的银行打电话，银行的工作人员很热情，问明情况后，告知他们可以联系持卡人本人。但是希望我能把医保卡放在医院安保办公室，等地方，以便有人保管，也方便持卡人领取方便。于是我找到了三院的保安办公室，和工作人员说明情况后，他给我看，这里有很多病人丢失的医保卡，身份证，他们都分门别类的整理好，按照病人就医时留下的个人信息，一一联系通知到本人。这真是个很暖心的举措啊，保安办公室的工作人员当着…	药小可	2022-03-16 07:13:16	5
北京大学第三医院	一个都老百姓人类都不想来的地方，来这地方花钱不说，受罪呀 我只说配套很给力️	【已注销用户】	2022-03-26 15:37:25	5
北京大学第三医院	三院发热门诊装修后第一次来，因为扁桃体化脓了，咽痛，所以去了发热门诊，属于11大症状之一。去了就开单子，3加一，核酸结果出来后方可离开。大概三个小时结果就能出来。抽血缴费拿药都在这里，就ct是在室外不远处方仓里照，很快，不排队。就医体验还不错。医务人员都很热情。核酸结果出来后，医生还给我转到了耳鼻喉科急诊会诊，又开了瓶漱口水。不用输液，开了点消炎药。辛苦了。	宏宏	2022-03-27 12:57:55	5
北京大学第三医院	北医三院是全国著名的骨科医院，尤其是运动损伤科比较有名。很多运动员也都在北医三院来就诊，运动健康真的很重要，别的不说，医院里面都是人满为患。随着老龄化，人口越来越多，真是要把自己的健康要当回事儿。	十方小子	2022-03-01 15:07:36	5
北京大学第三医院	北医三院发热门诊就诊流程	吃完这顿就减肥	2022-03-05 13:32:10	5
北京大学第三医院	医师服务周到认真负责服务周到我在这里祝你们身体健康生意兴隆财源广进万事如意。	点小评2843089885	2022-03-23 09:58:36	5
北京大学第三医院	是谁凑不够一月四条来点评北医三院 又是谁在禁食禁水阶段的夜晚写下美食点评 小丑就是我自己[快哭了] 先是在急诊抢救室呆了一晚上，那里晚上不关灯，医生护士进进出出，嗯，还有一些一直在昏睡的病人…吓得我实在睡不着 第二天做了胃镜后转急诊普通病房，条件一般，但护工阿姨很好，照顾得也很周到。 最后用主治医师的话总结：你要是下次来（没有下次）别选急诊病房（我也没得选啊）	滑滑梯	2022-03-28 21:20:04	5
北京大学第三医院	北京大学第三医院（简称北医三院）始建于1958年，是集医疗、教学、科研和预防保健为一体的现代化综合性三级甲等医院。 门诊时间：上午8:00-12:00；下午13:00-17:00；周六日照常 可以测核酸，出急诊 地址:海淀区花园北路49号(手机导航就能到了）	丛丛的大豆豆	2022-03-08 07:54:16	4
北京大学第三医院	朋友推荐的医院，冬奥会期间去的，人照样很多，排队排了两个多小时，都要排吐了。 医生很年轻，很细心，耐心，反而是我有的问题忘记追问答案。希望现在的年轻医生能替换掉那些不好的老油条医生，现在看病太难了，病人都成了医生手中的挣钱工具。希望“医院“早点变成真正的医院，“医生”变成真正的医生。	匿名用户	2022-03-14 16:35:49	3
北京大学第三医院	北京的医院服务真的是很无语，早上八点到医院等待住院到下午两点还没有进病房，只能坐在凳子上干等，老公不能进病房探视，并且不提供任何坐的地方，手术期间只能在门外站着我等，真的大医院完全无视人权！领导们都能走特殊通道，所以完全不能体会普通民众在体验什么样的医疗服务，真的每次来都会生一肚子气！	黎懿萱anna	2022-03-02 14:08:47	2
北京大学第三医院	这是我去过最差劲的医院，本来医护人员在我心目中都是白衣天使，但是他们医院的医护人员态度特别恶劣，说话冲，不耐烦，有的还冲你吼叫！尤其是急诊，毫无秩序，都不知道医生按什么给病人叫号看病，简单的挂点滴开单子就得排队等四五个小时，真的特别费劲。	苗	2022-03-03 15:09:18	1
北京大学第三医院	还行吧，看病来过很多次了，别的都没啥。 妇科的一个年轻女医生，真的让人觉得很不专业。我本来胃不好，顺便也来看妇科，一直打嗝，然后那个年轻女医生说你不会吐吧？我害怕！每次她都往后躲一下，用很害怕的眼神儿看着我... 这么不专业我也真是服了！这样的人也配称为医生吗？医院不管管吗？	一杯安梦酒	2022-03-22 20:00:55	1
北京大学第三医院	在北医三院生殖中心遭遇了非常愤怒的一个事件。这个医生或者实验室的学生，不配在北医三院服务工作。已经确认好移植日，所以和实验组的对接医生打电话沟通事项。但没想到医生从一开始就是不耐烦，不断说我电话信号不好，于是我跑到楼下又给她打电话。但其实是她那边信号不好，我自己上网发消息都没问题。之后没想到就经历了一场不断升级的像狂风暴雨般的批评。 对方上来也不说别的，就一直强硬的要我找一个粉色单子说是有两张，我说明自己找过只有1张，并且所有单据让护士看过没有另外的。接着对方那边又增加了好多听不懂的描述，什么银行，什么凭证，一直使用命令式的语气，比如我说您那边声音我现在也听不清，信号不好。就紧跟着一句，你今天必须不能走了，不能离开医院。是你的信号问题，我听你说话费劲都得猜！我表示确实没有看到类似的第二张纸，但后续对方说话已经听不懂了，情绪却越来越激动，我认为说这些都和最后找一个单子这个事的核心意义无关，…	匿名用户	2022-03-24 19:42:04	1
北京大学第三医院	北医三院如果看耳鼻喉科请挂谢立峰大夫的号！ 我鼻部受伤，骨折，鼻歪、鼻扁。谢大夫手术匠人一般，手术后外形非常完美，鼻部通气变好！	温珍_6885	2022-04-02 22:08:18	5
北京大学第三医院	我可怜的小牙～医生夸它是颗可爱的小牙～ 抢号抢了一周，终于有了口腔科的号。早上9点到了，等了一个半小时，拍了传统才知道我有三颗智齿！我一直以为两颗。 不过医生技术太棒了，三分钟就给拔掉了一个完全长出来的。然接下来我也一直没有脸肿，按时吃药，一点也不难受	玥娘娘BlackZoe	2022-04-05 20:41:10	5
北京大学第三医院	很多年没有来北医三院了，这次膝盖出问题，挂了运动医学的号，说实话北医三院真不错！环境很干净，挂号缴费很便捷，好久没来了需要挂医保卡，窗口态度好，效率高！取药比起家门口的安贞医院人性化不是一星半点！大夫态度很好，诊疗很认真，没有瞎开药，北医三院自己的软膏真心好用，用了两次，竟然不怎么疼了！强烈推荐！	卡西莫多0126	2022-04-11 12:22:29	5
北京大学第三医院	“坐下吧，脸儿朝墙” “仰头，诶……” “咱们采鼻子哈……诶，难受一下……诶，好了” 这次核酸也做的太温柔了吧 就特别暖	蓝姗_0628	2022-04-14 17:03:55	5
北京大学第三医院	现在挂号很方便也很好挂。在医院app上挂号可以选时间段看病。以前可不好挂号。 环境: 骨科看病的人还是很多。等候区域的人挺多的。 服务: 医生态度很好，耐心解答问题，能动手触摸哪里不舒服的位置。不是坐在那里光嘴说。 效果: 这里做不了手术还得去积水潭医院看。	Yuki酱	2022-04-21 16:40:49	4
北京大学第三医院	普通人能挂上号，但医生也有好的和不好的。 有的医生比较负责，有的就不太上心，说实话，在这里看了这么多次病，只有很少的医生负责点。 有的医生比较和蔼，有问必答，有的医生什么也不说，就让你做各种检查[撇嘴]要不是抬头看见北医三院这块大牌子，真以为自己到了莆田系医院！ 这次遇到态度很差的助手，也不是医生，就是给医生打下手，简直了，感觉她应该去看看心理医生，不知道是否患有狂躁症，遇到谁都要咬一口。	美杜莎士比亚	2022-04-25 14:05:43	4
北京大学第三医院	非常有名气的一家医院，科室非常的多。之前在这里看过，医生态度都挺好的，大医院每天病患这么多，还不错，虽然就几分钟而已[调皮]。 要提一点∶这次就是取药太……太慢了，等了近一个小时，弄的人都没地方呆，坐也没地坐，出去也不是，不好！	丛丛的大豆豆	2022-04-16 09:42:25	3
北京大学第三医院	综合目前网上获悉的资讯和自己的就医体验：基本可以坐实乱收费这件事，且这家医院的医生医德真的不怎么样，也不说全部，随便在网上查下北医三院都是负面新闻，拿自己的例子，去看的a病，开了原本不用做且无关的检查，而且检查费用很贵，前后说的话和做的事自相矛盾，真的不推荐这家医院，即使医疗再好，没有医德和责任心，医疗不过是赚钱的工具。此外这家医院是教学医院，你看病的时候更有可能被围观。	blueberry	2022-04-11 17:15:36	1
北京大学第三医院	第一次来总院，体验很差 停车：有地面和立体停车场，地面排队时间待定，立体的还能靠谱些，立体车位有300多个 服务： 一层自助机总坏，有无工作人员在旁指导的现象发生 不同的项目在不同的大楼，分诊的护士也不会多嘴说一句，就觉得你应该知道，溜你玩儿 以后不会再来这家医院了～	ilove7262	2022-04-26 17:01:50	1
北京大学第三医院	北医三院全国著名的三甲医院运动医学是这儿的特色去了多家医院治疗肩周炎都没看好，今天特地挂了一个专家号疫情原因挂号还可以挺顺利，主治医生很专业服务非常热情.对症开了以前很多没用过的消炎药，效果比较明显，晚上睡觉基本上不会疼醒了，三医院的设施比较齐全，取巧交费也都很方便，只是交通有点拥堵。	匿名用户	2022-05-31 10:39:47	5
北京大学第三医院	效果: 北医三院的运动损伤康复是非常好的，有名的专科医院，家里老人压缩性骨折，在这里头看的，由于骨质疏松引起的，在这里做个小手术，微创手术，效果我感觉还是不错的，很快就出院了，老人现在可以适当活动了。 环境: 环境比一般稍强点吧！，就是有的科室在装修， 防疫工作很严谨，流调码必须得有 服务: 服务还是不错的，医生技术精湛，也不收红包，就是承包出去的支具太贵了…几倍的价格。 小手术住院押金是三万。退押金需要隔五个工作日再去一趟。	大嘴金刚葫芦娃	2022-05-04 18:50:37	5
北京大学第三医院	4月底来做的胆囊切除术。 住了5、6天。 现在yq的原因，手术前会有很多检查。家属也是。 三人一间，没看见单人间。 护士都很好，可以请护工。 每天有人给打水送饭，整理床铺。 早餐需要自己带餐具筷子。 里面有自动售卖机，可以买基本的日用品。 菜价可以接受，住院也吃不了多少～ 谢谢观赏， 祝各位身体健康	光吃不长肉	2022-05-22 16:53:24	5
北京大学第三医院	[糖果]北京大学第三医院无论从医院环境和设施来看 都是非常不错的。 [糖果]提前预约需要在公众号上预约 如图，我是因为没有打9价所以每年例行检查HPV，有些医院是做不了的，挂号直接挂妇科即可。 [调皮]整体流程感受下来 确实是现代化的大医院，从流程到服务感觉都还不错	蓝色玛格丽特_9917	2022-05-23 21:31:54	5
北京大学第三医院	带宝宝来北医三院的儿童发展中心来做6个月的体检，虽然有疫情影响，中心里面人还是很多的，差不多用了两个多小时才做完全部项目。头型评估就是给宝宝戴个头套躺在机器里面照一下，发展评估就是给宝宝几个智力测验，骨密度就是评估下钙含量，体检完预约下一次即可	在川西草原写作业的辣子鸡	2022-05-29 19:09:58	5
北京大学第三医院	周末看病的人也不少，建议绿色出行，开车的话进停车场排老长的队。微信扫码图里这个二维码，提前填好流调表，绿码保安才让你进去。到了科室，护士也是要你再扫码一次查看。一楼到药房拿药，先扫处方单上面的条码，算是排上号了。然后听到广播里叫你名字再去对应窗口排队拿药。	匿名用户	2022-05-21 19:24:59	4
北京大学第三医院	挂号条上没有科室具体位置，找到大楼后发现指示牌也没写具体科室，反而写着特需医疗部的字样。就觉得指示太不清楚了。第一次来的话容易晕头转向。 另外，外面的路总是堵车很严重，证明这边病人数量很大。来了两次，都看见医院的救护车因为前面排队的车辆太多，不好挪车让路而进医院缓慢。瞬间产生了一个想法，急诊120可不敢来这，人太多排队太慢。	匿名用户	2022-05-27 13:18:26	3
北京大学第三医院	北医三院的医生特别好，就是超声特需六层排号的一个女护士，三四十岁，胖乎乎，长的也不好看，说话特别不客气，还很没礼貌，一副趾高气昂的样子，很没有家教。希望医院能加强对这些护士的素质礼貌教育，她们是医生的门脸，大家有什么事都会先咨询她们，如果没有礼貌素质不高，会让人觉得医院也降低的档次。北医三院普外的医生都特别好，形成鲜明对比。	雪儿姑娘_6720	2022-05-12 23:12:05	3
北京大学第三医院	北医三院属于北京数一数二的综合医院，运动医学科更是在国内地位很高，这次来是因为一些运动损伤，小小修理一下，住院几天整体感觉如下. 服务相比北大国际差一些，进修的医生太多，很多时候都是和进修实习医生沟通，和主刀大夫沟通机会很少，并且进修实习医生水平参差不齐，对于患者在用心因为专业水平不到位也是无济于事. 住院检查项目繁多，有些检查入园前几天刚做完，入园后又要再查，更郁闷的是手术后第二天就要去检查，说实话，很不方便. 下面说说优点，手术成功，并且恢复很快，主刀医生自信的回答也给了患者很多信心. 出院流程及其简单，回家后可以在手机上办理一切手续，包括复印病历和结账，直接线上办理，邮寄到家，省了不少的事.不错. 康复科术后来给进行康复宣教非常到位，对于恢复训练很有帮助，之后问主治医生还能不能跑步，给予肯定回答，并且很坚定.给了我很大信心. 之前在这家医院实习有故地重游的感觉，总体评价还是很好的，…	汤麦古	2022-06-14 12:12:52	5
北京大学第三医院	不管啥时候，最不缺人的地方肯定是医院。 效果: 医生经验丰富，作为北京大学的医院，知名度各方面都很高。普通的主治医生就很不错。现在大多数人有事没事就喜欢看专家，不仅哄抬了治疗费，还在一定程度上导致资源浪费，有些没啥大事但是挂上专家号，有些真有事的却一号难求。 环境: 相对一些新院区有些旧了，特别是软环境，厕所，饮水机可以好好弄弄了。 服务: 自助化程度还是挺高，也蛮方便的。[强]	胖胖de小灰机	2022-06-09 11:16:08	5
北京大学第三医院	就在一小时前，本人终于完成了几十年来未完成的壮举，鼓足勇气扎了耳洞。之所以一直没有是因为怕疼怕感染怕见血，可最近发生了很不愉快的事情，心里的沮丧程度促使自己想要身体上受虐，于是我选择了打耳洞。理性告诉我打耳洞也不能胡来，要找专业卫生的地方对自己身体的每个部位负责。 正好我听闻同事之前是在北医三院打的还说一点儿没有感染，就一下子在心里种下了深深的种子。要说挂号来前功课也是做了些的，因为距离比较远不想白跑一趟，就想着先电话咨询，但是连着两三天没打通，终于再最后一天本想放弃之际找到了正确的科室，您要是也想来医院打耳洞，您就可以直接现场到医疗美容中心来挂号缴费打耳洞了，全程很迅速便捷。平时和周末都可以来，最好是周六。周日可能会没人扎耳洞。收费的话我没有太多经验不知道是不是偏贵，打一对是200元，再加上换药钱，医院不是像大家网上说的那样用激光而是直接用针扎的那种，当场我有些惊恐，年轻的大夫手法也是…	Awo_废柴	2022-06-13 07:27:00	4
北京大学第三医院	第一次去北医三院打卡 打车提前一站地下车往前走 因为临近医院方向你会发现堵车堵到连自行车都过不去的恐怖景象[捂脸][捂脸] 我从东往西走，大门前填好流调表合格后方可进入，进大门第一眼先看见右手边好像是耳鼻喉门诊楼不要去⚠️ 继续往左走 就能看到门诊楼 进门右侧是人工和自助机取号，左侧是取药窗口所有的药都在一层着取。第一次去的话，要在人工窗口带身份证关联取号或者挂号一并办理。 一层和骨科那层都有ct照片子 一般两小时后就可以取（提前半小时可能也会出来）一层C T室外面就有打印片的自助机 如果要开发票报销必须一楼人工窗口办理。这点没有朝阳医院自助打印机方便 医院最左侧有免费做核酸的地没什么人 友情提醒鼻拭子，鼻拭子相当酸爽 我第一回也不知道还张嘴呢	蚊子King	2022-06-25 23:33:19	4
北京大学第三医院	太多年没来过这里了，离家不算近。因为在小红书上查到这里研发的有种乳膏效果不错，且只有这里能买到，下午赶过来一趟。据说代购的价格翻了几番呢。竟然都不知道这里的运动医学科很牛。 网上挂号还挺方便，大夫态度都挺好的，开药取药都挺快，今天开的因为是他们自己研发的药是自费但挺便宜，希望效果真的如大家所说。 医院就是个看透世事的地方，有特别小的婴儿也有岁数很大的老人，还有个上了岁数的老奶奶在我前面排了半天队，结果窗口说没号了，感慨。现在软硬件已经很便民了，提议除了帮助患者在机器上操作的服务人员，还能多些志愿者关照一下茫然的老年人。	_villach_	2022-07-02 19:57:33	5
北京大学第三医院	北京大学第三医院的运动医学科，在全中国都是数一数二的。在我心目中绝对的第一，超过积水潭医院的骨科（哈哈）。 今天我又来到这里看肩周炎，还是挂的王建大夫的号。机器打出来的挂号凭证单上有一个建议就诊时间，据我个人的经验绝大多数情况下，亲们可以晚来半小时。这样避免浪费时间。 另外，北医三院取药等候的时间特别长，特别是中午11点以后，一般都要等半小时左右。曾经有一次，我等了一个多小时才拿到药。	威	2022-07-02 21:19:34	5
北京大学第三医院	牙疼想拔智齿，结果拍完片子大夫告诉我，问题在我的牙冠上。又换了科室拆了牙冠，重新弄。 牙槽外科科的刘大夫态度很好，当天虽然没有拔智齿，但是把我牙的问题说的很清楚。 镶牙修复科的冯大夫有一种我给你拆牙冠是看得起你的态度，搞的好像我没给钱一样…… 牙体牙髓科的李大夫棒棒！温柔的姐姐～ 挂号只挂一次就可以，之后都是大夫给预约时间。按时间去就可以了。	KLeeeee	2022-07-06 14:54:00	5
北京大学第三医院	北京大学第三医院，慕名而来，人是真的多，旁边就是北京大学医学部，和北京大学第六医院 挂号： 可以下载“北京大学第三医院”APP来挂号，比微信公众号或者114更加方便一些，号似乎也多一些 在APP上也能看到绝大多数检查结果报告 挂号是分时段的，一般按照时段来，基本不需要排队 [爱心]服务： 服务态度参差不齐，整体来说还行 由于学校医院，会有很多助理实习大夫，一般前面都是助理大夫询问基本情况，最后有坐诊大夫来决策判断 环境： 院区很大，旁边外挂的还有美容整容科室，还有生殖医学中心，基本科室都在主门诊楼 也有特需门诊楼（挂号费贵很多，不过也是基础门诊楼里的医生在坐诊，就是人少，态度会更好一些）	裴老板	2022-07-16 16:08:35	5
北京大学第三医院	单位每年的体检都安排在北医三院，今年来发现️了新变化，建立了健康医学中心，就是全新的体检中心[加油]这下，无论是服务，条件，还是候诊的科学性，便捷度都提升了好几个层次，哈哈真是太好了。终于不用自己跑来跑去排队，医生可以根据人流量情况，做更合理安排[胜利]	悦悦	2022-07-27 11:30:46	5
北京大学第三医院	从早上五点出发，到晚上八点还没有回去，折腾一天，别说病人了，正常人都得折腾出病来，一个人带病人来几乎没法看，停车排队，门诊到急诊再到发热门诊，来回跑而且还来回扫流调码，不下20次，还不包括各种化验，出去买饭回来扫，发热门诊到门诊还得扫，建议扫过一次流调码的再出去发图标，贴在衣服上，像发热门诊一样别来回查，医生还是蛮负责任的，由此看来健康是多么的重要	夏红梅_4593	2022-07-27 21:14:54	4
北京大学第三医院	今天去的北医三院生殖医学中心（妇科），体验非常差！挂的特需号500，C医生，到了直接是助理给我建病历，问我n个问题，像机器一样，多说一个字就跟我说“回答我的问题”。建完病历另一个助理让我做b超（之前在其他医院做过b超，不明白为什么还要做），b超也看不出有子宫内膜息肉。做完b超回去看医生，终于见到了我挂号的医生（之前都不在，屋里只有助理，其实我之前不确定她是助理还是医生）。医生跟我说了不到两分钟的话，我插不进去嘴，说完让我直接跟助理沟通，然后助理给我开单子，让我做几个检查。反正是不做检查什么都不会说，也不承认其他三甲医院的检查单。500块的号+375块的b超，都白花了，感觉是助理在给我看病，而且没什么有价值的建议。我真是钱多的没处花了，去其他医院都没有这种情况。医生真是按秒赚钱的。从来没挂过这么贵的号，也从来没有被医生这么无视过。今天的我就是机器，不能多说一个字。我看的也不是医生，是机器。…	匿名用户	2022-07-13 21:06:25	1
北京大学第三医院	咱就是说，北医三院住院处的饭真好吃啊，从最开始一菜一饭，变成两菜一饭，到三菜一汤一饭，每天最大的期盼和快乐就是王姐早上来送饭，中午来订饭吃饭，下午吃饭再思考明天吃什么饭。还有好多因为太饿没来得及拍照片的，在这里还要感谢踩过雷的病友的提醒，个别菜还是挺油挺不好吃的比如说油麦菜。推荐土豆牛肉，芹菜肉片，五彩鸡丝，牛肉口蘑等等等等，太好吃了，人间美味。王姐人也很nice，凌晨五点开始就会到每个房间送热水，订餐的时候还会悉心提醒术后饮食，楼道里都是喊王姐的，感觉王姐每天好忙[米饭] 再来说说北医三院的医护体验，妇科医师和护士都挺好的，门诊及病房总共见过十几个，记得名字的有很年轻的王超医生，气场强大的季冉护士，每天来扎针的长得很美的刘园月护士，还有很多熟悉的面孔但是没来得及看清名字，虽然都很凶但是人都很好。 病房核酸检测鼻拭子简直是噩梦！！！！一次鼻拭子竟然捅了三次，整个人都不好了！！！核酸护士很…	S.Z	2022-08-21 11:28:30	5
北京大学第三医院	好药推荐，从14年开始用这个药，当时跟腱断裂，恢复过程中经常会觉得疼，每天都会用，这两年倒是基本不用了，所以之前的过期了，这次专门给老妈过来开两支，缓解颈椎问题。 专治各种酸痛，缓解疼痛，19年在外面旅行，全靠这个药，经常走一天3-4万步，腰酸腿疼，晚上睡觉前抹一次，基本能睡的比较舒服，第二天也不会觉得脚踝膝盖酸痛了，简直居家旅行，杀人灭口必备良药。	跨越七海之风	2022-08-23 06:24:14	5
北京大学第三医院	今天挂的是看痛经，开了三种中成药，过一段时间再来看，看管不管用。医生说了中成药没有汤药好，但是方便，比较适合我这种懒人。 环境: 人非常多，114挂的号一定要去，不然就不好挂号了。取号，取药都是自助的了，会用取号机就行。 服务: 公立医院嘛，能看病就好了，下次试试汤药。	点小评7094409298	2022-08-25 14:39:11	5
北京大学第三医院	选择在北医三院生产 是因为三院可以解决重大疾病 住院期间要订饭 早餐需要自己准备饭盒盛粥 午饭晚饭都是有餐盒的 菜单里的土豆焖牛肉和肉饼还不错 饺子馄饨都是速冻的一般般 现在三院住院开放家属陪护了 需要做ct胸片/核酸什么的 每次停车进去都是老大难 建议早去	不高兴国的小坚强	2022-08-08 11:05:45	5
北京大学第三医院	北京大学第三医院属于比较好的三甲医院了。 在这里你可以感受到，什么叫做人山人海，无论是从排队看病，到排队拿药，再到排队取号，排队缴费，处处都是人，哪哪都是人。[撇嘴] 园区内部有专门停自行车的地方，周边就是北京大学医学部，希望能够让我的病有所好转。	好文章17	2022-08-14 16:19:32	5
北京大学第三医院	生殖中心，据说技术是全国最好的，但服务态度绝对不是，基本所有护士医生都是一副爱来不来，爱管不管，反正你们要求着我们的态度。前前后后几次来这里，每次都是一肚子气，付一堆钱，且问题还没有解决。虽然人不少，但没有感觉比全国去过的任何一家公立医院更多，经常看到三楼几个护士坐在那里打瞌睡，玩手机，你去问她问题，还不耐烦，或者就是你还没说完就打断你，自以为解决了你的问题，还要你连猜带问的解读她在说什么，脸上从来没有丝毫笑容，是不是这里的工作人员大都很不开心☹️.医院自己做了个就诊APP，出现问题根本解决不了，前台不知道的问后台技术部，也不知道，就让你自己去解决，没有任何帮助病人和服务病人的意识。我是看的男科，感觉来这个医院你就是个牲口，还要是个悟性高，有耐心且脸皮厚的牲口，否则你只能去给人家付钱找气受。一流的技术三流的服务，我真的很怀疑这里的名气是哪里来的，没有第三方机构客观评估的情况下，凭什么说他…	匿名用户	2022-08-05 02:05:25	1
北京大学第三医院	手受伤想拍片子看看，朋友推荐这家医院说还不错[愉快]进门就有志愿者挺好我咨询一下问手腕可能骨折是挂骨科吗，志愿者：是，我上去二楼等半个多小时进去说不是在这看，让来急诊负一楼，测血压那块工作人员态度不好说话挺拽的……其他工作人员表达不清楚，反复浪费时间就检查一下耽误我一下午 本来就有其他身体不舒服磕碰划痕疼得厉害请半天想看看手感觉比较严重没想到（3点到7点多）真的是很生气，无语死了还是大医院[强][强][强]片子都不看（说电脑上可以看）说没骨折，没了，，问一句说一句就各种推销意思是不放心让再做个这，买个那……工作人员能不能靠谱点	匿名用户	2022-08-15 15:05:19	1
北京大学第三医院	带大家了解下北医三院急诊流程~ 挂号，急诊特别好挂号，到那按照图一流程，先填流调、测血压，再去分诊台挂号~ 签到，就在分诊台右手边。签完到就去对应科室，千万别傻傻等着叫号！ 有的门口是不叫号的，直接敲门进。 缺啥东西，自助机都有卖~	不肉不肉	2022-09-01 11:03:26	5
北京大学第三医院	颈椎不舒服导致手臂发麻加痛，挂了北医三院骨科号，就诊很顺利，医生态度还好，看病认真，然后做了核磁检查，医生还给预约了核磁后的号，拿到结果顺利复诊，核磁显示颈椎节间发炎导致压迫神经，给开了药，并建议看康复门诊。于是康复科给开了康复治疗，已治疗一月有余，有效果。	环球途食乐	2022-09-20 18:24:37	5
北京大学第三医院	来北医三院好多次了，我家老太太的膝盖、腰椎矫形还有股骨颈骨折加固都是在这里做的。大夫专业负责，手术及时，而且会很细致的告知术前和术后注意事项。回家前还会提前联系好复查和复健的详细信息。总之，除了挂号比较难真的各个方面都很好。	匿名用户	2022-09-30 14:00:42	5
北京大学第三医院	在这里住了院，整体体验会比想象中好不少。医生护士都是正常说话，没有大吼大叫或者不耐烦；病房宽敞，收费合理（我做了个开刀手术局麻，加起来不到6000块钱）就是住院期间餐品有点贵，可能一顿饭吃三四十吧。但整体还是没有愧对北医三院的名声，非常正规	油爆虾橙子	2022-09-30 17:30:15	5
北京大学第三医院	2022年9月9日三层中间窗口的业务员不在状态，我把东西递给他的时候 ，她一顿操作之后只给了我一个挂号的发票，连社保卡都没给我。我提醒完他之后，她才给我扔出来。但我的处方钱她根本就没有收，还找借口，说以为我就是来打印发票的。我要干什么一开始都说清楚了。	流烟芬	2022-09-09 13:38:16	4
北京大学第三医院	近期生病 前几天来了一次急诊 给我检查的医生态度很差 糊弄我只给我开了一盒药 我本人自己去的医院已经是头脑不清晰走起路来都费劲 一时想不到那么多该说的问题 但是自己有的一些症状也已经说了 医生反问我你多说啊 还要我引导你 会看病吗？？后来给我一些单子 我说那我拿完后还用来找您吗还是直接走就行 这位女医生和我说：找我干什么？直接走呗？为什么要找我？我问你呢？ 最终开了一盒药 具体什么不说了 吃了三天病情更加重了 完全没有好转 第一次说验血查一个心脏的也没给我查 耽误我昨天跑第二次医院 昨天头巨疼 实在受不了了 昨天的医生态度非常好 很耐心 我问问题也不会烦 并且开的药都非常有效！昨天比第一次去医院严重特别多 开的三种药吃了三顿了明显好转！谢谢这位医生 尽职尽责态度好且有耐心！ 年龄偏小的患者希望也能重视起来 而不是打发走 开一些什么用都没有的药 根本不针对我的问题 耽误我病情越来越严重 耽…	匿名用户	2022-09-12 13:43:58	3
北京大学第三医院	北医三院是附近比较好的三甲医院，医院门口常年堵车，因为没什么疑难杂症，为了尽快看病我一般都是挂普通号，官方公众号就可以挂号。 这次看外科，外科王学明大夫也懒得听我说症状，指检后让再挂内科做内镜，其实感觉门诊可以加一个人或性别，女生独自看外科，关着门和男大夫共处一室，****g men指检总觉得怪怪的，虽然大夫们都很有职业素养，但是这个操作也是不太舒服，再多一个人或者多一个性别可能会好一些。 其次是开发票环节，有些业务员不太熟练，可以考虑发票机打功能，这样可以省去很多排队等待的时间。 后来又换了内科门诊，俩人问诊，主要看的大夫是个比较年轻的男孩，虽然有听我在说什么，但也只是在听而已[捂脸] 整体来说，人多，体验感差，大夫流水线，但医院名气大	匿名用户	2022-09-17 10:23:16	3
北京大学第三医院	眼睛不舒服来这家北医三院看门诊，有一个楼全是看眼科的，整体感觉不错，毕竟是大医院，接收全国各地的病患，就诊效率比较高。 病历本在自助机卖5毛一本，个别小医院卖2块，还要排大队，以小见大吧，开的药也比小医院收费正规，医生也给耐心解答。	匿名用户	2022-10-06 00:42:59	5
北京大学第三医院	说个挂号问题，北医三院有自己的公众号"北医三院服务号"，在这个平台上挂号比114好使很多，每天7点放三天后的号。好使	nothing秋秋	2022-10-09 16:38:12	5
北京大学第三医院	北医三院，十一假期有幸过来两次[流泪]，一次自己腿摔伤流了好多血，在急诊缝了三针，腿还瘸着。第二天母亲消化道出血又来急诊抢救室，后又转病房，一共陪住了10天，逐步好转可以出院啦！病房的环境不错，就是疫情期间不能随便出病房，饭菜还行，就是量很多，吃不了！大夫和护士都很认真负责。不过还是不要来住医院！健康最重要‼️	如意	2022-10-15 19:59:11	5
北京大学第三医院	出了骨科某男姓大夫说没学会我这个病以外，疼痛科孟主任&康复科刘主任那是看的明明白白，检查康复等安排的清清楚楚，人家能当主任必须是有原因的，另外安排拍片子那位胖男士着实不行，刚跟本宝宝嚷嚷耽误大家安排，那必须办公室走起说道说道，大姐人超级好，直接帮忙取片子，然后告诉他们负责人要自己内部解决，还有告诉本宝宝康复科那几位比较适合我的问题，so，出了这二位雄性，其他都很好，最后，请院领导赶紧安排一下带打印发票功能的机器，昨天排了30分钟以上，就为了打那三张纸，请参考安贞医院四楼等的机器，不会占太多地方，谢谢.	vivianhw	2022-10-29 17:51:23	5
北京大学第三医院	环境： 卫生防疫都很严格 服务： 护士都很有耐心 效果： 核酸结果出来的很快	青春无悔	2022-10-23 17:07:21	5
北京大学第三医院	不知道医院有啥可点评的，就分享下基础信息供大家参考～ 交通： 附近没有特别近的地铁站，最近的是西土城站，不过出地铁也得走一会呢，患者可能不适合选择这个。 门口有很多公交车站，可以提前查阅搭乘。 ️有停车场也有智能车库，但门诊时间医院门口的双向马路都挺堵的，建议提前规划好时间。 餐饮： 医院对面很多便捷的餐厅，包子面条啥的都很快；正对面肯德基和星巴克超市发，稍走一点有麦当劳必胜客，另一个方向还有个卖水果的。 医院里面有水果先生，住院部还有一个咖啡厅，各楼层也都有自动贩卖机。 其余就正常看病吧，综合三甲医院该有的都有。我经常来这家医院，关于医院周边的问题（医术不懂医生不了解）可以留言问我，看见即回。 毕竟来看病已经很闹心了，赶紧治好最重要，如果我的回答能帮到你节省点时间，就算我没白花时间。 ——————分割线——————— 上面是分享经验，接下来就是私心了，或许有人能帮到我吗[懵逼]……………	匿名用户	2022-10-29 12:17:12	5
北京大学第三医院	北京的三甲医院永远是人满为患！父亲因病多次入住北医三院。最近已经三次叫救护车送到医院急诊科急救，并入住急诊病房救治、观察。在地下一层的急诊科抢救病房，管理有待提高。第二次进抢救病房后，我们按照要求购买了医院内出售的翻身垫并送进抢救室，但是没有多久医护人员就又要翻身垫，我们说已经买了送进去了，院方居然找不到了，估计错拿给其他患者用了。最终导致我们为了父亲能得到及时救治不得不又再次买了翻身垫送进去。 第三次进入急诊科抢救病房后，我们昨天晚上刚送去四瓶瑞能营养液作为今天病父的全天用餐。可是今天上午院方又打来电话说需要送瑞能了，下午只好赶到医院，又带去四瓶。同时说明头天晚上已经送进去了四瓶，医护人员说他们是白班，没有找到，等和夜班大夫再询问下再回复我们。最后终于接到打来的电话，说已经找到了。抢救室的管理真的是有待提高啊！	好吃怪杰	2022-10-07 21:32:17	4
北京大学第三医院	挂的急诊来的这家医院，急诊太小了，每个科室就一两个医生。输液室也很小。床位也不够。医生基本都30多岁，很年轻。强度很大。很累，这里的医生很辛苦。吐槽，轮椅押金1800太贵了，床2000一晚上押金，租一天床240，太贵了。还必须微信支付。而且这里核磁晚上不开。好不容易去了病房，病房还可以。服务态度不如协和那样的大医院，但还算认真负责。	匿名用户	2022-10-27 07:29:12	1
北京大学第三医院	半颗星都不想给。。。半夜肚子疼的要命，想着离得近就来三院看急诊，结果找半天也没找到急诊入口，门口的工作人员也是爱答不理的，好不容易找到了，分诊排队排了好久，里面的护士态度很差，肚子疼没力气说话，护士直接来吼的，我是没力气说话不是耳聋，好不容易分完诊挂完号，又要排队进诊室，医生上来开了一堆检查单子，输液又排了好几个小时，这看个病折腾了一个晚上，等输完液都中午了，我就问什么叫急诊，要不是附近就这一家医院，给我一百万我都不来这看病	匿名用户	2022-10-21 10:41:09	1
北京大学第三医院	北京大学第三医院，经常来的医院，医术精湛，大夫也都很认真负责。药也都比小医院要强，遇见好大夫很重要。看对付了也很重要。就是号不好挂，得上了闹钟记得抢号。在一个不好停车，坐公交地铁最方便。门口常年堵车。	ekenmm	2022-11-07 05:36:50	5
北京大学第三医院	昨晚体温37.5度，一天都流鼻涕嗓子痒咳嗽不止，今天几次测量都在37.4度，头疼浑身不适，不得不来北医三院发热门诊就诊。 首先给更换戴上N95口罩，然后测体温和血压血氧等，填写一个登记表后便可进入诊区挂号就医。进入诊区前所有发热患者都被贴了个红袖标，非常醒目。（图九图十）患者家属贴绿标（图13）。大夫问明病情，开了拍胸片ct、抽血化验等检查，胸片可以40多分钟后出结果，血液检查要两个小时后出结果，最可恨的是核酸检测，不仅采取的是鼻拭子检测方法，令人极其难受，而且检测结果要四个小时后才出结果，也就是说，没有出核酸检测结果，患者是不能离开医院的。等待血检结果时，一诊室突然被屏风封闭了，医患都不得出入，看来又发现新的感染者了（图14-15），我在二诊室，但愿不会成为密接人员。终于等到检查结果都出来了，转氨酶高让我及时去肝内科检查，今天的诊断就是普通感冒，开了一些退烧、止咳的药物，告诉我可以走了…	好吃怪杰	2022-11-14 17:16:48	5
北京大学第三医院	很久没有来过三院了，这次来做个常规体检，提前3天在公众号上挂号，挺方便的。到了以后去自助机上取号，周六的下午人不算多。就是分诊等叫号的时间比较长，看的比较快，还去预约了一下b超，三院的很多科在全国都是排名比较靠前的，尤其是抽血的护士技术都挺好，我的血管细基本一次都能扎到。	天然呆萌	2022-11-21 16:21:42	5
北京大学第三医院	8月前后胃不舒服，饭后总是嗳气胀痛挂了消化内科特需专家号，医院整体配套设施成熟，各处导引导视牌比较清晰，特需是在健康医学中心楼看的，医生看了后先开具的常规检查待检查结果出来后再看是否需要进一步治疗，总体感觉很安心。	2019也不错	2022-11-23 15:54:32	4
北京大学第三医院	骨折后打不了石膏，治疗体验差。	吟诗似欢	2022-11-09 16:31:39	1
北京大学第三医院	首都北京有名的医院之一，排名应该仅次于协和。各个科室都挺牛，号不太好挂，患者很多很多，尤其是上午时间，滚梯上全是人，都嘎登嘎登的超负荷运载，满眼望去全是人啊！	叶雪5432	2022-12-02 13:45:22	5
北京大学第三医院	北三的号一直一号难求，所以只好挂特需了500大元，也得抢啊不然真没有，每天早上6.59闹钟抢了四五天才抢到！下次的号医生会帮忙预约上，所以只要能挂上一次就好多了！ 到了医院后没想到的是特需环境居然这么好，看着像刚刚装修过，舒服、干净、人少，不用排队！有点私立医院的感觉了！	TAO	2022-12-05 15:42:32	5
北京大学第三医院	今天又来北医三院检查。到疼痛及介入超声门诊开入院单据。 孙彦主任真是个好主任，不管我们问什么问题，都是面带微笑，认真讲解我们不懂的问题。而且举一反三，拆开了揉碎了的讲，恐怕我们听不懂。没有一点不耐烦表情。 真是一个好医生。感谢孙主任给我们活着的信心。感谢北医三院的领导，培养出这么多好医生。真心感谢！	忙碌	2022-12-07 12:53:35	5
北京大学第三医院	好像是第一次来这里看病，被病毒感染后，终于阳康了。也成功转阴，但不知为啥这几天总是低体温（35.1℃），身体倒是没啥别的感觉 ，但是明显身体没有以前耐冷了，在*家里穿多少都不觉得暖和。在网上查，听说长期低体温对身体也不好。还有可能是甲状腺引起的，不想夜长梦多，于是决定来北京大学第三医院来检查一下。没想到在公众号轻松就挂上号了，而且是当天挂号，当天来，也没有传说中那么难挂号，而且我挂的是专家号。抽血完毕 等着做甲状腺超声检查，预约了下午两点，省着跑一次，那就等待吧。下午大约一点三十分，也很顺利的做完了超声。没有想象的排着长队。	木子Lee_5290	2022-12-18 09:39:59	5
北京大学第三医院	有单管核酸，我是京医通预约挂号的，但是到那没人核验也不取号，直接拿社保卡/身份证去机器上，自助开核酸的记账单就行，不知道是系统联网查询到了挂号记录还是不需要挂直接去也行。 拿到记账单顺着指示去取条形码，再拿条形码去采核酸，单人单管捅鼻子，据说10小时出结果 奇怪的是，挂号免费，记账单上显示16元，但是也不用付，都采完回来了也没哪里提示付钱的[发呆]记账是记给谁了啊，公费吗	旺仔牛奶糖	2022-12-19 17:05:37	5
北京大学第三医院	去牡丹园北医三院看眼睛 最近今天总觉得眼中有异物 提前两天挂号 到三院取号时 一层挂号大厅 一妇女忽然倒地 医生说是脑出血 甚是吓人 不知是谁的母亲 又是谁人的女儿呢？ 看病时医生耐心细致 护士温柔干练 治疗过程又快又舒适 未感到半分不适 谢谢医护人员！	后知后觉	2022-12-20 09:48:21	5
北京大学第三医院	第一次住院保胎，记录一下，在疫情当下，没有护工，全体医护人员很辛苦，但是尽职尽责，很心疼她们，，每天凌晨4:30就开始量血糖测血压，还要盯着给我们打水，我这照的都是我控糖的餐，很清淡挺好吃的，每顿都吃干净，一周的时间，除了洗不了澡，剩下还是很规律的，感恩	花花水瓶大座	2022-12-31 09:50:42	5
北京大学第三医院	老爸单位的定点医院，因为央企至今没有实行北京市的医保。 体检检查发现他的甲状腺结节越来越大，已经影响呼吸系统了，医生要求他住院！！ 排了两个月，可算是被通知有床位了，，[抠鼻][抠鼻] 赶紧赶紧，抽血化验，核酸检测，肺部Ct，大周末的跑来先做一通入院检查。 停车场是真难进，不到七点就在路口排队了，噶喔到了八点半才停进去的[流汗][流汗]	静儿_867	2022-12-20 18:42:53	4
北京大学第三医院	来的急诊科，特别大也特别乱，人满为患。没什么秩序。加塞的关系户不少。一套流程操作下来差不多要12个小时完成。 我们早10点来的，走流程到晚上10点才输上液。 多半是老年人，至少要2个家属陪同，同时排队应对各种检查，收费。	坏甜心	2022-12-26 23:15:36	3
北京大学第三医院	昨天晚上联系120过来的，家里老人不舒服，经历了看诊点滴，现在等着进留观室 环境: 车位很多，停车很方便 服务: 只能说医务工作者不容易，但是脾气也是真的不好 内科看诊的大夫真的很认真负责 昨天晚上8点多到的医院，到现在一宿没有闭眼，看到了抢救区很多的世态炎凉 生活不易，我们要好好的活着 就是各种护士，多一句话不说，导致医患关系紧张，尤其病区保安，狐假虎威，特别把自己当回事，口罩时期，很紧张，也想相互理解，但是有些保安，护士太把自己当回事了(你杠你有理)	景瑜幺幺	2022-12-29 18:59:06	2
北京大学第三医院	以前对北医三院个方面印象不错 最近发生有所转变 急诊抽血室有个二十来岁高个子东北口音的男医务人员 态度恶劣 质问其态度 不收敛反而更气焰嚣张并试图攻击患者并且故意不给完成抽血 厉不厉害 询问其姓名未果	匿名用户	2022-12-13 14:21:11	1
北京大学第三医院	北医三院在十号线西土城地铁站附近 三甲医院可以信赖 想做过胸部ct 元旦前抢到一个别人退的胸外科挂号 人真多 各个服务台服务很好 有条不紊 医生也不错 医院也特别现代化 各种打印机 几乎都可以自助完成 今天来取胶片 扫描条码就可以自动打印 特别方便	飘渺	2023-01-04 18:39:29	5
北京大学第三医院	连续来了两天 停车可费了老劲了 第一天下午 提前俩小时来的 从第三个红绿灯开始排队 排了半个小时几乎纹丝不动 后来停在了医院东边花园路路边停车位 比较好找位置 稍微多走两步 第二天早上7点就到了 排了40分钟进去了 中间过红绿灯往辅路拐的时候没人看着总有素质不高的想趁机加塞儿 看病过程比较顺利 医生挺负责任 病情分析挺细致 取药记得先扫码 别费劲吧啦白等 人可老么多了	dxxk	2023-01-19 07:56:27	5
北京大学第三医院	北医三院5楼主要是运动医学，六年前左膝盖骨，半月板损坏，游离体的瘤，在北医三院做的手术，恢复的特别特别的好，医生的服务技术特别好，特别感谢徐雁主任。 春节前不小心摔了一跤，把右脚脚踝骨摔到，那时正值春节，耽误了，来北医三院医院检查完医生说已经超过了最佳愈合时间，建议带上裸套，4周后复查，北医三院的医学水平和医生的服务真的是太棒了！！！	花花市界	2023-01-31 20:54:06	5
北京大学第三医院	病房环境还好，最突出的是伙食不错，估计有补贴。管理比较严格。手术前最后一餐我是吃的相当豪华。点个乌鸡汤居然里面有一只乌鸡。红烧排骨是老牌餐厅的做法。豆芽菜是中规中矩。就是病房里好热。我要煎熬一夜这样的棕垫子和死沉的毯子。	df22	2023-01-04 21:33:50	5
北京大学第三医院	北三病案室真是到点上班，不过好在每次排队的人不是很多。 这个医院住院病历比较好复印，窗口排队，填单子，对面窗口交钱，然后等着吧，通常三四十分钟吧。 门诊病历比较扯淡，找这个找那个，最后也是扯淡的事，所以，只看门诊没有住院的，买保险健康告知，嗯嗯……[偷笑]	弓长	2023-01-06 21:37:46	5
北京大学第三医院	北医三院总院园区位于牡丹园路附近，三甲综合医院，每次去那里看病发现人都是很多。看病需要提前预约，可以通过114、北医三院公众号、APP或者医院大厅自助系统预约挂号。 因为位于市区，医院门前交通有点拥挤，高峰时段会堵车。医院门前有公交车站，超市，餐饮店，便利店，很方便。	北坪	2023-01-12 11:30:19	5
北京大学第三医院	整个看病流程还算挺流畅的~ 预约~取号~等位~看病~缴费~取药 有两点需要注意一下： 1.如果退号，需要先去看病取扣章，才能去退号退钱 2.取药的时候需要先在柱子那扫取药单，然后看好几号窗口取药，再等着窗口叫号就行了 服务: 等候区还有自动检测接电话功能~接电话声音大会被广播提示出去说话，这个很棒[强]	吃你家长胖的	2023-01-13 23:54:37	4
北京大学第三医院	虽然体谅疫情期间医护人员工作量大吧，但服务态度是真的变差了，以前是我最信任的医院，今天的体验真是呵呵了。通知让我去外科住院部一病区一楼探视管理中心领取准入证，问了第一遍，找都没找，就答复我说没有；第二遍就沉默不搭理我了（两位医护人员就站在里面此时并没有其他工作）。直到我给楼上病房的护士打电话确认，护士说确定已经送下来了，我再三询问，一位大姐才开始弯腰去找她面前的桌上有没有。 只能说大家都照顾好自己，疫情期间咱尽量远离医院，少给医护人员添麻烦吧，疫情期间的医院也让人喜欢不起来。	匿名用户	2023-01-06 09:47:11	1
北京大学第三医院	第一次来这家医院，整体流程还算顺畅。在网上没抢上号，来现场碰碰运气，因为第一次来，所以要注册一下个人信息。可以去柜台办理，也可以拿医保卡直接在自助机上填写相关信息，完成注册。支持电子医保卡的使用。图2是北医三院的APP，可以扫码安装后在手机端直接预约挂号，比114的时间早几个小时。图5是取药之前要先扫码登记，扫码成功后注意屏幕显示，通知去第几号窗口等待取药。打印发票或人工服务，只能去最后一张图提示的窗口服务，还开设了老年人、残疾人专用窗口，挺方便的。医院门口停车比较难，医院内部车位有限，如果开车来，要在医院门口排队等车位才能进入医院。建议非机动车出行。第一次来看运动医学科。大夫很热情，讲解很细致。如果排核磁检查预约日期要在两周以后，如果有需求的患者记得提早安排。	匿名用户	2023-02-10 11:06:23	5
北京大学第三医院	来北医三院预约拍petct，在门诊楼地下二层，可以坐电梯或者楼梯下去，楼梯很长，建议电梯 停车特别特别难，地上停车场和立体停车场都停满了，如果要开车来建议多安排个专门开车的，一旦堵车了就患者下车走过来，司机慢慢排	风风君	2023-02-24 19:45:47	5
北京大学第三医院	北医三院全国知名度高，平日里病患摩肩擦踵。正月十五之前人流未回。难得的黄金时段，看医生及做各项检查都不排长队，等候时间短，如若总是这流量就舒适完美了。住院病房朝阳，阳光充足，干净，整洁，宽敞。中央空调暖气烧得贼热，房间备有沙发，电视(模糊)，冰箱。餐食方面，饭菜量大，米饭松软，各项设施条件还是挺好。	宏弘_6123	2023-02-09 20:20:43	5
北京大学第三医院	北医三院的运动医学科，本人还是比较信服的， 源于十多年前，右腿膝盖疼，抹什么药都没用， 别人推荐了这里，用了医院自制的“创伤乳膏”后， 第二天就不疼了，神了，这么多年也没再复发… 这次来医院 就是专门开这自制的乳膏的， 随便说说几个注意事项吧： 挂号除了114，也可以在医院的公众号里约。 尽量不要开车去，要么带司机，停车1小时起。 取号缴费可以用自助机，简单快捷不排队。 如果只是开“创伤乳膏”，可以挂中医，号超多。 就说这些吧…	来一块钱包子	2023-02-02 21:06:11	4
北京大学第三医院	交通不是很方便。开车来要排很长时间的队才能进入医院。地铁也不方便。附近没有地铁站，要走路或者骑车2公里㎞左右到达地铁站。 患者非常多，现代化程度比较高，很多检查可以在自助机器上自助查看打印等。	皇城格格	2023-02-07 16:46:57	4
北京大学第三医院	北医三院的护士真是无语 去抽血，抽三管。 抽了三个月。连续。 我上大学都没敢献血。 最害怕去医院。医生还说：“你这么大了，还叫你妈一起来？” 你这不是废话吗？你妈生病了。你肯让自己家里人一个人去医院吗？够逗的。 我在这里做的飞秒以及美容科全都是不报销的。 医保也走不了 平日开的感冒发烧几十块钱的都可以走医保 但是每年开药超过800还是1000，额外的金额才能走医保，报销80%--90%（这个每个人工龄不同，报销比例不一样） 对于家里有老人的家庭来说，每年的医药费真是一笔巨大的开销。尤其独生子女，尤其是独生女孩的家庭。真是负担很大。 一些医生也给不出什么原因，男的可能没那么多病，喝点热水就好了。女的还要看妇科，听说产检还不能报销（走不了医保） 平时妇科疾病如同感冒发烧，月经不调之类的也要常去医院，非常难受，受尽折磨。 九价宫颈癌疫苗这里也预约不上。 医疗美容价格很贵。 医院人很多，平时插队…	匿名用户	2023-02-27 04:27:19	2
北京大学第三医院	北京第一线的医院，我们在这建档生孩子，一切都很顺利，王妍主任非常好，认真负责，还很有耐心，感谢北医三院，感谢王妍主任，感谢各位医生护士，为我们带来健康的宝宝。护工也特别专业，认真负责，感谢。 环境: 环境挺好，病房内非常温暖干净，一个房间3个人，就是医院人多，听护理人员说3月份有800个宝宝在这生，因此检查、看医生都得排队，但是值得。	旋律2742	2023-03-01 11:34:12	5
北京大学第三医院	北医三院位于西土城地铁站附近，公交也到，交通很便利，人很多，去之前需要提前咨询好，我看的是耳鼻喉科，千万不要去了门诊楼，要去五官科楼，在三楼，预约的鼻咽镜检查需要早点去排队，要不然可能会白跑一趟，北医三院还是比较专业的，值得推荐。	Marcia.	2023-03-05 12:13:24	5
北京大学第三医院	病例原因： 过年前把脚给崴了，到现在已经两个多月了，虽然恢复了很多，但是还需要做康复理疗。 理疗楼层及服务： 五楼一部分是康复理疗区，一部分是运动医学就诊区，康复理疗室，我进去里面看见的就有四间理疗房，里面的医务人员的服务态度都特别特别的好，也非常的细心，在做康复理疗的期间都会过来巡查看，做了脚的红光。还有肩的药导，这个稍微有一点刺痛刺痛的，但是效果特别的好。	花花市界	2023-03-14 16:46:28	5
北京大学第三医院	一个星期内去了北医三院的急诊、骨科、住院病房、眼科、皮肤科几个科室。医院人还是一如既往的多，但是医院的大夫却说因为人少了所以我们会有一些便利。 挂号很难，但是北医三院确实强，医生不仅医术高，医德也确实没得说。因为突发状况不得已在不同科室加了两次号。尤其皮肤科都明确标识谢绝加号。但是当大夫得知情况紧急之后仍然第一时间帮忙看诊。	想玩摄影但是没钱君	2023-03-17 18:47:10	5
北京大学第三医院	时间08:26 地点：北京市北京医科大学第三医院 从秦皇岛开车过来复查，医院很人性化，可以用微信关注医院的公众号，线上挂号，来了之后在自助机上扫码取号，过来直接在墙上的自助机上扫码签到就可以了，特别的方便，比地区的医院方便多了，而且医生都很负责任。	倒悬的橙子	2023-03-27 08:29:00	5
北京大学第三医院	北医三院算是三甲综合医院里比较好的了，人多得乌央乌央的，候诊、缴费、取药，哪一步都是等等等，等得花儿都谢了[发呆] 就诊环境还可以，医生态度因人而异，好的真好，差的也是真差，跟医生的等级没有多大关系。 坐轮椅的患者在一层还好，有电梯引导员，但如果从高楼层下行，那就得做好等无数次的准备了[尴尬]	酷鸭费	2023-03-15 11:43:30	4
北京大学第三医院	陪家人来挂的专家号，主治青光眼方面的。一般教授号用114预约，每天中午12点放号，需要抢费用100，还需要在一楼卖水的地方买病历本！！五毛一个。这个医院是一整栋楼都是眼科，除三层耳鼻喉。这边停车️真的太困难了，索性就把车停到另一个地方走过来。地铁的话坐到西土城b然后走过来大概1千米左右。	喵小猫angela	2023-03-17 10:55:35	4
北京大学第三医院	这里的人好多，提前需要再公众号上预约，只能预约第四天的，早上七点开始抢号，基本上得抢几次才能约上，原来觉得上午号不好挂，这里下午人也特别多，看病太难了，哭过环境跟几年前比还是好啦很多的，停车不方便，建议公共出行	萱katherine	2023-03-07 15:09:23	4
北京大学第三医院	因为离家近，去的儿科急诊。停车难，大门口排了几百米，跟协和相比差了点。儿科急诊环境还可以，各方面也不错。就是验血常规出了问题——本来说半小时出结果，结果两小时后才出，说是缴费没成功导致。可我缴了两次费……导致体验感差了许多。	匿名用户	2023-03-16 08:35:37	4
北京大学第三医院	地下一层急诊科室出入口左侧是收费处和抢救区，右侧是内外妇眼骨分诊室及药房，时隔七年多依旧维持原样，只见当初形同虚设的售货餐饮部业已无影无踪，取而代之的是留观室，不知是不是本人那篇措辞犀利的尖锐评价发挥了意想不到的效应？ 在神经外科诊治前期，不分昼夜随时听候医生召唤，为缴费、取药、检查奔波劳碌，后期办理急诊病房落地手续并且预交押金，就视同住院收治，下肢血管彩色多普勒超声结果报告双腿血栓形成，随即与介入血管外科会诊，决定实施安置滤网微创手术，消除血栓随血液流动，导致栓塞危及生命隐患，预期能够起到防范于未然的作用。	TanSri	2023-03-01 22:58:58	3
北京大学第三医院	探店齁比多，真假饼哥说。今天，一个人，ct加血常规加开药，四百拿下	真假饼哥说	2023-03-05 18:49:46	3
北京大学第三医院	去的生殖中心，人超多。 尤其是早上排队B超的，有时候8点多到。刷完号三十多人，得等两小时左右了。 这次是下午去弄的，排在第五个（65号），做完检查给医生看结果，诊室里8个人等着医生。也是超多人！有些医生态度好，有些医生多问一句就有点凶了[大哭] 挂个号50块钱，只想把下一步要做什么了解清楚一点	匿名用户	2023-03-23 07:44:23	3
北京大学第三医院	北医三院生殖中心，给开了无效检查单，要求退费的时候，护士长居然说：“又没有人逼你去缴费，还不是你自己自愿去缴费的”！！！！！！ 医生不开医嘱，患者能去缴费啊！真西八的强盗思维！把患者当鱼肉，欺负宰割！ 下图是北医三院门口长期维权的患者，见微知著吧，别以为能那么幸运的与你无关。	匿名用户	2023-03-17 18:07:09	1
北京大学第三医院	如果你想医美一定要去这里！ 不要去别的机构！ 我做的超皮秒4000元！ 老师很专业很温柔！强烈推荐！ 和外面的不一样！机器也不一样！ 水光针9000元3次！ 点赞	玛格丽特花Marguerite	2023-04-01 20:11:30	5
北京大学第三医院	北医三院从复旦大学每年的医院评价体系来看，从临床经验，学术成就，专科声誉，医生口碑各方面都是全国前10的，当然，更是基于我多次对北京三甲医院比较，自己的体会，有一说一[强][强][强] ✅✅✅我队北医三院的了解还是因为喜欢看看运动员比赛，免不了了解他们受伤了去哪里治疗，加上研究生同学本科毕业于北京体育大学，才知道有这个非常优秀的运动员指定医院，的确是国内重要的现代化综合性三级甲等医院，拥有国内最强的脊柱外科和目前世界规模最大、治疗方法最全面的生殖医学中心，而且它的运动医学研究所又是中国最早成立、国内唯一的中国奥委会指定运动员伤病防治中心，不简单 [礼花][礼花][礼花]我是因为湿疹来试一试，没想到北医三院也有自己配置的皮肤乳膏，厉害[强]而且医生很专业，很耐心，又保证不让患者多花钱，最合适才是最棒的	寻觅大美生活	2023-04-02 19:40:07	5
北京大学第三医院	妈妈脊柱压神经了，不做手术容易瘫痪，找了北三骨科韦峰大夫做的手术，手术非常成功！韦峰大夫说话很温柔，耐心解答问题，术后妈妈恢复非常好！也要给麻醉师点赞，护士小姐姐负责耐心，就连保洁阿姨大叔都很和气，住院住的非常舒心，北三不愧是医风好的医院，每个方面都公开透明，没有收红包之类乱七八糟的事！最后感谢遇到的所有人[玫瑰][玫瑰][玫瑰][玫瑰][玫瑰][玫瑰]	李响	2023-04-09 18:26:56	5
北京大学第三医院	7点公众号抢号，预约口腔科普通号，一次成功。大夫技术好，动作麻利，希望不用再去医院。	HRenee	2023-04-12 16:35:01	5
北京大学第三医院	朋友推荐北医三院张钰医生‍⚕️ 2月17日第一次就诊到3月15日第一只眼手术晶体植入到3月18日第二只眼手术，历时一个月余，真的算很快了速度[强]非常满意且超级感谢医护工作者们对病患的照顾。谢谢她们的认真、辛苦付出。手术室内真的像美剧里面似的有歌曲可以听从《you raised me up 》到《as long as you love me》到《I can buy myself flowers》真的是轻松又愉快呀！张钰医生‍⚕️人美声甜心善医术精湛[强]已经推荐给小伙伴啦，她已经做了术前检查啦。	匿名用户	2023-04-14 22:56:03	5
北京大学第三医院	打篮球不慎跟腱断裂 当时真的心情一落千丈。去医院急诊确定跟腱断裂 又去运动医学找医生临时➕了个号 医生态度特别好 还讲笑话缓解我的心情 帮我约了第二天检查，入院和手术 病房很干净 而且每位护士都特别温柔 特别细心。还要特别感谢邵嘉艺大夫 手术非常成功 这个手术半麻 能听到整个手术医生操作交流的过程 牛[强]特别专业 给患者心理特别踏实的感觉 而且人长得特帅 很耐心。目前恢复不错昨天刚拆完线 希望能早日康复	三岁	2023-04-15 14:09:16	5
北京大学第三医院	北医三院的火爆程度和协和是一个层次的，停车就不必说了，早来晚来的车位全靠运气。挂的特需号，不在门诊楼，在后面的体检楼里，不得不说没有花钱的不是，环境医疗设施都没的说，专家水平也属国内顶级。整个院区都充满浓浓的学院气息，整洁有序。	Amitabhalex	2023-04-22 09:49:25	5
北京大学第三医院	运动医学全国最高水平 除了停车难，挂号难，没啥不好的 这次是因为髋关节损伤，来三院，值得注意的是挂号环节，个人尝试了App和公众号，觉得公众号比较好用。另外，三院这边出了本院区，也有其他园区，如果做核磁也可以考虑去其他院区。值得信赖	匿名用户	2023-04-28 17:35:38	5
北京大学第三医院	3月春暖花开，正是赏花踏青时。可惜肩部肌肉疼痛，于是从微信预约了北医三院的运动医学门诊看看。医院位置交通方便，附近公交车多，地铁站一稍远点，不过医院门前多拥堵，建议提前下车步行一站地。医院门诊楼干净整洁，每层面积较大，并备有自助机，可自助挂号、缴费、打印报告，取药窗囗有十几个，取药很快。运动医学门诊的看诊大夫，态度很好，治疗专业，有问必答，除了开药，还给了一些具体治疗意见和注意事项。个人感觉看病过程清晰明确，除服药外，按图加强锻炼，减痛自愈有目标。	睡鹤	2023-04-01 11:33:41	4
北京大学第三医院	陪爱人来这里看病！一大早就人声鼎沸，满眼都是病人！ 北医三院名声在外，全国各地的病患都愿意来找专家瞧病，所以只能排队轮着来。 幸亏现在有网上挂号，可以基本控制排队等候的时间。但基本上也要一早到场取号登记，半天工夫得要至少。 真的像同事说的那样：排队三小时，看病五分钟！三下五除二就给开了一堆药，回家吃去吧。好歹不用做手术。	livard	2023-04-23 11:46:55	4
北京大学第三医院	其实大夫都挺好的，主要是在分诊台的时候一位男士的嘴脸那真是，我也没该你钱，这是干嘛，说话都是横着出来，不让人说话，还特横，真不明白，谁没事儿来医院呢？都是不舒服才来的，你难道就能一辈子不生病吗？怎么这种态度啊？	gkgyqgxh	2023-04-26 01:02:33	3
北京大学第三医院	院前服务中心室内6号窗口的这个工作人员是干啥的 职业操守是什么呢？没有人反应这个情况吗？态度不好不说嘴也很臭眼睛也不好 医院没人处理这些问题吗？我们花钱是来看你们脸色的吗？你们这样不怕遭报应吗？	匿名用户	2023-04-10 10:10:15	1
北京大学第三医院	活了20几年，没见过这么烂的医院，交费交了两次都没成功，说要3到15个工作日才退回，大几千的钱被困在你们系统里？这**是什么烂系统？拿病人的钱去融资是吧？每一个被我咨询的医生和服务人员说话口气就像家里刚死人了一样，就这还算是北京出名的三甲医院？帝都的脸全被你们丢光了，看个病看了一身晦气，没病的都被气出病了	Becky_8758	2023-04-13 16:12:32	1
北京大学第三医院	在北医三院做的前叉重建+半月板缝合手术，住了三天院，运动医学科全国第一，不吹不黑，确实很厉害。 护士护工都很好，术后无法下地，她们有求必应，也很有耐心。主治医生何大夫，医术高超，术后没有强烈的疼痛感。目前正在积极进行康复。 北医三院唯一不好的地方就是停车困难，无论啥时候来都没有车位。门口还有一堆摄像头拍照。这对于我们这种腿脚不好的，需要轮椅的患者和家属是真的不方便[流泪][流泪]	kittyljy5210	2023-05-02 12:32:48	5
北京大学第三医院	[医生]专业度： 专业度没得说，从武汉远道而来就医，效果很好，医生非常专业，也非常的为病人着想，即使是很有名的教授也没有大架子，非常的亲切且细心！ [商户]商户环境： 医院虽然比较久，但是院内很干净整洁。就医人员很多，但在医院里不管是医生还是护士对病人和家属的管理都非常严格且很有秩序。可以理解。	Li1yssss	2023-05-22 17:53:25	5
北京大学第三医院	医院的环境很好，管理挺不错的。只是医院的病人可真多呀，等的时间超长。	老支书	2023-05-18 11:41:41	4
北京大学第三医院	门口常年医疗纠纷的小女孩和父母真不容易哎 据说是20年前产房操作不当造成孩子缺氧 脑瘫 没有证据谁也无法下结论 大医院人多 干什么都要排队 等看病两个小时 问诊2分钟 没办法 大医院医生不如小医院的有耐心 能不来大医院就不来 少生病	五月的雨哗啦啦	2023-05-07 16:44:55	4
北京大学第三医院	这医院我一定不能给他好评，希望大家都不要来 这可不是什么好地方。 医院是三甲医院，当然医疗水平很厉害，哈哈，但是真不建议来 这里的人堪比大超市 人来人往熙熙攘攘车水马龙。 祝福看到的大家都能早日康复❤️‍，健健康康[糖果]	珍惜	2023-05-19 19:55:20	1
北京大学第三医院	因为北医三院的运动损伤比较出名，崴脚特意去看～但是挂了骨科一位副主任医师，告诉我不严重了但是需要做康复，如果有自己的健身私教可以让他帮我练练脚踝的肌肉，紧接着边说边递给我一个有电话的小纸条，说但是吧，找XXX地方，更专业的私聊会更好！我也是不想说什么了……还给了个二维码让我可以看一些注意事项～这个还是比较贴心 另外，我说我有扶他林还有其他的药，大夫也坚持给开了本院抹的药还让我吃一个月消炎药……药我相信北医三院自己的药会更好～但是吧……我也都没拿，没吃……（之前在和睦家看的，也拍了核磁，所以不管什么毛病，多看两家医院没坏处）	朽木花儿	2023-05-11 15:13:29	1
北京大学第三医院	三甲医院，医大欺客！挂的骨科普通号，范东伟医生真是超级烂！大家一定避坑！周五下午普通号！！！ 众所周知号原十分难挂，好不容易看上了，什么都没看就直接说照核磁去吧，核磁需要排队很久才能照，问医生现在疼的厉害能不能去开点药先解决眼下问题，告诉说开不了。我就不明白大老远过来号那么难挂，就开个检查就让我走了？护士们毫不吝啬给医院的投诉电话，因为根本投诉那边解决不了任何问题，我觉得这医院真应该好好管理一下。 对了，如果医生迟迟不叫号一定推门进去看看，医生有可能在里面打私人电话。	『IRIS』(u_u)	2023-05-24 13:05:01	1
北京大学第三医院	老爷子来看了两次，我也打篮球搞裂了半月板，医生狂喊我做手术，本来害怕后来说病房都准备好了就去做了还不错哦	无敌风火轮	2023-06-08 09:23:24	5
北京大学第三医院	之前来北医三院体检，都是到眼科大楼10层的体检中心。记得是从去年开始，体检中心搬到了外科病房楼的西侧，就在健康医学中心楼的一层。由于体检中心位于相对独立的楼宇，和门诊区域分开，来这里的都是体检人员，相对安静一些。 新的体检中心环境整洁，走廊宽敞，灯光明亮。内科、外科、一般检查、超声检查等科室标识清晰，布局合理，等候区域并配备有淡绿色面罩的宽大的沙发，使人感觉舒适、放松。 这次体检，我还发现一个新的变化之处。当检查完一个项目，系统会根据其他科室的等候情况，将体检人员引导至下一个等候人员数量相对较少的科室进行检查，体检医生会将下一个体检科室写到体检单上同时口头告知体检人员，体检人员到下一个科室门前，门前有等候人员显示屏，等排到谁了，系统会自动呼叫体检人员的姓名，减少了体检人员的等候时间，节省了体力，方便了许多，真是不错！ 按照指引的路线，用时两个钟头体检完成了所有项目，相比以往，大约提前了半…	老宣武	2023-06-04 21:48:11	5
北京大学第三医院	作为三甲医院，每天来就诊的病人太多了。预约的早上10点多做增强CT，提前验血测肾功，没问题9点前签字做好分诊，结果还得憋尿，有一些感觉可以先注射药剂，分配检查室，等了半个多小时才看到显示屏出现自己的名字，全身不能有任何金属物品，15分钟左右检查完，取片子还得等等两天。	匿名用户	2023-06-14 08:30:12	5
北京大学第三医院	最近因为脚部不适前往北京大学第三医院进行诊治。这次经历让我深刻体会到了医院的专业和温馨，也想在这里和大家分享一下我的感受。 首先，不得不说停车真的很方便，医院配备了先进的停车管理系统和调度系统，让我们省时省力，也减少了车位的占用。而且不同类型的车位满足了我们不同的需求，提供了更贴心和便利的服务。在整个医院里，标识清晰，指示明确，让我很快就找到了目的地。 在看医生的过程中，医生的专业和耐心让我十分感激。医生仔细检查了我的脚，告诉我可能是由于长时间站立引起的，并建议我避免长时间站立和穿不合适的鞋，他还给我开了拍片和使用的药膏和药物。整个过程中医生的态度非常友好，让我感到很温暖。 此外我还想夸一下陪同我的家人，他坚持让我去医院看医生，尽管我曾想一拖再拖，他的坚持让我明白这是为了我的健康着想，虽然他平时性格急躁，处事行如闪电，但当他意识到我的脚部不适时，他领着我去了医院，并一直陪伴在我身边，跑前…	灵感星探	2023-06-15 10:24:34	5
北京大学第三医院	[商户]商户环境： 乱差 [医生]专业度： 几乎没什么专业可谈 看完之后，随便写一个症状让你去做检查。还是三甲医院，混乱无比，网上预约了以后取完号，还要去分诊，谁特么天天进医院呀！好像谁跟她爹妈，365天，天天在医院住着一样轻车熟路。	公子浩	2023-06-12 11:51:05	1
北京大学第一医院	第一次来这里医院看病，听说耳鼻喉科效果不错，起了个大早儿，医院停车比较费劲，在正门要排队等候，前后就差了五分钟左右就进不去了。 医院大楼很新，够宽阔有很多的人员指引，挺方便的。 电梯不好做，患者实在是太多了，要等很久，楼上的耳鼻喉看病的人不算多，医疗设施都比较新，看看都是进口设备。总体很不错。	人家的小甜甜	2018-01-18 14:38:31	5
北京大学第一医院	这个年跨的，先是闻听咯瘩儿王永祥在中日友好医院没有抢救过来，驾鹤西去，心中略感悲伤，加上这两天烟抽的比较多，夜里忽冷忽热的，今天决定不再以静养的方式康复了，这大夜里太难受。这两天老妈去我家也被我传染，带老妈一起。看病首选北大，除了停车比较费劲，别的全好，今天竟然进了停车场，踏踏实实呆了三四个钟头，开药回家！祝自己和亲爱的老妈早日康复！	想吃米	2018-01-03 13:49:12	4
北京大学第一医院	离我家很近，大夫看病比较认真，态度还好。取药方便。	AYL_5280	2018-01-06 16:23:14	4
北京大学第一医院	我的社保定点医院选了这家，离的近，三甲医院，设备还不错，医院挺大的，人特别多，服务指不上，个别大夫特别差	小黄哈哈哈	2018-01-07 14:48:10	4
北京大学第一医院	耳朵有点不舒服 所以过来做个检查。这家医院之前也来过 觉得设施还算不错。而且觉得挂号窗口的大姐服务态度蛮好的 问一些小问题也都和颜悦色的回答 没有那种不耐烦的态度 让我觉得很难得。然后就是科室服务台的工作人员态度也很好 这真心让我觉得特别特别难得 因为记得之前去其他家医院的时候 护士的态度那叫一个哼呀 就好像你欠他钱似的。相信好多亲们都有类似的经验 绝对不是夸张。现在在等待就诊 就先说这些啦〜对了 顺便一提 来医院的这天还刚好碰见来采访的记者 这是要搞宣传吗	紫苑_2442	2018-01-15 09:51:40	4
北京大学第一医院	北京大学第一医院~~~北京乃至全国都应该是能排的上前几名的综合类医院了！ 老爸他们属于公费医疗，定点医院就是这里，所以大病小情的也都要来这里，跟大家挤着排队挂号了 今年体检，查出有颈动脉狭窄，需要做支架介入治疗！ 从门诊预约到住院手术，前后得有快二十天时间！介入科的住院部在第二病区，与门诊之间大概有个两公里多！溜达过去也得有个十分钟吧！地下四层有个专用通道，可以从这里过去，还有专门的接送摆渡车可以乘坐！！司机师傅来往于①②病区之间，风驰电掣三分钟左右就够啦，一辆车能坐十个人！大家在等候区排队，秩序上车就好！省去了地面上的奔波！	静儿_867	2018-01-11 11:59:11	3
北京大学第一医院	环境好，医生好，主要是每个医生的态度，都一致反映出北大医院的整体思想，厚德。除了特别抢手的科室，还是能挂上的。	臭胖子的小天使	2018-02-05 13:04:38	5
北京大学第一医院	从小来得次数最多的医院，老楼已成为急诊楼。这次带外婆来看病，新楼确实看起来好多了，楼道干净，宽敞，明亮，叫号里外都听得见，诊室门口电子屏也同步显示正在看病和下一位等待的人，专家号还是会耐心一些的，毕竟半天就20个号左右。只不过大医院看病都是人满为患，春节附近还算人少，看严重点的病做好去一周的准备。	佳小捷	2018-02-23 20:11:52	5
北京大学第一医院	北大第一医院人虽多，但由于医院整体系统合理，显得特别有秩序，医院自助机多，挂号缴费方便。 第一次来就诊的患者，先去一楼东侧去填表激活社保卡，没有社保卡的办理就诊卡。然后去挂号，去相应科室就诊，诊断后可在各层排队不太多的窗口缴费，一层东区取药(去药前去分号机刷社保卡)很快药房就会把药分拣好，叫号取药，总体来说很便捷。	荷叶饭茶叶蛋	2018-02-26 17:10:18	5
北京大学第一医院	北大医院从注册到挂号到看病的效率都算高的，而且干净整洁，宽敞所以不觉得人多	【已注销用户】	2018-02-22 19:02:33	4
北京大学第一医院	医生非常专业，门口没地方停车，附近车位也比较紧。一进门真心人山人海，咨询台也忙的不可开交。好在打印胶片是自助还挺方便。	小杨小羊YZ	2018-02-26 12:03:03	4
北京大学第一医院	挂号的人特多有的科室好挂有的科室不好挂，针灸减肥的人特多8点多就没什么床位。	李dhx	2018-03-05 07:13:14	5
北京大学第一医院	北京大学第一医院以前的大楼破破烂烂的，重新装修后就诊环境好了很多。医院算是三甲里比较好的，人特别多。一般可以在114约号，按照提示时间前挂号窗口排队取号就可以。作为全国第一家开设小儿眼科的医院，这里的小儿眼科实力很强，检查设备齐全，比较权威。	爱吃的大胖猫	2018-03-23 14:51:06	5
北京大学第一医院	今天挂号挺快的，来了就挂上了号，按照常理先量血压，血压还不错，属于正常，就是排队等候的时间比较长了呀，1个钟头吧差不多，北大医院一直以医生的医德最好为荣，确实是和蔼可亲，今天我主要是来开药，我认为这是全北京最好的医院了。	随和人儿	2018-03-29 11:07:51	5
北京大学第一医院	线上挂号平台：北大医院微信公众号，支付宝。提前8天放号，8:30开始，能抢到的概率还凑合吧。周末平日如果线下取号，最晚要6点来一层排队，早上7点开始挂，基本15分钟号没，大厅放的自助挂号机是7:30开始同步可自行操作挂号，但基本就是摆设，15分钟号都没了，要你何用？没有做到成功引流的作用。官网专家出诊时间和实际有变，还没有对应通知，比如胸外科李简…… 希望医院能考虑病人看病心情和急迫度，每次看完如果需要复诊，能当时预约下次大夫的号，省的一次次的抢号	houjie2018	2018-03-20 23:35:26	4
北京大学第一医院	网上挂的号，名气大实在不好挂号。提前网上捡漏挂上一个号。今天早早出门，路上还是有些堵车，还好在在预约时间内赶到。大门直接里走靠墙有一排取号挂号机器很方便。取号后直接指定楼层去量血压排号，等叫号。医生谦和有礼专业详细，有不明白的耐心给讲解，挺好的。	可乐红	2018-03-28 22:26:51	4
北京大学第一医院	打电话给总计查号，20分钟以后才有一个听似非常遥远而冷冰冰的声音接听，其间拨打过医院公布的投诉电话更是只有背景音乐及忙音，医患矛盾是患者的错吗？	辛口Mr	2018-03-22 18:58:15	3
北京大学第一医院	现在流行的病毒性感冒大家都知道，头天晚上发烧就吃了片黑片赶紧去睡觉了，第二天还是难受，烧退了但是嗓子又起来了，第三天早上打了顺风车从通州特意来北大医院看病，因为28号的飞机想快点好想打点滴输液，等医生看完的结果就是我觉得你没事……给我开了一瓶甘草片就完事了，医生压根不信我发烧了，非问我多少度，大夜里的我也没量体温，就知道赶紧吃退烧药唔个汗早点睡了，结果过了4.5天就靠吃甘草片，喝热水，实在撑不住了，几个晚上咳嗽的无法入睡，嗓子里就像卡了东西一样，然后今早又来通州这边继续看病，验血拍片子开药，一项特别信任北大医院，大老远也要去北大，结果就被一个甘草片打发了，我可能都能当大夫了，嗓子咳嗽这么严重居然不给我开消炎药	sandy_21。	2018-03-01 23:36:41	1
北京大学第一医院	杀了好几次的幽门螺杆菌都失败，友谊医院的医生推荐我来北大再看看，114上挂了号，找了专家，又吃了一遍四联消炎药，时隔一个月再查居然杀没了。现在指标正常了。北大医院现在的门诊楼修的挺好，直梯滚梯齐全，挂号缴费人工的，机器的都有，很方便。	只峥朝夕	2018-04-03 08:11:23	5
北京大学第一医院	【位置】厂桥路口东下车，金台饭店马路对面 【营业时间】医院必须24小时！有急诊的 【总结】一早乘坐13路公交车来医院，在厂桥路口东下车，在十字路口的东南角就是显眼的北大门诊楼了！一进来往左手边就能看到许多个挂号窗口！7点半挂的号，8点开始叫号看病！我们挂的普通外科，乘坐扶手滚梯到二层，门诊等候区设备设施齐全，干净整洁（可能是一大早来的，人还不是很多的缘故吧）北大医院门诊楼，感觉还不错，自助打印机，扶手滚梯速度缓慢安全，直梯6部也很好~	夏天_小狐狸	2018-04-15 07:59:26	5
北京大学第一医院	北京人自己的医院，其实北京有一种说法，外地人看病，首先想到的是协和医院，而北京人看病，首先想到的是北大医院。的确，北大医院里面北京人非常多，一听口音就知道了。服务非常好，可能也是病人还不是特别多的缘故。头一次感觉到大三甲医院居然也有非常让人感动的服务质量，必须点赞。	lslj	2018-04-17 16:14:26	5
北京大学第一医院	良心医院，医生专业，价格实惠，可以说非常完美。	叫我节操哥	2018-04-19 13:00:23	5
北京大学第一医院	昨天在北京大学第一医院检查中心体检！这里体检的人不多，而且态度特别的好！体检中心的医生们特别认真负责，有专门的医生指导你去做哪些检查！一切都是方便快捷的！很顺利的就完成了体检了项目！真的太好了！北京有很多的体检机构，但我还是觉得这里的医生专业水平比较好！	蜻蜓小饭桌	2018-04-24 09:42:19	5
北京大学第一医院	北大一院，院训是厚德尚道，简称厚道，医院有得天独厚的条件，所以发展较为迅速，现在有五个院区，有地下通道连接急诊室和住院部大楼，全国各地来就诊的患者很多，工作量也很大，但是一切都还有条不紊，看得出来医院管理水平较高。	toyandbaby	2018-04-21 20:45:03	4
北京大学第一医院	不错的医院 医生 医术高明 医德尚高 敬佩敬佩	Mike6665	2018-05-02 08:50:04	5
北京大学第一医院	正经八百不错的医院，必须的说，最好的医院还是协和医院，但是最适合北京人就医的是北大第一附属医院。综合大三甲，地理位置非常优越，驾车、地铁、公交都非常方便。专家不少，许多都是大家，确保质量。也不太拥挤，比协和强很多。	lslj	2018-05-03 21:28:51	5
北京大学第一医院	额，北大医院这种老牌医院就是棒!	鹿宝带杨宝玩	2018-05-05 18:46:35	5
北京大学第一医院	很好的医院，再次感受到不一样的感觉。原来一听三甲医院，就开始浑身都别扭，感觉又要遭受一场重大的折磨。其实，对也不对。不排队的医院不是好医院，但最好不要太折腾，能够稍微让人舒服一些。北大第一附属医院是真的不错，专家棒，医院服务好，必须点赞。	lslj	2018-05-10 15:15:50	5
北京大学第一医院	作为生在北京长在北京的我却是第一次来这家医院，老丈人在这里做的手术就住在住院二部，所以最近来了几趟住院入院手续也是我办的，大厅还是蛮大的窗口开的也很多，每个窗口排队的人虽然不是很多但办理速度有点慢，大概将近等了一小时才办完，手术做了多半天从早上7点半进手术室下午一点出来的，手术做的还不错很顺利，病房总体感觉也还行，一层还有小超市和理发店等很方便，作为在城里的三甲大医院地库停车还是很方便的！	戀家的流浪漢	2018-05-13 10:45:49	5
北京大学第一医院	非常棒的医院啊，病人挺多的 排队要好久	鹿宝带杨宝玩	2018-05-13 19:14:21	5
北京大学第一医院	北大医院是北京三甲医院，有着悠久的历史，提起北大医院北京市民都很熟悉，自从前几年北大医院重新翻建以后，不仅诊疗的面积大大增加，而且门诊的设置非常合理，因为医院大，名声远，所以来这看病诊疗的人非常多，一般的人要想看病必须很早就来挂号。记得以前是可以提前预约的，如果能有提前预约还是很方便的。一楼是药房，放射科在地下一层。既有滚梯，又有直梯。是一所现代化的大医院，以前我们看病去的基本是人民医院，人民医院和北大医院一样都是三甲医院，但是我们住的地方到人民医院交通不是很方便。	W重归故里	2018-05-14 13:52:08	5
北京大学第一医院	北京大学第一医院简称北大医院，是位于市中心的一所三甲医院，在北京久负盛名，这医院是一所集医疗，科研，预防，教学，为一体的大型综合性的三级医院，不仅北京老百姓的很多疑难杂症能在这里得到解决，就连全国各地各省市的甚至是边远地区的老百姓的疑难杂症都要到这里来诊治，所以，在这里看病比较难，尤其是早晨在大厅里排队挂号的人多得数不清，所以北京人到大医院看病真的很难，这是一个比较难解决的问题。到北大医院交通方便。	爱吃杂粮	2018-05-16 21:45:35	5
北京大学第一医院	又来了，就是好医院，发现号贩子，这才说明问题。只有好医院才有号贩子，破医院号贩子是不可能挣到钱的，所以，号贩子非常有象征意义。今天陪老人复查，也是一种常规状态了，已经非常熟悉和习惯。北大一院的服务一如既往的好，确实是北京人的首选。	lslj	2018-05-17 07:20:05	5
北京大学第一医院	今天一早又是另外一个科室，于是早早地就赶到医院，不成想还不是第一，只排在第五号，唉，看病难，真的是真理啊。前面几乎都是老人，也是实实在在感受到老龄社会的严重冲击。未来的医疗将走向何方，还真是非常彷徨迷茫。	lslj	2018-05-23 07:11:23	5
北京大学第一医院	今天第一次去 感觉不错 外地人比较少 大夫护士态度都不错 号也比较好挂 特需可预约 分诊台的护士态度很好 比比其他医院强 总体感觉很不错 我看的皮肤科地铁坐到平安里下车 C出口 往东第二个红绿灯	辉茉莉	2018-05-02 15:52:21	4
北京大学第一医院	位置从六号线北海北下车以后直走一段就到了，很好找。挂号在一楼东大厅。我是在挂号平台提前挂号，直接去窗口就可以取号。里面真的是实力诠释什么叫门庭若市...坐电梯上五楼以后刷卡在门诊台报告，结果很快就叫到我，我都做好跟协和那样长期抗战的思想准备了的说。医生很利索，然后去检验也是叫号不过更快了，完了过几天自己在自助机拿回执领报告就行，很方便	Sssarah7	2018-06-07 18:41:54	5
北京大学第一医院	挂号有挂号机，也可以提前手机app 挂，当然，热门的不好挂，要提前很久去抢。现在智能化如影随形，缴费挂号都有机器，不要底联的可以直接机器操作。要底联的只能排队，但缴费多了微信支付和支付宝非常的方便快捷。医生各个都是权威专业的，相信北大第一医院！	梁芷萓	2018-06-20 12:43:51	5
北京大学第一医院	在这家医院看过胃病。看得是这家医院很有名的胃病医生。非常人性化。后来也带妈妈来看过病。很靠谱的一家医院。信得过。	猫小鱼	2018-06-29 13:40:38	5
北京大学第一医院	我去的时候，正好有朋友在那实习，所以挂号情况其实没有什么参考性，但是总体来说是一个综合性的大医院，科室设置齐全，早上人多，特别是老年人，估计是觉少的缘故下午去过一次，看的鼻子，感觉人还行不是很多。	唯一的小龙女	2018-06-19 16:37:19	4
北京大学第一医院	因为我得的是急性肾结石，所以去的北大医院急诊楼。到挂号柜台先测血压，然后拿着挂号条去对面急诊挂号处挂号。基本不需要排队。但正常的门诊挂号极难。我们单位与元化医疗机构有合作。他们是专门负责收费挂号的机构。即使是这样也至少要提前一周才有可能挂上号。 急诊的大夫服务很好。我到了泌尿科当班的急诊大夫正好不在。旁边的大夫帮我去寻找。 因为肾结石已经发病快两个月。来这里看急诊也是第三次。急诊每次只给开止疼药(仅一盒)。然后还是要等到门诊挂号。这是我们国家医院看病流程的问题。在急诊部不能开门诊需要的药品。无奈，我只好拿了一盒止疼药离开。等待下周五再去门诊取药。(北大医院是全国泌尿科之首，病人极多)。在这里强烈呼吁医院能够改进看病的流程。	雪绒花	2018-06-25 09:54:19	4
北京大学第一医院	医院不错就是餐厅不行！病人和医生的待遇相差太大！病人吃饭贵的出奇	如果还有如果	2018-06-03 11:58:14	3
北京大学第一医院	17年四月份在这边做了人流手术，奔着这边名头来的，消费是挺不便宜的，医生态度都还可以，属于正常，也有部分医生非常和善的。做完手术同一病房里有四个人，都是做人流的，护士拿着领药单进来一个一个给说注意事项，前三位药都一样，知道了我这里多了一种药，这个护士是我男朋友的高中同学，嘱咐药时进来病房碰到的，也正是因为遇上了熟人，才知道多的那药时为什么。那药是米非司酮，吃这个是因为手术没做干净，术后医生来病房巡查过，只对我多问了几句，原来关心的原因在此，如果没有熟人，这情况我这辈子都不可能会知晓。现在术后一年多，身体影响很大，半年来一直在看病，到底是手术的原因还是什么无从知晓。	Coraa_	2018-06-10 13:37:30	2
北京大学第一医院	北京人管这家医院常叫“北大医院”，近几年新建的门诊大楼，原来的门诊改成了急诊大楼，设施完备，服务到位，在自助缴费挂号机旁就遇上了热心的志愿者，真心感谢他的指引，让我在上午就完成了看病。心内科的看病更是服务上乘，先测血压，后刷号再等叫号，叫号机还有让你在诊室门口等待的功能，免去患者的焦虑心情，就冲这也要来北大医院看病。赞	暇日幽兰	2018-07-10 09:34:31	5
北京大学第一医院	提前支付宝挂号，方便快捷！今天碰到的这几位大夫都特和蔼可亲[呲牙][强]认真详细问诊，很耐心，也不会乱开药。又去其他科室预约门诊，也都耐心解答，除了医院人多，其他没毛病！就是微信公众号没法查检查结果，试了几遍都不行，这块技术有待提高，就更方便患者了！	zz_1111	2018-07-19 16:46:34	5
北京大学第一医院	挂号大家可以去支付宝医疗健康网上挂号，记得提前看，我是提前三天挂的。 我挂的门诊50块。真菌检查70块，药膏21.4块。这些都可以在一楼自助机缴费完成，重要的是缴费还可以用花呗！方便！ 实名感谢7/25当天皮肤科5楼导台的那个姐姐，真的相当温柔了！很感谢！也感谢皮肤科武辰楠医生，态度很好，愿意解答问题，出来的时候都想哭了，生怕自己是真菌感染，医生愿意解答问题，对患者来说是多么宝贵！ 唯一不好的是一楼那些戴红色斜披的一些女的，态度不耐烦，会冲。不过也理解，人那么多，都去问她们，人家也弄不过来。相互理解吧。 这一次唯一碰到的麻烦是，我没有在北医办健康卡，可是说我有临时卡记录，必须去人工建卡处，所以来回倒腾了好几次。花了一个半小时。然后办好卡之后，就医也就花了半个小时，实名表扬北医医生护士水平！大医院就是大医院！ 建议：多增加两排自助机，排队自助机很长，很费时间。没必要的浪费。	哪里。_1942	2018-07-25 10:06:18	5
北京大学第一医院	得急性肾结石快三个月了。跑了四五家医院，看了n多次医生，包括著名的专家门诊，都没有给出很好的医治方案。总结了多次看病的经验教训，直接挂了北大医院泌尿外科的副主任医师号。按照挂号单上预约的时间到医院没有等多久就轮到我看病。 医生听了我的描述，看了我的各种检查报告，断的作出了结论。让我找本院知名体外碎石专家梁丽莉认问诊，如果不能够成功的体外碎石，就必须手术治疗，因为目前已经有了，部分肾积水，不能再拖延时间。 这是将近三个月以来看病让我最为满意的一次。专家果断的给出了意见。北大第一医院不愧是全国泌尿科排名第一的科室。 个人经验尽量不要挂所谓的专家号(特别是年纪大的知名专家)，很多情况下，还不如年富力强的，副主任医师给力，仅供参考。	雪绒花	2018-07-30 20:13:58	4
北京大学第一医院	硬件设施齐全不错，就是残疾人厕所yingg应该外面挂个牌子写着有无人，因为外面里面都没有锁，这个样就不知道里面有没有人，打开吗打开门很是尴尬！挂号排队人多切慢，这就算了，关键是看病用不了一分钟，这也太恶心了这大夫不负责任	西西	2018-07-14 07:25:37	2
北京大学第一医院	得急性肾结石，快三个月了。看了很多家医院，基本所有的医生都说我的石头小不能够做体外碎石，争取自己通过运动排石。其中包括挂了北京大学第一医院的知名专家特需门诊号。听了专家们的意见自己努力排水两个月，毫无成效。甚至出现了肾积水。于是我改换了思路。挂了北京大学第一医院副主任医师于虞巍大夫的号。他看了我的ct检测报告，直接对我说去挂本院体外碎石专家梁丽莉的号。如果他不能给你做体外碎石，我就直接收你住院做输尿管镜手术(不是小石头就可以自行排出)。 昨天到了医院梁丽莉到时候看了我的检查报告。也就两分钟的时间对助手说上机器吧(碎石机)。两位大夫为我开药，交代各种注意事项，那我跑冤枉路，一步一步告诉我交费取药看病的流程(看病期间小石头一直在作怪)。没有耽误任何时间，来到第二住院部一层的碎石中心。操刀大夫迅速的看完了检测报告，交代我这是手术前的准备工作，然后交费，11点等待手术。其间我的肾结石发作越来越重…	雪绒花	2018-08-09 12:54:20	5
北京大学第一医院	深深感到北大一附院是正儿八经的医院。因为之前进了一家假医院。	dinggaozhi	2018-08-23 17:10:18	5
北京大学第一医院	医院装修后整体水平上升，休息的座椅也很多[强][强]就是有些工作人员的态度还有待提高啊[呲牙]	柠檬之王	2018-08-09 19:53:43	4
北京大学第一医院	硬件设施很好，很现代化，自助机很多，基本上挂号缴费取化验结果，取ct结果都不用排队，ct胶片也是自助机打印。挂号可以微信预约，热门科室要提前一周预约。有特需号，300元，老专家看病，贵一点，但是比较值得，毕竟看病就求一个权威	仟宝	2018-09-03 14:34:38	5
北京大学第一医院	北大第一医院真的是非常不错的医院。 挂号：支付宝直接挂号，就诊当天直接去科室门口刷卡排队就行。 就诊：刷完就诊卡就坐着耐心等待，等待叫号就行。叫到名字就去对应得诊室就诊就行。门口不会很多人拥堵着。 就诊：医生都比较有经验。说清楚病症，医生就会对症下药。 取药：一层取药处先扫码，等待窗口叫号取药，不需要在窗口排队，很有秩序也很方便。	wangyizhu110	2018-09-15 22:57:16	5
北京大学第一医院	就像吃着东西正香时，突然闻到一股很难闻的味道，想吃恶心，吐也吐不出来，别提是心不高兴，还是嘴不高兴，总之，是各个器官都不舒服。。。 这段时间，手指有点小毛病。这个指头☝有个小肉刺，那个指头有个小猴子，收拾虾还把手指扎了，由于没及时处理，造成病毒侵入，一个小手指居然有两个多绿豆那么大面积，变成很硬很硬又很痛的小包。 没办法还得来前两次来过的北京大学第一医院皮肤科。 这所医院是三级甲等医院，无论是医疗条件还是医生的医术都非常好，在几次医生看病治疗中，都给我留下了良好印象。 可不知怎么回事，当这个手指在治疗室治疗，一个很壮实的女护士？（不知怎样称呼她）。。第二次治疗这个手指用喷枪喷射药水时，我跟她讲：“以前治疗是用棉球在大瓷缸子沾一下，点在治疗处会很管用！”她确非常厉害，很倔的说：“那个医院用棉球你就去哪儿，我们这就用这个。”好嘛！这是要干仗，还是？ 不过喷完药水我还是不情愿的说了声：“谢谢！…	离不开丝众评	2018-09-08 12:09:37	4
北京大学第一医院	三甲医院 医疗水平肯定没的说 门诊部各种设施也很不错 看病还算方便 114 微信 支付宝都可以挂号 看病等候时的座位还是比较多的 但是妇幼医院那边 还有生殖中心 环境都比较差 设施也很一般 其实不太明白为什么最需要服务和照顾的病人都在那边 但是医生的服务 态度 医疗环境却是全医院最差的 还是有待改进的	xiaoxiececilia	2018-10-30 12:31:31	3
北京大学第一医院	没有乳腺科，咨询了前台让挂胸外科，挂完以后，排队3小时，但我了告诉我看不了。退号，重新挂外科。医生态度还可差。机器还可以吧，没有好坏只说，做B超的话提前预约，约到一周以后了。缴费打化验单的大厅机器，个别反映真不是一般的慢啊。还不灵敏	累心的伙计	2018-11-06 20:20:01	5
北京大学第一医院	北京大学第一医院的地理位置，在西城区厂桥路口东南角。到这里就医可以乘公交车，无轨电车有107路、118路，111路路，公交车有3路、42路、701路、13路。如果开车去就医时，医院外侧有停车场。总之交通非常便利。医院的就医环境好，宽敞的大厅，提供前来就医人员的椅子很多，便于大家休息。一层大厅设有咨询台，医务人员热情耐心解答每个前来咨询的人，为了方便患者就医，咨询台上整齐地摆放着2018年这家医院专家门诊一览表。电梯口都有引导员，随时提醒乘电梯要注意安全。每层设有收款台，并有挂号指南，每层都有各个科室的指示牌。 今年医院开设了，全科医疗科，特别是对老年朋友看病更方便了，老年人一般是患有多种慢性病，以前需要分科挂号取药，繁琐且经常开的药品种多，现在是挂了全科门诊，医生耐心的询问一下病情，可以综合评判一下那些是主要病情需要针对情况开药，这个科的周国鹏主任对患者的病情认真分析，指导患者用药的方法…	健康生活	2018-11-15 08:36:04	5
北京大学第一医院	网上自己直接挂的话，现场自助机器取的号，机器也可以挂号缴费，挺方便的。就是人太太太多了。都是自助服务。有些老人真的不懂，哎，服务态度都凑合吧，有指引有指导的服务员。看病难是实在的。停车难这是个问题，排队半天到地库，有时候还没车位。	独佳记忆	2018-11-28 11:47:11	5
北京大学第一医院	今天看骨科，早上八点到的人不算多。	Daniel_li	2018-11-09 23:50:36	4
北京大学第一医院	北大第一医院的男科是分出来的，开在靠近什刹海体校的楼里，也许是因为和总部不在一起，也许是因为这个科的医护人员不乏临时工，因此他们中的有些人非常的有恃无恐，对病人大都非常不专业，且吆五喝六，态度十分蛮横霸道，凡事不能问她第二遍，更不能提出异议，尤其是二楼那个取样窗口的五六十岁模样的短发女护士，在她身上也体现了医患关系之所以紧张的原因。下面我具体说明原因： 凡是去过北大第一医院男科的，大都是孕检的，当然也有其他前列腺相关的疾病的，这自然都少不了要取精液的样本。你先等着叫号，然后窗口的护士会给你个小瓶让你去一号或二号屋取样。严格来讲，为保证样本的质量，取样至少前五天不能**，这也是为什么护士都会问你有多少天未射，但说有三天的，两天的大有人在，却照样可以取样而护士也不加任何提醒。你要注意听她的提示，因为她说得很快，如果没听懂再问就别指望给你好脸，会让你在所有旁观者面前特别尴尬。然而更尴尬的是那些…	河洛	2018-11-03 08:36:17	1
北京大学第一医院	没什么好不好的 就是看病的地方 要是没事谁来这 现在医院的态度都还不错 起码像那种鼻子不是鼻子脸不是脸的比以前少多了 环境还是很好的 毕竟是新院 从外头看就很高大上 皮肤科是专科 有点小问题就在这里看 很是见效 有自己研制的药品 但是不走医保要自费 按号就诊 你只要挂上了 就不用太着急了 并不像有的医院是先到先看 分诊台刷卡 然后就是按号叫名字了 所以离家远的 只要挂上了 估摸着时间过来等着就好 我就是来的太早了 要等好久	SZZ	2018-12-05 08:09:27	5
北京大学第一医院	三甲医院。创专业学科以及在我国率先开展的诊疗技术，如国内首创小儿科、泌尿外科、肾脏病专业、综合医院心血管病房、小儿神经专业等，都是在50年代就创建了。这里的设备齐全，医疗技术水平一流，最主要的是这里的医生，不仅仅是为患者祛除病患，还对患者紧张的心理给予疏导，使之减轻思负担。这样，将看病、医病，提升了一个更有人性的高度！	超级大姑妈	2018-12-07 13:22:32	5
北京大学第一医院	昨天晚上我突然觉得头晕，又吐了，血压也高了，家人马上打车到北大医院挂了急诊。我看到急诊科的走廊挤满了人，有在座椅上，有在行军床上，有的人把被子铺在地上的，天气骤然冷，生病的人多起来。但是我看到病人虽然多，而且还是急诊的病人，然而医患关系非常好，医生认真负责的给每个病人检查着身体情况，耐心听取患者的叙述，每个来到这里看病的人都是急诊，因为医生的态度，医生的责任心感染着病人，人虽然多，但是秩序井然。偶然来了120急救车送来的更急的病人，医生马上前去处理病人的情况，其它病人也是在耐心等待。急诊室大厅里矗立着医院优秀护士的照片，我看到医院的宣传栏---（中国医师节），尊医重卫，共享健康，向您们致敬。暖心的话语，让人感动，这也可以体现出医院党委，领导者，重视医德医风医术的教育。我感谢给我看病的医生，对他（她）们说一声，谢谢你们！	健康生活	2018-12-12 13:39:26	5
北京大学第一医院	北京大学第一医院是我出生的地方，我的小孩也是那里出生的，这个医院在西什库大街重建了门诊楼和急诊楼，设备设施布局都很好，大夫传承了上一辈大夫的负责任，对待病人的态度很耐心，水平也是一流的，可以放心来看病。	Coffee	2018-12-16 18:02:28	5
北京大学第一医院	帝都老百姓心目中神一般存在的医院，医生医术精湛又权威，诊疗效果好，而且是中央门诊规模的医院，每天早上八点开诊前，大厅里有近千人在排队挂号（都是年龄大的爷爷奶奶） 作为年轻人，肯定是要通过先进的挂号手段来挂号费，比如支付宝，北大医院有自己的支付宝生活好，非常方便，各个医生和挂号费以及医生的擅长领域一目了然。 今天过来买明星科室——皮肤科自己研制的去万搽剂（醋酸曲安奈德搽剂），对皮炎湿疹和过敏有奇效。经常断货，这次等了半年呢（可以给药房打电话查询药品） 注：医院所有自制药品都不参与医保，全部自费。	月亮的光是借来的	2018-12-21 14:51:35	5
北京大学第一医院	大清早就来北大医院了 挂号是在公众号挂的 挂好了来现场一楼里面有个机器 取号 医保报销部分就会退费出来 没有纸质号 因为人多所以直梯很难等 如果想去急诊可以从3楼走 穿过去就不用到外面走了 这边护士和医生态度还都挺好的 核磁什么的检查在地下一 看什么科室都是过去刷一下医保卡等叫号就可以了	霜雪冰凌肥臀兔618	2018-12-01 06:48:01	4
北京大学第一医院	我得了荨麻疹，初期在北医三院看的，没看好，病历上写的荨麻疹性血管炎，后来北大找皮肤科涂平看病，每次3分钟，有时候问我问题我还没来得及回答他就自问自答，貌似很认真负责的医生，但我的病看他几个月也不好，就是反复给我换药，我问能不能做一些检查确认，到底什么病，他也说没合适的检查，我也问过是不是荨麻疹性血管炎，他也说不是，一直当荨麻疹治疗。所以我也认为自己不是荨麻疹性血管炎了。病程已经超过7个月。目前又有医生提起荨麻疹性血管炎。我才发现我的症状太相似了？ 所以我想说，什么专家，表面负责，实际上根本没拿老百姓的病当病，一次挂号100元，看病3分钟，真是没意义。太耽误我治疗了。	长虹饮练	2018-12-09 06:52:22	1
北京大学第一医院	本想挂专家号，无奈没挂上就挂了个普通号，主治医师唐琦，真是出奇，我挂了50元钱号，期盼医生好好看看片子，给个结论，不到4分钟就把我给打发了，还要报告说看不出来，是医术不行吧？这样的医生就是糊弄患者。没有报告你就看不出来呀！	燕子6685	2019-01-04 09:50:43	5
北京大学第一医院	北大系统的医院，如一院和三院，都是高效医疗管理的楷模。微信约号很方便，7:30抵达医院，8点第一号就诊，交费、冷冻、取药，出医院时间为8:30，回到办公室不到9点。冷冻居然只要5块钱，之前在私立医院咨询过，需要收费100元。回想在北京其他三甲医院体会过的挂着专家团队300元的号，实际上面对的是住院医的惨痛经历，北大医院简直是天堂，大赞！	明漪印月	2019-01-09 09:29:34	5
北京大学第一医院	北大医院住院部和门诊部都在西什库大街，第一天入院办手续和做检查就跑了个腿儿断，因为北大医院和其他大多医院不一样，它的住院部和门诊部离得比较遥远，要到负三和负四层去坐接驳车，车程都要三分钟左右… 北大医院的医生和设备力量自是没得说，每到周一，住院部门口都排着一长溜拖着大箱大包从全国各地来的患者等着办住院手续。 住院部管理很好，每天三次探视时间，门口有工作人员严格把关，不到时间坚决不让进，保证了安静的环境和秩序，很好。 北大医院的食堂也给我们留下了深刻印象：住院的病号统一在病房吃营养餐，三餐会按时送到住院部各病房；另外一楼有职工食堂，只限医院内部员工就餐；地下一层是对外的餐厅，病人家属可以在这里就餐，这个餐厅很是不错，价格实惠，大馒头才五毛钱一个，一次都吃不完，午餐晚餐都有免费的各种粥供应，餐厅的炸酱面打卤面牛肉面也是好吃又不贵，量也很扎实。	orstrichyaya	2019-01-13 04:56:38	5
北京大学第一医院	所以我为什么要来评价一个医院[捂脸]因为去年实在去了太多次北大医院了，希望佩琦年不需要再去医院呢。 话说作为一个互联网行业的人，真心觉得北大医院还是很跟得上时代的步伐的，所有的号都可以通过支付宝和微信挂，不需要再去现场排队了，这一点真的是业界良心了。 缴费和打报告都可以在机器上完成，结果也可以在支付宝上查询。起来真的算是很方便了。	海绵宝宝	2019-01-30 23:50:27	5
北京大学第一医院	医院离北海北站比较近，楼比较新，宽敞明亮，分诊台护士小姐姐很温柔，也比较耐心，好评。具体科的大夫护士属于具体分析的类型。。。 说说挂号，医院有自己的微信服务号，医保卡激活后可以绑定在微信号上，方便挂号。支付宝也能挂号!	桃狍狍	2019-01-11 23:14:34	4
北京大学第一医院	北大第一医院，位于北京市西城区西什库大街北端，老牌三甲医院。新门珍楼对外以后，人员规模有了较大的增长，加之现在挂号基本都是通过网上预约，秩序和效率都提升了不少。 例如简单的开药门诊号，基本提前一天都可以挂到，到达医院后，直接用医保卡到相应的门诊前台排队，电子叫号，大夫不同也没关系，系统内有详细的开药历史信息，之后是自助机具缴费，支持支付宝付费，最后取药有单独的大厅，扫码等候即可，十分钟左右就能完成取药，效率很高。 综合：大医院综合实力的体现。	海淀老渔	2019-01-13 10:13:47	4
北京大学第一医院	最近医院可以说是人满为患，昨天来到北大第一医院陪爱人看病，医院看病的人比超市人还多，因为最近感冒的病人很多，增加了医院的负担，北大医院在京是一家综合实力较强的三甲医院，现在可以微信掛号大大的方便了普通百姓，不用夜间排队，北大医院的设施环境也是比较好的，退休后我的首选医院就是北大医院，一个是离我住家很近，看病方便，条件好，最后希望医院的服务能够再向前一步，医护人员增加点耐心，真正做到治病救人，[强][强][强]	cjk	2019-01-19 08:50:32	4
北京大学第一医院	皮肤科前台报道的一个瘦瘦的 戴眼镜的阿姨真的超棒，说话轻声细语又有亲和力，和人说话总是面带微笑，而且超有耐心，来过几次都遇到了这个阿姨，对每个病人都是这样，这就是所谓的气质吧。	土豪白勺朋友	2019-02-08 08:01:47	5
北京大学第一医院	头晕来这里看病，第一次来，据说骨科康复是这里的专长，来看一下，医院果然很干净，看病的人也不多，医院设施很齐全，环境幽雅，关键我觉得科室的布局比较方便查找，是对称分布科室的，很方便就医，医生的素质挺高的，态度不错。	千里灵驹	2019-02-11 16:11:16	5
北京大学第一医院	发烧几天去了北大医院 果然很人性化，可以微信支付宝约号 发烧37.3以上，就要去发热科，呼吸科就不看了 发热科在急诊楼后面，哎，头晕着找了半天 还好最后验血确认没有甲流乙流 医生们好辛苦，发热科坐诊的就一个医生，中午饭都没吃，一直给大家看病，辛苦了	喝水胖一圈	2019-02-12 22:39:49	5
北京大学第一医院	周末来北京大学第一医院买药，人比较少，不像平时那么多，挂号也容易，在机器上挂号就可以了，但得早点来，因为医院周末只上半天班，虽然上班时间是8点～11点，但不到9点基本就挂不到号了，所以我早上7点就在医院自助机上挂号了。以上的一点点经验介绍给广大朋友们！[微笑]	水中月	2019-02-18 09:16:39	5
北京大学第一医院	人可是够多的啊。过了年都回来看病了啊。早上下地库得排队。下午人少。	bobu	2019-02-23 09:01:36	4
北京大学第一医院	挂号特别方便，微信和支付宝直接就能挂当天的号和预约挂号，只需要提前把医保卡捆绑下就可以了，挂好号直接就能知道自己是几号，差不多的时间来就诊就可以，也不需要取号条，直接分诊台刷医保卡报道就诊，每层都有交费的自助机，交费不需要窗口排队，但是需要发票的话还是得到人工窗口兑换	77小爽	2019-03-01 14:37:59	5
北京大学第一医院	抽血技术很好[强]血管细在这根本不是问题。 停车不太方便，周围还老戒严	臭胖子的小天使	2019-03-05 19:09:56	5
北京大学第一医院	这家治疗效果非常好！药到病除！感谢医生！ 美中不足的就是推销各种产品的闲杂人员（非医院人员）较多。这些人也不是医院请来的呀。一个个说话口气还挺横！最主要的本来来就医的人就身体状况不好。这些人还轰都轰不走！ [环境]	小燕南飞	2019-03-07 12:49:59	5
北京大学第一医院	挺好的，公众号预约很方便，也很好找，环境干净，周末人也不算多，医生态度很好，引导员挺多的	米奇米妮与米奇	2019-03-16 09:28:04	5
北京大学第一医院	挂号太难了，多亏有人帮了忙，大夫看病很认真，很有耐心，现已看完病到家了，感谢好心人(✪▽✪)	牛牛_黄7847	2019-03-20 02:38:54	5
北京大学第一医院	微信挂号 综合三甲医院 妇科儿科在西安门 服务设施好	lilir0309	2019-03-22 23:23:08	5
北京大学第一医院	去看望病人有幸参观了下第二住院部的干部病房区，最近在装修。环境还是不错的。护士也很热情。人不多，要是医院都这个样子就好了。病房是标准的一屋三张病床，电视、冰箱都有，比宣武医院的住院部强多了……周边环境也很好，近公园，想吃好吃的也可以去护国寺附近转转。	banana6637	2019-03-26 23:48:05	5
北京大学第一医院	带老妈来看病，内分泌挂的知名专家。真是环境挺好干净整洁，各楼层都有自助机，导医也都到处可见，希望老妈在这里能看好吧。很多都是机器智能，结果打印也是自助，就是停车场我转了一大圈才进去	甜甜0429	2019-03-28 10:45:57	5
北京大学第一医院	又是一次难熬的医院行，第二次来这里了！每次来都是几个小时的消耗，难有愉悦的心情写点评，这次实在是煎熬中无聊写个点评。硬件条件还ok，毕竟还都挺新的。挂号收费处没有排队比较顺利。服务谈不上热情，毕竟这里是医院，面对各种病人流水作业也难以保持好的服务态度。两个多小时，刷了无数次的检验码还是没有出来结果，奔溃中[流泪]	JC	2019-03-07 21:12:15	4
北京大学第一医院	公众号预约挂号很方便 交费也支持支付宝微信自助机器交 这些很方便 但实际等起来太可怕了 九点多到医院 十一点才看见医生 开的B超直接预约到一个礼拜以后 回来看单子上写缴费后3个月有效期 不知道能不能改时间 上班族真没钱没时间看病	老太太	2019-03-14 13:24:50	4
北京大学第一医院	医院门诊部在西城区厂桥十字路口的东南角，门诊的病人很多。挂号可以在医院门诊窗口排队，还有大厅的机器上也可操作，机器旁有医院的工作人员指导，帮助使用中遇到问题的人，还有下载微信公众号，手机上预约挂号，使用医保卡的患者，看病前先在机器上医事服务费确认，看病后，挂号的医保报销费用就自动后来了。由于门诊部是近些年盖的，硬件设施齐全方便。在医院预约的胃镜，等待需要时间较长，大约八九个月。年龄大的人较多，医疗水平还是不错的。	王燕_3839	2019-03-27 17:07:12	4
北京大学第一医院	#点评有礼# #小呆瓜要上LV8⃣️那就必须加油鸭# 长期的不适让我忍不可忍 终于有一天决定来就医 来之前先百度过 讲真这个科室在北京数不上前三 但至少在能挂的上号的医院来说是最靠前的 医院主楼还是挺先进的 但后面很多层次不齐的辅楼 很容易迷路	小呆瓜爱DP	2019-03-15 22:01:17	3
北京大学第一医院	在公众号挂的号 下午第四个号等了快俩小时才看上 医生很专业 真不是不是那种一分钟给你打发出来的那种医生 也很有耐心 。等候的期间看到好几个年纪大的老奶奶都说这个医生很好，北大医院真的不错在三甲医院里 看病什么的都喜欢来这里	查理	2019-04-03 14:29:59	5
北京大学第一医院	北大第一医院是一家三甲医院 听说治疗泌尿外科挺厉害的 我妈有泌尿综合症去了好多医院看都不怎么样 就在他家看完吃药后就好很多了 去看病可以在支付宝上挂号 划价也可以微信支付宝付账很现代化很方便 医生态度都很好 挺不错的一家医院	时间偷走如果	2019-04-15 16:18:26	5
北京大学第一医院	#点评有理# 又到了对身体检查的时候了，起了个大早来到了北大医院，人不算多，主要是静脉采血等。到底是大医院，检验室在三层有直梯和扶梯到达，静脉采血分A,B两个区，每个区有7个采血窗口，护士的水平高，进针出针几乎没有啥感觉，而且态度很好。	随和人儿	2019-04-27 08:17:04	5
北京大学第一医院	我2011来到北京，北大医院是我来的次数最多的医院，12年得了一场大病，在北大医院做的手术，住了16天院，以后每年复查一次已经7年了，去年妇科又做了2次手术。中间老爸住了3次都是北大医院，大夫认真严谨，有问必答，护士也是非常专业，就是病人太多了，今年做胃镜预约了近2个月才做上，结果是萎缩性胃炎，还得继续来医院。	柴米油盐	2019-04-02 17:47:57	4
北京大学第一医院	真是俗话说有什么别有病，一大早折腾来挂号辛苦我老妈了，跑来给我挂，那么早消化科的上午的号就没了只剩下下午的了，下午实在特别懒得走打车过来，等一会会儿就到我了，进去感觉没两分钟就出来了给开了很多药就完了	甜馨88	2019-04-27 08:33:30	4
北京大学第一医院	这应该是我最喜欢的一家医院了，第一是挂号很方便，用医院的公众号，每天下午四点放号，抢号还比较容易。然后分诊台再按照报道顺序看病，保证能看上的时候看自己时间。医生们也挺专业的，就是人略多，护士们最后会有点不耐烦。	浅默宝宝	2019-05-11 00:37:58	5
北京大学第一医院	来这边是因为在中医医院照不了脊柱全长的CT，这边地下一层都是放射科，排X光、CT和核磁等。 在这边需要先挂相应的门诊科室，让医生开单，然后缴费（自助缴费机器和窗口人工都可以），去地下一层登记，等待拍片，大概一个小时就能出报告。 后来还做了核磁共振，约两周之后的周末没问题。 碰巧吃饭卡了鱼刺，还挂了耳鼻喉科取刺。 [环境]门诊科室大厅都井井有条，自助缴费、人工缴费都很方便。如需发票，自助缴费后可拿单据去窗口换机打发票。 [服务]科室分诊台的护士和分诊台医生态度都挺好的。做核磁的帅小伙上来就怼人……周末上班不开心么	路遇风景1111	2019-05-11 19:58:08	5
北京大学第一医院	充分体会了一把中国式看病难！！ 首先好的医生资源有限，病人这么多，都去抢那有限号，真是得用心，费好大劲才能挂上号！！好不容易挂上，程序繁琐（其实医院也在提高效率，简化流程，较以前大有改进），等待时间之久。不仅是患者难，医生也挺不容易的，生生从早上八点看到下午两点半还没看完，轮到我的时候，我都不好意思了，真的觉得医生很辛苦！而且都这会儿了，医生还是态度和蔼温柔，特别乐观！好喜欢这位医生啊[愉快][愉快][愉快][愉快][愉快][愉快]如果有效果，我一定感激一辈子！	精辟	2019-05-13 23:19:32	5
北京大学第一医院	在地铁六号线和地铁四号线中间的位置，就是坐地铁咋都得走一段，尽量别开车来，人乌央乌央的多，三层孩子看眼睛的地方人相对少点，给大家一个小窍门，带孩子看眼睛检测的地方，只准一个家长进去，剩下的一个可以在图二的位置站着，看到里面的检查。也算是解解焦急之苦吧。	四又二分之一的世界	2019-05-17 00:23:17	5
北京大学第一医院	北大医院高端大气上档次，厂桥地区的地标！	lljsong2001	2019-05-18 08:58:54	5
北京大学第一医院	没想到医院还可以点评…………那必须点评一下。 首先医院环境很好，应该是刚装修过，医生态度很好，也很有经验，一看就能告诉我是啥毛病，然后去做化验验证。当场下单当场化验当场拿结果。（不像有的医院医生竟然问我你觉得你这是啥病？我说完了，回我一句我觉得也是……请问我这是看病的还是来考试的？！）医生开的药也好用，让我这顽疾看到了一丝思曙光。 地理位置不错，要是大病没得说该住院该回家的自己抓紧治。如果小毛病那看完心情好啊，附近北海啊南锣啊什刹海啊溜达一圈心情好啊有利于恢复。	小白拌面	2019-06-27 00:13:30	5
北京大学第一医院	北京大学第一医院是全国最有名的医院之一，是一家大型综合性三级甲等医院，医疗水平全国一流，肾脏内科，泌尿外科及皮肤性病科，妇产科儿科也是他的强势专业，内科心血管、呼吸、消化、血液，免疫，内分泌科都很专业，选择这家医院厚道可靠！[强]	次第花开	2019-06-27 13:57:26	5
北京大学第一医院	昨天医院半日游 简直颠覆了我对医院的印象 本人平时壮硕如牛 偶尔发烧 拉肚子也都是看急诊 昨天感觉是成人后第一次看门诊 然后就有了好多的第一次 第一次在北大医院激活了我的社保卡 第一次在自助机上挂号缴费 第一次在医生诊室门口看到了屏幕上自己的名字 非典以来第二次拍了X光片 我照的是脚 姿势简直不要太难拿 最后大夫都让我抱着机器了 这样才能把重心放我左脚[捂脸] 进到X光拍摄时 先给我带了个大围嘴？ 我问大夫这是啥 为什么这么重 说是铅块 防辐射 然后我趴着的时候 给我盖在腰上 又拿来一块小的盖脖子上 最后到医生诊断 取片儿 溜溜一上午啊 我们两个都没啥经验 感叹道现在没点儿脑子和电子设备常识的 真心连病都看不了了[捂脸][捂脸] 没有活人服务 感觉都是机器 机器 机器 温馨提示又太少 老人们的话真的搞不定啊	Juelver77	2019-06-12 16:43:06	4
北京大学第一医院	北京大学第一医院是距离单位比较近的一家三甲医院，以前记着人不算多，今天因为身体不适来这里就医，感觉人跟电力医院相比完全不是一个级别。医院在地安门大街和西什库大街十字路口东南角，是一个综合性三甲医院，取号和缴费都可以在机器上完成，但美中不足的是发票还需要到窗口补打，可能跟国内的发票打印政策相关吧。	嘿嘿肚脐眼	2019-06-19 15:15:28	4
北京大学第一医院	第一次来这个医院 在西什库胡同那边，骑单车根据导航过来的， 因为是晚上十二点钟，所以只有急诊了，但是里面的人还不少，都是输液的病人，过道里堆满了床位， 嗓子疼挂了耳鼻喉科，量了血压，拿了药，大夫态度挺好的	刘菇凉	2019-07-06 22:16:58	5
北京大学第一医院	第一次来北大医院看病。这真是中国一流的医院，明亮的大厅，虽然患者不少，但在工作人员的指导下秩序非常好，乘电梯上到二楼，看到到处都是医院介绍的说明，和温馨提示。宽敞明亮的大厅里有足够的座椅让患者休息等候，给北大医院点赞！！！[强][强][强]	金牛座	2019-07-10 09:25:20	5
北京大学第一医院	每月固定来开药，支付宝上挂号很便捷，最早提前一周可以挂，就诊前需要先在自助机上报销医师服务费，再持医保卡直接到科室刷卡就诊就可以了。 4楼的自助机有时插入医保卡没反应，不太好用有段时间了，一直也没有改善，缴费时排了半天队结果死活不成功[发怒]郁闷，还是人工窗口靠点谱。	就是态度	2019-07-10 13:12:35	5
北京大学第一医院	最近天气原因，皮肤有点痒，来医院挂号看一下。家门口北大医院，三甲医院。人超多啊。我是下午2点多到的，医保卡自助机器挂号，非常方便，看窗口都在排队。到诊室先刷医保卡，排号，大屏幕叫号，耐心等待就可以。我是192号，天啊[晕][晕]！4.50分终于叫到我了，赶紧去！	小幸运	2019-07-12 06:53:28	5
北京大学第一医院	北京大学第一医院是网上推荐的一流的医院，这是一家给北京高干保健的地方，来这里看病的人太多了，可见当今人们是多么认真对待自己的身体的。一些有名的大夫很难挂上号，网上号源一出来就抢光了，不知道有什么办法？这里的设施齐全很新，可能大夫的水平也高。	广阔空间	2019-07-23 14:26:44	5
北京大学第一医院	挂号：很方便，网上就挂了，临时加专家号也能加上，给力！ 医生：门诊医生很耐心细致，好评！某些检查医生就有点不耐烦了，亲眼看到怒怼老太太桥段。 设施：楼很新，门诊有点旧，摆渡车牛气，方便！至少能解决问题。 交通：停车就在二住院部，坐摆渡车过去门诊，其他停车路径❌❌❌❌。	大猫熊	2019-07-26 09:38:13	5
北京大学第一医院	我认为是三甲医院里，整体都非常棒的一家医院。医院很大，分东一部二部合急诊三个地区。手机微信公众号可以挂号，每层都有自助机器可以挂号、缴费，很方便。医生也都很好，耐心、细心。美中不足我的手机信号在医院很差，联医院Wi-Fi也用不了，只好仔去窗口缴费。	李燕_201	2019-07-29 19:31:45	5
北京大学第一医院	虽然作为北京最老的三甲医院之一，这里的医生和设备水平绝对没得说，但要不是家里有人在这里，基本不会选择这里的，挂号很难，网上挂号已经方便很多了，但是依然供不应求。	大佬李	2019-07-30 18:55:21	5
北京大学第一医院	强烈推荐支付宝挂号平台，在114平台没有号儿，先去建卡，有医保卡的不用单独建卡，直接关联医保卡就行，关联后不用再排队取号了，直接去就诊即可。大厅比较新，每层座位很多，服务态度还不错，老人比较多，八点开始看病。	蓝月白湾	2019-07-18 09:02:26	4
北京大学第一医院	北京著名的三甲医院，相声当中的此大酱碗，地处什刹海商圈儿，平时总是人满为患，自从装修之后环境好了很多，最主要是软件系统更新升级的很棒，可以网上挂号，网上支付，扫码分诊，对于年轻人来说很方便，效率提高很多。医疗水平还不错，但似乎没有特别突出的专科。	匿名用户	2019-07-21 14:17:34	4
北京大学第一医院	大医院看病好难啊，专家号太难挂了，提前一个星期在网上抢的，瞬间就没有号了。一个小毛病要跑三趟，第一次挂专家门诊进去也就一两分钟，开了检查的单子，结果当天还做不了；第二次做检查，也是又排了一两个小时；第三次还要再挂一次专家门诊，又是一两分钟完事了。哎……	yangxiaochu	2019-07-27 23:51:01	4
北京大学第一医院	北大：有自己的停车场，地上地下都可以 但还是不能满足所有人的停车需求吧 公交：这个时候就体现出公共交通的便利了。地铁4号线平安里 走过去10分钟；公交：3路 13、111。。。等等吧 挂号：很难吧 还是网上先挂吧 排队真的排不上 抽血：看视频吧 太可怕了，左右两边大概6个左右窗口吧 首先我去了那么多次一般都是只开一侧窗口 右边的6个基本不开放 不知道摆着干嘛用的 医院浪费资源[呵呵]鄙视	kria0707	2019-07-30 15:24:23	1
北京大学第一医院	家里老人腿部不适，怀疑是下肢静脉血栓，朋友推荐北京大学第一医院介入血管外科，并称该院郭宏杰主任​医术高超、经验丰富，便提前预约了郭主任的特需门诊，很顺利就挂了号。 早上七点半左右便赶到了门诊部，此时医院里已有多人排队了。 郭主任来的很早，八点前就到了，此时他的诊室前的座椅上已经坐满了患者。 郭主任很亲切、溫和、耐心，对待每一位患者均​是如此，给老人看完后，让老人做了一个检查，等检查结果出来再拿给他看时，已经是中午一点​了，好像他还没有吃饭，依然那么耐心。看完检查结果后告诉老人排除下肢血栓，让老人放心，并开了一些药，老人连连夸赞他​。 医院的环境很好，设施齐全，患者虽多却秩序井然，真的很好。​	司马光砸光所有的缸	2019-08-04 13:53:27	5
北京大学第一医院	周末上午半天上班，可以提前在公众号上面预约！！当天12点预约当天的！ 去看了皮肤科，医生很好，给了几个建议，也没有乱开药，都是按照痤疮治疗指南上面开的！而且用了一段时间后也很有效果，打算之后再去复查！所以说有问题还是要看医生！	点小评3424183535	2019-08-04 18:21:49	5
北京大学第一医院	在网上预约的号，要先去建卡，关联上自己的医保卡再去候诊。医生细心耐心态度很好，完全有时间把自己的症状和感受交代清楚！不仅态度温和，医生开药也很良心。我是过敏性皮炎吧，四肢出疹子，她就给我开了一个口服一个外敷，总共就五十多块，太良心了！赞[强]后来加了个斑贴试验，二百，很值得！	kathywu12	2019-08-05 15:36:08	5
北京大学第一医院	北京大学第一医院，是属于中央的一所医院，医院资源雄厚，设备齐全，而且医生们都非常好，耐心的询问病情，细心的给病人做检查，而且内部环境非常干净整洁，每天都有打扫的阿姨们，把地面拖得干干净净的，挂号，取号也非常方便，	余温散尽	2019-08-08 18:55:27	5
北京大学第一医院	网上挂号十分方便，看病人多，口碑好	次第花开	2019-08-12 10:02:24	5
北京大学第一医院	挂号提前手机上挂号，还是挺方便的，真是大医院，每天好多人，医生护士的服务态度都很好。	亮燕雯	2019-08-13 09:33:44	5
北京大学第一医院	不得不说现在北京的号太难挂了。 挂号费比以前贵了好几倍。 北京大学第一医院挂号可以关注北京大学第一医院，提前预约挂号，号源非常紧张，当天挂不上号，医生服务态度挺好。 检查什么的都需要提前预约，当天都做不了。 医院还是挺大的，环境卫生也比较干净。 交通也很方便的。 缴费有自助机器，也可以手机缴费。	艾嘉儿_4929	2019-08-04 09:33:56	4
北京大学第一医院	北京大学第一医院是所三甲医院，简称北大医院，北京人应该没有不知道的。位于平安大街厂桥，公共交通或是开车都很好找，开车去的话停车是个难题。另外周边餐馆较少。 在手机微信114挂号平台上挂的号，需要提前一周挂号，取号在医院一层自助取号机取就可以了。 上楼就诊有直梯和扶梯可达，每层都有待诊区，先分诊之后等待就诊就可以了，就诊的人虽然多，但是诊室内医生也多，一个诊室三个医生，所以看病速度非常快。缴费可以在楼层解决，还可以微信或支付宝，太方便啦！ 开的医院特制的湿疹药水和药膏，一共不到30元，非常管用。 整体就诊感觉不错，缺点是待诊区没有空调，等候的时间非常闷热。	若言	2019-08-11 17:54:51	4
北京大学第一医院	位于西城区西什库大街8号，临近平安大街。早点去的话把车绕道楼后面有停车场，可以停车，9点后停车位就紧张了。在网上预约的号可以直接去大厅的取号机取，整个医院很干净，而且我看的内分泌科的贾大夫特别和蔼，讲的也很明白，喜欢这样的好大夫～	和风轻舞528	2019-08-22 09:51:09	4
北京大学第一医院	支付宝挂号很方便，医生都是和蔼可亲的，医术精湛。这几次看了神经内科、眼科、内分泌科。最近头有些隐痛，系统检查一下也就放心了。今天的眼睛没大毛病，医生建议重新配个眼镜。血液检查也没事，阿弥陀佛[双手合十]。还有一系列检查在预约等待中。期待自己有个好身体！	小雨下大了	2019-09-02 11:59:36	5
北京大学第一医院	[服务]：北京三甲医院。我觉得现在挂号挺方便的在手机上。就是有一点是皮肤科有一个是看病的，一个是拿药的，做好在线咨询回答能准确一下。 [环境]：这里的环境布置挺棒的，而且有很多自助取号机。 [效果]这里的医生挺专业，不给你乱开药。而且很效果、不错！	枫叶	2019-09-06 07:12:28	5
北京大学第一医院	北大挂号就医环境都还是不错的。大部分大夫都很认真，当然也有个别呵呵。普通号基本都很一般，可能也是病人太多了吧。个别专家也挺傲气的，可以理解，除了出门诊，还要管科室，还得手术，还要带学生，还得搞科研写论文，确实不易，互相体谅吧。总体而言，一般就医首选北大。	eila	2019-09-09 13:35:50	5
北京大学第一医院	北京大学第一医院，简称“北大医院” 医院综合实力雄厚，而且挂号相对容易一些。 【交通便利】 4号线平安里地铁站C口，6号线北海北地铁站D口 如果开车的话，不建议把车停在医院停车场。因为真的太堵了️。停车需要经过一个胡同，依次排队进地下车库。 那天陪朋友过去看医生‍⚕️，去的时候赶上下雨，我还没停好车，朋友看病已经出来了[捂脸] 看病花了9.8元，拿了一盒进口药 ^_^ 堵车的时候降下车窗，拍了一张民居建筑，很有感觉！	美食猎人	2019-09-11 11:10:23	5
北京大学第一医院	看了好几个门诊医院大夫又专业态度又好[强][强]北京看过的最喜欢的医院之一	Jocelyn	2019-09-15 12:38:44	5
北京大学第一医院	这是一家综合医院，现在的门诊在新大楼里， 六层高的楼，上下有多部电梯，病人感觉很方便。 网上挂号和挂号机挂号都很便捷，不用在起早排大队了，挂号大厅也没这么多人乱哄哄的了。看病科室分的很清楚，都是自动叫号，只要在科室外听叫号就行了，实在太方便了。	快乐吃货	2019-09-17 14:51:28	5
北京大学第一医院	现在挂号都在北大医院的公众号上挂，很方便。下午4点开始网上挂号。医院现在缴费挂号都很方便，有很多机器，就诊卡也可以用电子的，信息化做的挺好，可惜就是化验单之类的还是纸质的，如果能都记录在卡里就更方便了。就诊环境比很多三甲医院要好，有电子提示牌，一人就诊一人在诊室外等候，比较注重个人隐私，好评。	麦麦maimai	2019-09-27 14:28:02	4
北京大学第一医院	I'm here to see the urinary system, and I'm scared. The hospital environment is very good, the doctor is also very young, I do not know can cure the disease, recently really very painful suffered a lot	胖的倒不了的立	2019-09-02 17:00:43	3
北京大学第一医院	楼下的指引医护人员其中有一个就跟欠了她几百万一样。态度及其不好。CT预约五号那个小姑娘也是。对前面的老太太吼天吼地。另外一个姑娘来问为什么扫不了，她气势汹汹来一句你不会换该机器扫阿。年纪轻轻。不能好好说话吗。带妈妈去看病医生态度挺好。就是开起药来绝不手软。一个鼻炎。开了1000多的药。匪夷所思。重点是检查做了一半。还有一半要过完节才做。还不明确就先吃药是为哪般。不是都应该检查做完了明确结果在开药吗。到了楼下取药，得，大家的药都是满载而归。医者仁心。也许仁心都挂靠在了利益上面吧。这家医院我是真没看出来。把药拿回家大家还以为是有医保才看的药。纷纷感叹没医保医院开那么多药真是......无图无真相。上一张前面老太太的药，和我妈的药差不多多。反正我真没看到就开几盒的。至少我取药的那半个小时里没有。都是十几二十盒，	小蓉同学	2019-09-30 10:17:24	1
北京大学第一医院	挂号可以在支付宝或者微信，114上 医生这个真的是靠个人医德了，不论哪个医院不论哪个级别，真的不能一概而论 遇到过普通负责的，也遇见过副主任不耐烦的 另外主张病人理解医生，每个人在排队的时候都会希望快点，自己的时候又觉得慢	臭胖子的小天使	2019-10-08 15:46:29	5
北京大学第一医院	9月底那几天，鼻子总是出血[流泪]于是决定去医院看看，都是微信挂号，稳妥起见挂了两家医院，北大医院上午，同仁医院下午。 【挂号】北医有自己的微信公众号可以挂号。 【环境】北医的就诊环境比较舒适，候诊区域干净整洁。诊室都是单间，私密性很好。 【服务】医生、护士服务态度都不错[愉快]遇到问题能耐心解答。买完洗鼻液，护士会专门讲解和演示一次如何使用！这有20元服务费。 【就诊流程】 1.忘了带本，需要重新买个医疗本，在一楼的12号窗口。那是个咨询窗口，买本比其他窗口快！ 2.网上挂号时已先付费60元，所以需要先在自助机上选择医事服务费报销，会退还40元。北医现在改革，自助机都无纸化了，所以没有小票。 3.拿医保卡到就诊科室分诊台刷卡，等着喊号就可以了。 4.挂号时手机提示的候诊时间很准确，分诊登记后，等了一个人就轮到了。 5.检查时，鼻子又出血了，所以医生让做一个内窥镜检查，费用合计300元。…	巴扎黑	2019-10-10 10:28:39	5
北京大学第一医院	牙疼不是病，疼起来真要命！ 的确，一颗智齿不知道什么时候掉了一个小角儿，磨的腮帮子疼，于是预约拔掉。结果想尽了办法也没能在十一之前预约上号。 最终约在今天上午彻底解决掉，特需门诊还是有优势的，一费用高二肯定专家坐诊三相对环境好一些。 反正不管怎么着，智齿已经离我而去了，安心，又可以胡吃海塞了[胜利]	依瑶	2019-10-10 20:27:16	5
北京大学第一医院	服务到位 就医方便	黑户鱼	2019-10-15 13:51:27	5
北京大学第一医院	要说生意好，哪儿也比不上医院。人那叫一个多啊！ 每台自助机前都排了不少人，碰上操作不熟练的，真是让人着急。 交费每层都有四个窗口，每层的窗口都要排很长的队。 抽血的地方更是人多，早上9：12，抽血的号已经排到了1356。	大王带我去吃饭	2019-10-09 10:05:11	4
北京大学第一医院	第一次来北大医院，提前在微信公众号上挂的号，没有绑定社保卡，所以来了赶紧去1到3号柜台激活一下绑定社保卡，这样系统就会自动退费，把挂号多花的钱退回来了，挺方便的。 看病不拿挂号条，直接用的社保卡，到了科室一定记得去打卡，这样才能叫名字。 还是比较顺利，提前挂号排在前面，大概不用一个小时就都弄完啦。	【已注销用户】	2019-10-12 22:16:19	4
北京大学第一医院	挂号好贵 化验好贵 北京看病好贵啊！ 在外地旅游一定要注意别乱吃东西 别着凉	棉周	2019-10-26 11:10:32	4
北京大学第一医院	现在北大医院的医事服务越来越好了，随时都可以从网上挂号，号源的信息非常详细，选择的时候非常方便。像我这样，昨天晚上11点的时候突然想去挂号，但是都能够挂上。非常nice。 是三甲医院，北京的三甲医院是非常让人可以信任的。 病人很多，有时候医护人员与患者沟通的声音很大，显得特别嘈杂。也是没办法，人多你乱他也乱，说话声音小 听不见呀！但是确实可以不用那么焦虑，心态平静下来，别那么吵。[机智] 北大医院是我非常信任的一所医院。	H的猫	2019-10-30 11:19:23	4
北京大学第一医院	这些照片是快到11点时照的，早上来的时候人可比这个多多了。这家医院环境不错，挂号也比较好挂，就是自助机还可以更多。可以用微信支付宝银行卡付款。上下楼滚梯方便。可以用微信查询化验结果。能开的药比较多。就是我从家来比较不好坐车。	小咩咩头	2019-11-05 11:07:16	5
北京大学第一医院	北京大学第一医院第二住院部心血管内一科 北大医院在北京全科医院当中排在前几位医院 本人心脏不舒服 总是憋气 听朋友介绍来到这家医院住进了心血管内一科 病房科室卫生干净 医护人员非常贴心的治疗与照顾 经过一个多星期的治疗痊愈出院 非常感谢 白衣天使 王洁医生 王紫薇医生 马媛护士 感受到了无微不至照顾 感谢心血管内一科全体医护人员	大叔康雷	2019-11-06 16:03:17	5
北京大学第一医院	北大医院门诊部自从搬入新楼之后条件比人民医院好多了，虽然就医的人还是多得不得了，但是由于自助终端机数量多，所以效率很高，挂号取号，自助缴费都很方便。 对于行动不便的人士来说也很贴心，卫生间饮水间都有方便老人或残障人士的设计。 最近看过的几位年轻医生，态度都特别好！	小咪子妈妈	2019-11-12 21:53:46	5
北京大学第一医院	#点评有礼# 这阵子总是各种医院。今天带家人来北大医院急诊。车可以直接开到急诊门口，离马路挺近的。到分诊先量血压，护士分诊挂号。这家医院可以支付宝支付，方便快捷。虽然说己经晚上九点但也真心不少。检查完离开医院已经十二点了。医院护士都挺好的，希望家人们身体健康	陈二斤腿毛	2019-11-14 09:36:51	5
北京大学第一医院	#我的2019生活展# 北京大学第一医院，很不错的医院，我一般看病都来这里，虽然不近，但是一定要去好医院。 这里环境不错的。 每次我回来下飞机，身上感觉肿，因为坐太久飞机了。 查一下身体。 结果是医生说需要锻炼，减脂。 开心没有什么大问题。 挂号也方便。 设施好。 医生也很认真。 总体不错，感觉不舒服的话还是去大医院。	Jenna	2019-11-17 00:35:22	5
北京大学第一医院	北京大学第一医院简称北大医院。今天来北大医院看病给北大医院一个好评。北大医院现在在国内也是一家先进医院。现在的医疗设施先进。环境卫生都很好。经过现在的改进，挂号机也有啦。跟以前比起来轻松多了。医生的医德也很好。实事看病不乱开药，不乱收费。	无利不起早	2019-11-18 09:01:48	5
北京大学第一医院	这家医院是1912年年建成的。 来到这家医院的大厅，感觉宽敞明亮，就医环境是不错的！ [服务]各位医院的医生和护士的服务都很不错。 三甲医院，可以走医保。 我看的是眼科，专家是李海丽。特需专家号确实是300¥，贵了点儿[流泪]但是技术还是很不错的。	幽灵通缉令	2019-11-29 21:46:00	5
北京大学第一医院	身体不舒服 看到这还有号 位置比较方便就过来看看 地铁北海北 D口出来一直往前走 就能看到了 进门右手边是自助取号机 有引导员 操作很方便 医院环境还不错 医生态度也很好	流沙_2579	2019-11-01 10:00:41	4
北京大学第一医院	挂号是微信公众平台挂号。 由于第一次使用医保卡，又往返跑了一次一口挂号处，把信息导入到医保卡激活。挂号费50。 中午一点看诊。我忙完医保卡，就直接轮到我看诊了。医生首先看了我脸。我描述已经受闭口困扰一年多了。皮肤表面不平整。都是小丘疹。两颊，下巴，额头都有。 首先医生想给我开西夫地，但是我已经有了。我就反问那个不是针对脓包的吗。她说对。之后我还是把重点放在闭口上跟她讨论。最后他让我去做果酸换肤。。。让我感觉就跟美容院一样了。[撇嘴]最后我没做。 其他的药开了两盒口服西药，和一支凝胶。希望有效。效果如何会再来更新。后续如果不行就再去果酸吧。。	丶大远	2019-11-05 15:25:22	4
北京大学第一医院	医院嘛，大夫还好，护士都很丧，一个个那态度，问她三遍，都无动于衷，告诉你你不会看啊，这教养，不知道你们领导知道不。各种问题，但是最起码医生还是挺认真的，总体来说还可以吧，现在挂号方便了，很多自助机都可以自己弄了，即便网上没挂上号，早上来也能有号，很方便。希望来看病的人都能医治好，不要遇到那样的臭脸	栀	2019-11-22 08:02:18	4
北京大学第一医院	[效果] 每个月去看一次感染门诊王贵强大夫，王大夫医术高，待人亲切。总之非常感谢王大夫[抱拳]。就是每次在他门口排队排半天，没办法，医术高就火爆呗。 [服务] 这位医生旁边有助理帮忙给看完病的患者开药，每次不一定一样。其助理有个男的态度一般，女的挺好。一层服务人员态度还可再亲切点。有时她们有点烦躁。不过能理解，谁干这个长了都有点烦。扶梯的服务人员真挺辛苦，老提醒。 [环境] 挺好，比较干净，医院又大。但是就这么大，窗口和机器还都排队呢。 [温馨提示] 血液检查报告在三层取！ 肝病抽血的跟别的抽血的不在一块，肝病抽血在二层。	小咩咩头	2019-12-08 00:19:17	5
北京大学第一医院	北大医院不愧是医疗领域老大[强]挂号可以手机或窗口分别操作，医院随处可见咨询人员，有困难及时找人员咨询就可以解决。每个楼层的指引牌清晰可见，看病方便了许多。要说贴心服务，还是夸夸地下文化长廊的电瓶车，将门诊楼和住院处紧密联系在一起，往返一站地不用出医院大门就可以，沿途还看到推着病床或轮椅的病人，不会被户外寒风影响，真是处处为病患考虑。深深体会到一流服务的品质，再也不排斥上医院了。完全对北大医院有了新的认识！	欣欣九	2019-12-16 06:56:39	5
北京大学第一医院	北大医院是北京有名的大医院，每个月都要陪老爸过来检查，每次来基本上多半天才能检查完，人太多了。 每次挂号都不太容易，会国各地的人都有，专家号更是一号难求，现在还开通了网上挂号，可以在网上预定了，但来看病人实在是太多了。	鲷鱼	2019-12-18 11:17:11	5
北京大学第一医院	又一次来这里打针，主要是脱敏治疗的针，每周都要来，同仁医院看病的人非常多，乌泱乌泱的，就没有感觉到有萧条的时候，打针的护士态度挺好的，就感到说话太快，打针的技术也比较高明，几乎没有疼痛感，治疗的效果不错。	随和人儿	2019-12-25 13:42:38	5
北京大学第一医院	北大医院网上挂号很方便，但是当天基本上都挂不上专家号了，看病人多。[流汗][晕][委屈] [服务]打针抽血的护士态度非常好。 [环境]地方比较大，门诊科室大厅都井井有条，一层自助缴费、人工缴费都很方便。地下一层是放射科，先去登记预约，然后去打针（我是下午预约的做磁共振检查，比预约时间早了半小时，人不多，到那儿就打针做上了）。	齐藤骞翙	2019-12-29 14:27:45	5
北京大学第一医院	网上挂号直接来，果酸焕肤2200元4次，光子嫩肤6000元5次。医生说我下巴还有痘痘不给我做光子嫩肤，只给我做果酸，呜呜呜[流泪]	txgdxg	2019-12-30 17:39:17	5
北京大学第一医院	同事脚崴了是从积水潭医院排队的人太多了，离得近就来到北大医院。挂号很方便。挂的急诊。急诊先带病人。量血压，然后挂号。再去拍片子。片子等候不到半小时就拿到了。但是结果需要等两个小时才能拿到。就医很快，医生很专业。	夏天	2019-12-31 15:27:27	5
北京大学第一医院	[笑哭][笑哭][笑哭]我这都是什么照片……行吧，如果有需要的朋友也算是提供了个信息 [效果]北大医院是三甲医院，设的科室也比较全 [环境]还可以，比较干净 就是人满为患，挂号困难，想看上病比较难，然后呢可能由于人比较多，等了好几个小时，医生也是几分钟匆匆看了转到下一个，而且有的时候会互相推诿，这个说我们科不管你去别的科那个说这个我们不负责你去另一科，有一次去了好几天都没有看上	匿名用户	2019-12-02 11:18:07	4
北京大学第一医院	皮肤科除了普通号以外的号都太难挂了吧。不好停车，建议停远一点的路边，内部停车场容易堵。挂号方便，取药方便，信息化不错，医生也不错，如果去看病，最好8点前到排第一个，速战速决，等12月底去复查。另外，冷冻治疗6块钱一个	吃吃吃吃_kathy	2019-12-06 19:38:19	4
北京大学第一医院	#点评有礼# 北大医院网上挂号比较方便，但是当天基本上都挂不上专家号了，你提前好几天去挂。硬件设施也算不错的，但是北京的医院哪家医院都是人多呀，人满为患。就诊也基本上是井然有序。可以随时关注前面还有几个患者什么时候到，自己也可以去护士站随时问一下。如果是当天挂当天的号的话，嗯，会等的时间比较长，基本都要就诊结束的时间才能看上。	司小帅很帅	2019-12-26 15:46:56	4
北京大学第一医院	以前来过两三次这家医院。 [环境]楼道给人很国际化的感觉，干净整洁宽敞。 北京的三甲医院病人永远都是那么多，几乎所有科室都如此。 这家医院跟支付宝有合作，从支付宝就能挂号，当天到了医院得先到挂号机把医事服务费拆分，才能把医保的那一部分退回你的账户，这一点很多人可能都会遇到一些小麻烦。	边吃边减	2019-12-28 18:27:00	4
北京大学第一医院	本人2008年做的腰椎突出，家人2010年换的髋关节，今年2020年换的另一条腿的髋关节。 身为曾经的患者和现在患者的家属，真是万分感谢骨科的林景荣大夫，朱天岳大夫。 二位老人家医德高尚，济世救人让我觉得他们就是医生的楷模，让我由衷的觉得医生真的不容易，太辛苦了。 祝愿二位老教授身体健康万事如意。（别太辛苦了，您们岁数大了，请多休息。）	京城韦大宝	2020-01-12 10:35:18	5
北京大学第一医院	北京大学第一医院是一个大型综合三甲医院，医院的各种设备一流。因节前吧，人少了很多，现在网上直接挂号很方便，挂了内分泌科的吴大夫的号。因女儿工作忙，我代女儿来的。吴大夫人很和蔼，问诊很仔细，我问的问题一一做答，很是耐心，服务一流，医德一流，向吴大夫表示感谢。[玫瑰][玫瑰][玫瑰][玫瑰][玫瑰][强][强][强][强][强]	春春	2020-01-20 09:24:08	5
北京大学第一医院	进城喝糖水 OGTT啊…唉	肚子饿了的monster	2020-01-22 07:29:33	5
北京大学第一医院	今天又到了给老父亲开药的时候，尽管现在很多人都不愿意去医院。来到这儿确实感觉比平常的人少了很多，下午到的还能挂上号。 王大夫非常好，看我没戴口罩，还送了我一个。从挂号到把药拿到手，一共用了不到一个小时。	孤独可餐	2020-01-22 14:42:04	5
北京大学第一医院	老妈眼睛突然疼疼的，说磨得睁不开，因为北大医院离家不远，就吃完饭马上过去了。挂了个急诊，很方便的，而且在机器上直接出号，特别的神速，而且也可以用手机支付了。真的不错嘛，医生的服务态度也不错，很快就诊断出了我妈妈的问题，是沙眼，开了两瓶左氧氟沙星滴眼液。加上挂号费一共一百出头，还可以。	【已注销用户】	2020-01-17 20:44:44	5
北京大学第一医院	综合性医院，各科室医资都很强大，最富盛名的科室有泌外、妇科和产科。 我家二宝的出生地，绝大部分医生态度温和负责任，医德高尚。 挂号方便，基本使用微信公众号直接挂号，方便快捷。 一院三址，地点相对分散，这点不太方便。	kamill	2020-01-08 15:58:19	4
北京大学第一医院	患者太多了 医术值得肯定 就是有些医生推态度不是特别友善， 也可以理解，因为有些患者第一次来，哪都找不到，肯定问题多，人多问题多，医生有点忙可以理解！ 患者真真的多，抽血检查要拿号排队，早上八点到医院就已经排到98号抽血了[难过]人多心情不美丽	匿名用户	2020-01-16 13:20:49	4
北京大学第一医院	周五一进骨科正对着的科室的那个医生，我问你问题吧，你不用跟我和你有世仇一样把我轰出来啊……我在这里就不说你名字了。你北大的骨科也没什么名，不知道你哪来的勇气，反正我村里来的没见识，如今领教了。还给了点星是因为外科的医生还不错。	蓝缡_6826	2020-01-19 13:33:50	2
北京大学第一医院	北京大学第一医院（简称“北大医院”）位于北京老皇城内，是距离中南海最近的医院，是一所融医疗、教学、科研、预防为一体的大型综合性三级甲等医院，是中央保健基地医院。北大医院创建于1915年，是我国最早创办的国立医院，也是国内首批建立的临床医学院之一。近百年来，我院拥有着一批国内的首创专业学科以及在我国率先开展的诊疗技术，如国内首创小儿科(1940）、泌尿外科(1946)、肾脏病专业(1950)、综合医院心血管病房(50年代)、小儿神经专业(50年代)等	zhangzhang_1606	2020-02-06 13:48:50	5
北京大学第一医院	not today。一个科室门诊每天就一两个医生，很多人是为了开药不得不来。还好现在北京地区可以开2个月的药。 尤其感染科我看上周就周一一天有门诊好像是，所以排队开药人很多。 一些化验都停止做了。 没有卖口罩的。	小咩咩头	2020-02-10 13:39:50	5
北京大学第一医院	今天上午去给老爸取药，没想到人这么多，只能从北门进去，进医院要测量脖颈处的温度，一层取药大厅都是等着取药的，可能现在医院的护士大夫人手也很紧张，都是一路小跑着到后面取完药，再回到窗口发药，四号窗口的显示屏不能显示，所以听不太清楚，造成窗口人比较多，大家还要互相理解，医务人员压力大，工作强度也大，我们安静的等待就好了。大家共渡难关！	yuan2886	2020-02-10 15:32:26	5
北京大学第一医院	因十年的甲状腺结节又有两年的部分钙化，所以每年需定期到医院检查。近期的肺炎疫期让医院成了危险地带，犹豫再三，考虑到身体的不适还是去了医院。到了2楼的外科门诊，看到通知是为治疗的医生近期停诊了，就挂了个普通号。挂号后很快就被叫到了，医生听了我的病情，开出了超生和抽血化验单。以往超生波要预约，大约二周时间才能排上，这次确被告之当时就可以做很是高兴，抽血化验也不用排队，但报告要过两天才可以取。 另外再说一下医院的防护措施，进门有测温仪量体温，做超生前护生也要测体温。看病前和抽血化验前要填表，按要求回答七个问题并填上姓名及电话。 这次看病还有一个体会，医护人员比以往要和蔼很多，回答问题也比较有耐心。	吕彦莉	2020-02-23 10:18:28	4
北京大学第一医院	设施是全国一流的，服务也可以，但是现在病房大部份护理工作都依靠病号自已请的所谓护工，一天现在要二，三百元不能报销，使用药品，器械也有尽可能地加量和使用高价物品(譬如进口器材)的倾向，那怕你用不上，就地扔掉，美其名曰反正能报销。	金色年华好	2020-02-29 16:16:53	4
北京大学第一医院	昨天去的急诊，要不是太难受打死也不去医院。医生还是不错的，认真听你讲述病情，然后就是一堆检查，但检查做的都有洁癖症了。。。心电图室的床单子上那叫脏的呀。。。没好意思让护士换床单，而护士压根就没有换床单的意思，我也没看到周围有啥一次性的东西，看来以后要自备单子才行，医院看着挺干净，但设施卫生就差很多，唉！	mimi_mylover	2020-02-08 15:00:08	3
北京大学第一医院	因在社区医院B超检查有点问题，今天到北京大学第一医院内分泌科检查，周六早已来过一次，号已挂完。不愧是三甲医院，病人多，设施好，医护水平高。 经咨询，每日零点可以网上挂号，支付宝平台凌晨一点操作，上午还有3个号，赶紧下手。上午九点多来到医院，十点多看上。大夫开了采血单和B超单。采血不受进食影响，故在十一点完成采血。两个工作者出结果。预约了B超。希望所有检查结果正常。	rab531	2020-03-01 22:59:34	5
北京大学第一医院	老爸的病每天的药不能断。所以虽然是疫情期间也得来医院给他拿药。以前来北大医院的时候，这里的病人总是非常的多。全国各地的人都会跑到这里来看病。这个期间过来病人真的是少了很多，医院的号也非常好挂。在网上就可以挂到当天的号。	鲷鱼	2020-03-02 10:43:31	5
北京大学第一医院	本打算到北医B超复查甲状腺的。听预约大夫说，可以延期。于是决定疫情结束再复查。	rab531	2020-03-10 19:37:45	5
北京大学第一医院	3月25号去做肝弹性、化验血和开药。我7点多就到了，但是8点开始，等了很久。由于疫情原因开药最多可开3个月的，有的药我开3个月的，有的说不能，只开了俩月的。最后拿着巨大一袋子装回去，看起来简直不像正常人(应该说确实不是…)	匿名用户	2020-03-26 09:44:44	5
北京大学第一医院	今天没上班，陪家人看病拿药，体验了一次疫情期间到医院就诊的过程 ️测量体温️ 进门前必须佩戴口罩，且经过体温测量。 测量很方便简单，站在固定位置一两秒就好，不用露额头或者露出手腕。 【挂号】 疫情期间没有现场排号，都是网上提前预约挂号，一层大厅很多自助机器。 ‼️‼️‼️如果是医保卡挂的号，一定一定记得选【医保额度报销】，而不是预约取号！我是在这浪费了好长时间都没取号成功，去咨询窗口问过工作人员才知道的。 与以前不同的是，机器显示取号成功后，直接拿医保卡去相应诊室把医保卡给分诊台护士排队就行，机器是没有实际的纸质号出具的。 【病历手册购买】 一层大厅的西南方向，有自动售卖机，每个小格子都有一个二维码，直接支付宝扫描支付，小格子的门就会弹开，直接拿取就行了。每个本子0.5元。 【分诊台排队】 在一层自助机“取号”成功后，带着病历手册到所挂号的科室分诊台。排队问诊前，需填写【北大医院门诊患者…	糖墩儿	2020-03-09 19:01:16	5
北京大学第一医院	今天去北大医院给长辈开药，不堵车[胜利] 已提前在网上预约挂号，一层大厅测体温，之后直奔分诊台，先填一张告知单，内容是疫情期间是否接触武汉或相关病人等内容。 医院内患者非常少，缴费、取药速度都很快。 提示:停车场关闭了，可以在附近的路边找停车位。	幸福是一种心里的感觉	2020-03-21 18:46:37	5
北京大学第一医院	在现在这种冠状病毒还没有得到有效控制的时候，医院是一个非常危险的地方，不然病没看好，回头再染上病毒可得不偿失呀。在这一点上位于厂桥的北京大学第一医院做的不错。除了进门量体温之外，在挂号，候诊等人员密集场所安排工作人员进行管理，保证人员之间有间隔，并答疑解惑，避免人员停留时间过长。各个科室看病前填写健康信息，提供洗手液等。筛除疑似人员，尽一切可能减少人员产生交叉感染，让看病的人有安全感。	新愤青	2020-03-07 21:36:17	4
北京大学第一医院	北大医院是全国知名权威综合医院。每天来这里就诊的病人络绎不绝！他们大多来自全国各地。 北大的医疗设备一流，医生医术高明，在这里看过，诊断处理后，大家除高度认可外，还会在这里积极治疗。 疫情期间都需要在网上预约挂号，有专人为到达医院对前来的人做到认真检疫；住院的患者也必须提供相关检疫证明才能办理住院手续。有效杜绝了病毒传播。 住院处的大夫和护士就连护工都非常尽职尽责，和蔼可亲，对病人如春天般的温暖，给人家的感觉。同时还帮助病人解除病痛和排除隐患。 医院党风廉政做的好，不会向病人和家人索取红包之类[强][强][强] 在此代表病患家属向泌尿外科张崔健专家深深感谢和敬意[双手合十][双手合十][双手合十]	振	2020-04-16 15:41:39	5
北京大学第一医院	离家很近的医院，疫情期间感觉变成了北京人自己的医院，号也好挂了，人不多，按照时间段前往就诊。进入时扫码登记测体温，在机器上刷卡取号，护士站分诊等候看病，大家都很自觉地戴着口罩。 医生态度好，医术好，认真仔细为我看病。 收费处和机器都可以交费后取药，在取药处的机器上刷卡取号等候拿药，会叫号，总体感觉北大一院的秩序井然，即便是人多时也很有序，信息化程度高。地下停车场也是秩序井然，电梯有专人开启。	环球途食乐	2020-04-22 13:14:43	5
北京大学第一医院	疫情期间纠结再三，还是来给早产宝宝复查了。往常看的专家都停诊，又去医院网站上查询了一下，张欣大夫也是新生儿科，就赶紧挂上号了。 停车比往常等的还久，刚进门感觉没有传说中的严格，医院工作人员特别友好，针对疫情就诊耐心辅导。 马上就发现，真的一步一岗，去诊室还是去化验都要你出示调查表和绿码，最好拍照下来，省的每次折腾。 医生护士态度都很好，没个病人都需要多核实许多信息，所以他们工作量大很多，特别是检查室，明显病人多工作慢，大家互相理解。	王飛兔	2020-04-21 20:42:12	5
北京大学第一医院	今天来到北大医院给母亲取药，这个期间医院的病人还不是很多，医院也采取了各种的措施，挂号和缴费都是在自助机上自行处理的。 今天呼吸科到黄大夫真是帮了我的大忙，因为提前没有挂上号，到这里找黄大夫加号，到这儿已经11点多了。和黄大夫说明了情况。他特意早过来了一会儿帮我开了药。真是太感谢他了。	【已注销用户】	2020-04-29 16:00:46	5
北京大学第一医院	全预约挂号，取消现场挂号，不加号，就诊环境好，患者戴口罩自觉间隔排队，安全！	匿名用户	2020-04-15 13:57:31	4
北京大学第一医院	今天到北大医院抽血化验，本想着一早空腹抽血可能人会多，就饿着肚子捱到9点多钟，没想到还是被眼前的景象惊着了，拐着弯儿的大队排得安静又紧凑，有工作人员不停地一边提醒扫健康绿码才能进入，一边还要为不会扫码的大爷大妈们服务，真是不容易，国内疫情能够很快得到有效控制就是因为有了各行各业中默默付出的人，向他们致敬！	小咪子妈妈	2020-05-06 23:45:16	5
北京大学第一医院	北大医院体检中心的门口负责登记的医生素质实在太低了，今天一早冒着小雨到北大医院体检，告知只接受公司团体体检，不接个人。由于早上八点多，外面又下着雨，我在门口走廊处逗留了一会，想去门口接杯热水喝，门口的阿姨很热情的跟我打招呼。结果被这个穿着白大褂一直被称为人间白衣天使的男医生大声呵斥，赶我出去。态度极其恶劣………	小慕斯的妞妞	2020-05-08 18:01:14	5
北京大学第一医院	平时都是吃喝玩儿的好评，这次给医院五分好评真是有点儿不适应。但谁没个病灾的得去医院呢，医护人员也是很辛苦的。 2020年5月来的北大医院（平安里），现在医院只接受网上预约挂号现场不能挂号。 1～门口先出示行程码 2～进入大厅填写纸质或微信的调查表，注意一张调查表只管两人进入。 3～门口有便利轮椅，微信扫码使用。有行动不便的老人可以使用。但门口只有十个，早上十点多几乎所剩无几。 4～一层滚梯后有自助购买医疗本的机子，扫码购买。提前购买病历本，省得到号后没有又去买。自己走的就带上。 5～北京市医保卡网上挂号后，需要先到自助机上选医事服务费报销（第一行第一个绿色方块）。然后再去护士台扫医保卡排队等叫号。 6～采血和验尿都在三层西边，滚梯旁边。男女卫生间都有，女卫生间在尿检旁边。我刚开始没看到去二层女卫生间。 7～核磁共振，CT预约拍片在地下一层。 以上是进医院的流程，希望大家都健康不来医院。 …	妮泥娜	2020-05-09 11:13:34	5
北京大学第一医院	各个医院都有不同的管控方式，但防范标准一样严格，北大医院采取手填表和微信扫码两种方式进行健康登记入院，挺快！预约就医大大减少了就医拥挤现象，等候区进行了重新设置，四个椅子只有一个可以坐，有明显的标志。这是4月初一级防范的北医，愿病人越来越少，愿疫情过后医院的管理将沿袭疫情时的好经验。	暇日幽兰	2020-05-11 12:56:27	5
北京大学第一医院	北大医院位于西城区西什库大街8号。 位置很好，马路边上，多条公交车线直达。 疫情期间来北大医院看病防控很严格，进门扫码得到通行证，再进大厅扫码答题，方可进科室看病。 现在的号很好挂，都是网上预约号，不支持现场挂号。 北大医院的硬件设施齐全，完备，先进，从换号~交费~取化验单~取照的片子~等等，几台自助机全oK。 北大医院的服务态度很好，亲切，和蔼，耐心。 医生的医疗水平也很强。 我最佩服抽血那的，稳，准，还不痛，水平极高让人不恐惧抽血。	匿名用户	2020-05-12 18:45:23	5
北京大学第一医院	急诊号比较好挂号，因为以前没有去过，普通号和专家号在公众号上直接约，很方便！	雪	2020-05-26 11:10:31	5
北京大学第一医院	本来应该在天坛医院开的药，这天正好路过，也到了开药的时间，就顺手在这儿开了。 效果： 这个药挺有效，不过这跟医院的医术没什么关系，所以这个效果没什么参考价值。 环境： 老医院了，硬件严重过时，电梯什么的都落后，该迁走或是大修了。 服务： 态度一般。	伊来	2020-05-11 08:29:41	5
北京大学第一医院	对于一个看病只去“人民医院”，从来没来过“北大医院”的人来说，在新医院里着实有些蒙圈。 下面做一个，只针对两家医院，看病流程和便利条件做的对比分析。 1.位置：“人民”坐地铁很近，“北大”离地铁出口较远，公交站两家都很近，开车的话停车都是个难点，要排很久的队。不过“人民”的后街还有附近的嘉茂商场都可以停，“北大”因为临近平安大街和旅游景点，所以附近并不太好停。 2.头次就医：针对只能网络约号，如果第一次去看病，都要先去医院激活医保卡。“北大”进门处自助机就可以自助办理，并且旁边还有服务员指导。 “人民”就需要到一楼服务角去人工办理，不过我是前年激活的，最近是否有变化还真不知道。 3.缴费：“人民”每层都有人工收费台，可以缴费并且打印回单。“北大”每层都有自助机可以缴费，但是打印回单只能到一楼特定窗口，并且人工窗口只打印回单，不能缴费，缴费只能自助机。 4.挂号：“人民”有自己的挂号app…	胆小的豆豆	2020-05-14 14:18:20	5
北京大学第一医院	来北京以后去过很多次这家医院了，去年在这里皮肤科治的痘痘，上个月戴口罩戴得过敏又来这看的。医生都很好，就是挂号需要提前想着抢。 看痘痘找的吴艳医生，领导的孩子也找她看的，推荐给我了，人特别好，我吃了差不多一年的泰尔丝，达英，开了可复美面膜，痘痘好了一大半。 上个月过敏，去医院要提前预约，进门前要扫码，找了仲少敏医生，人也特好，开了米诺环素，可复美，爱达宁，吃了一周基本上好了，最近反复了就继续吃药，希望能早日不用带口罩啊！ 我们单位体检也是在这边，服务很好，环境也不错，相信这里的医生！	缘缘缘	2020-05-19 14:52:21	5
北京大学第一医院	现在去医院看大夫真是不容易！ 在北大医院门口，先要用手机扫出动态行程码，进入医院测体温后，第二次扫码，填写医院的资料，到了分诊台还要出示两次扫码的截屏，才发一个小卡片，等着医生叫号。2-5楼不设收费处，一律在自助机缴费办理。 这些措施倒是很到位，不过人们似乎有些放松了，取号机旁和候诊区，人员密集，没有相隔一米，也没有服务人员干预疏导，所以还是尽量不要去医院吧。	xiaoyangdedahuilang	2020-05-12 18:17:26	4
北京大学第一医院	今天陪家人来北大第一医院做胃肠镜，因为疫情原因，现在北大第一医院挂号需要网上预约，做胃肠镜需要等待大概一个月时间，期间需要拍CT，B超，抽血和麻醉评估，麻醉评估需要单独挂号；到了胃肠镜当天，自己的号要是偏后，就不用太早到，家人是9号，不到8点就到医院了，大概10点左右才开始准备；做完后需要在恢复室	歪歪独角兽	2020-05-13 14:02:05	4
北京大学第一医院	这次看得妇科，再西什库，东半部的特需楼还看得过去，西半部的普通门诊简直破到让人无语。医生挺好，护士也不错。其他人员吧……门口测体温的大妈，拦住我们三次，我们出去了回来再测，我是没意见的，但问题是前面进入十几个人都不测，见到我们就特别大声喊“你们，别往里走了！”三次都是这样！刚说“您好，问您一下”，立马打断我们“不知道，别问我，我不知道”。b超门口的大妈更是……懒得说了，反正就是在人屋檐下，不得不低头，忍了认了。	匿名用户	2020-05-27 19:36:02	4
北京大学第一医院	医生态度极差。今天下午带奶奶去看病，乳腺外科（普外科门诊）。只不过问了他一句，结果一顿火爆脾气。把我们骂的狗血淋头。您是服务行业，这样对待花钱的病人，您做的什么服务？一位男医生。绝对的投诉。 打电话给医院，也没有什么反馈。差评！谢谢！	宸葸	2020-05-19 11:35:04	1
北京大学第一医院	北京北大医院 今天带着家里老人来看病，一早6点半就到了，就为了地下停车库能停车，但是到达医院门口已经人满为患了，我觉得最起码排了100多人.... [爱心] 进门：大家都需要扫形成卡后才能排队进入，而且开门的时间为7点，只能从正门进入。进入后需要在填写形成信息，才能上楼看病。 [爱心] 取号：需要在自助机上面先报道填写个人信息，如果是医保卡需要点击医师服务费报销就可以了、现在都是无纸化报销，所以都没有单子了，直接拿着就诊卡/医保卡去看病就可以了。 [爱心] 看病：到达科室门口后需要到前台刷卡报到排队，然后就看着大屏幕按照顺序进入即可，进入前还需要将健康码给大夫看一眼才能进入。 [爱心] 缴费：所有的缴费只能去一层，或者可以在每层自助机上面用支付宝/银行卡等缴费（医保卡，就诊卡都可以缴费） [爱心] 取药：需要到一层，拿单据到机器上面报到，按照窗口上面的姓名来取药。 [爱心] 停车：最后说…	兔丫头_傻笨熊	2020-06-08 08:00:20	5
北京大学第一医院	这个医院太大了带老人做个骨穿还好人不算太多[微笑]疫情的原因吧，都是儿子跑来跑去的我还轻松一些。这里的环境不错干净整洁有序[调皮]医护人员认真负责热情周到细致[强]无论是软件硬件都非常的棒[强]可了有水饿了有面包实在是太方便啦[爱心][玫瑰][强]	禹晞贝贝	2020-06-29 22:05:35	5
北京大学第一医院	北大医院的停车场太难进了 看病十分钟停车排队一小时 出停车场可以提前扫码支付比较便捷 特殊时期进医院在测量体温的同时 需要凭健康绿码和扫码填调查问卷进入 从地下停车场上来的电梯只停到一层 从一层在换到对侧的电梯去分诊楼层	Adabyb	2020-06-04 09:02:41	5
北京大学第一医院	怀孕在这建档的，特需人也好多，但是有沙发，可以坐着，环境好一些，医生都不错	狮子的向日葵	2020-06-04 15:40:46	5
北京大学第一医院	从开始检查到住院一共差不多用了快俩月 入院之前必须做核酸和ct检查 有效期三天 过了时间就得重新做 医生人都不错 态度很好 但是必须diss一下住院医师的态度 妇科四病房 不是我的住院医 插嘴我和大夫时间的谈话 态度恶劣 其他的都很不错 尤其是各位护士 真的是特别温柔	匿名用户	2020-06-08 17:02:20	5
北京大学第一医院	周二上午来医院看病的人真多，车库排队好久。我这还空腹等着照片子和抽血呢，也不能吃东西。以后要是上午来看来不能开车，下午来可以。 最后两张照片是排队等进入医院车库时拍的。 今天医生说我肠胀气B超做不出来，说让我少吃点，多运动。[流泪]白来了 今天(6月16号)上午4号取药口服务员态度很差	匿名用户	2020-06-17 05:41:28	5
北京大学第一医院	对比第二条来了。 开车：这次特意开车去体验了一次，北大医院有两个可以停车的地方，一个是急诊楼地面停车场，一个是门诊楼地下停车场。这两个车场都需要排队，排队时间都挺长，并且方向最好是从南边来相对方便些，不然都要掉头。 抽血：化验科在三楼西边，我是早上七点半到的，已经排了老长的队，所以推测应该是早七点开始抽血。抽血的窗口工作日挺多的，分成两边，周六的早上只开了一边。先排队到窗口登记发号，然后叫号抽血。 心电图：在四楼西边，有专门的心电图室，不过大夫只有一个，同时管着隔壁的心脏监控。心电图不用预约，心脏监控需要提前在护士站预约。到了之后先把缴费单挂在心脏监控的门上，门上又个挂钩，戳个洞挂在上面就等着大夫叫了。 取药：在一楼大厅西面，需要先在机器上刷一下取药单上的条形码，系统会自动告知你在哪个窗口取药，刷完后等待叫号就可以了。	胆小的豆豆	2020-06-19 09:18:23	5
北京大学第一医院	北大第一医院是个特别典型的北京医院，感觉里面医护人员可能北京人居多，客观上来说，态度不能算特别好，就感觉医院对员工的整体风气和整体管理稍逊。医疗医术上因为我们是外行，也看不出是否专业，但是我在这里看个内科小病，前后检查加挂号看医生一共来了8次，历时有一个月，我检查还没做完，病都好了！这是科室主任级别医生，就医过程中有强买强卖的感觉，整体就医感受并不是特别好，下次再来这个科室，绝不会再找这位医生。当然我相信应该不会所有医生都如此，我希望不会！ 这家医院我第一次来看病，因为前后来了8次，所以已经相当熟悉。就医环境还是很不错的，各楼层科室分布一目了然，一共三层，看上去归整而敞亮。一层药房处也空间很大，不局促，座位安排特别多。另外，不知是不是因为疫情缘故，医院里人不算多得要命，就医环境很好，硬件设施管理也很规范，看病等候时间不长，在北京大学第一医院APP上挂号很容易也很方便，医院目前不接受现场挂…	净涵Jing	2020-06-27 11:46:19	4
北京大学第一医院	北京大学第一医院一直是综合排名已经前三的著名三甲医院，特别是该院的泌尿科为全国的魁首。 这次我因为肾结石的问题专门挂了泌尿外科的专家门诊。在此特别介绍一下有关挂号的问题。这家医院挂号非常难。但因为我们单位与元化医疗服务机构有合作关系，他们负责替我们挂号，非常的方便快捷。 我是早晨八点半左右到达医院。在门口需要排队出示健康码。进到医院里面还要进行流调报告的登记。有手机的病人通过微信填写流调报告比较方便。 流调报告和健康码检查通过后才真正的进入到医院内部，然后到自助机上取号。挂号凭条都是电子版的。病人只需要拿医保卡到相映的真实分诊台报道，然后等候叫号看病。切记不能过号，否则必须重新报到。 为我看病的王宇大夫医术水平高超，而且态度特别的和蔼可亲。为我很好的解决了问题。 对这家医院我给了全五星好评。唯一的缺点是，病人实在是太多。尽管已经限流，但候诊病人依旧是人山人海。	雪绒花	2020-07-29 10:14:28	5
北京大学第一医院	北京大学第一医院，地理位置优越，交通便利。疫情期间入院接受治疗时需要二次验健康码。虽然有些麻烦，但心里却十分安心！ 医院的环境不错，干净整洁，舒适、明亮。 今天是陪老妈复査眼睛️，医生的治疗很到位，做了眼睛激光，效果还不错，	檀香LT	2020-07-29 14:09:56	5
北京大学第一医院	手机公众号预约挂号，扫健康宝进去，医保的需要到一层大厅机器取号然后选医事服务费，，直接拿着医保卡就诊就可以了，北大一院的汗管瘤技术是全国仅有的，每次都去，现在医学美容可以走医保了，医生的服务态度很好，人多，医院内环境好	玉米小姐姐	2020-07-30 12:01:12	5
北京大学第一医院	医院是北京甚至全国的老牌顶级医院，医生都非常厉害，而且大部分很耐心，基本上也不会乱开检查和药，但是就是医院的一些收费人员，咨询人员态度一般。现在疫情期间只能提前预约挂号，不能现场挂号，还需要填一些表格，稍微麻烦一些。	wzqiao1990	2020-07-03 12:28:02	5
北京大学第一医院	术前检查必备的核酸检测，医院安排了专门一块地方做核酸，统一在室外检测。 位置在急诊区域，从急诊的安检进去，但是不在楼里面，顺着右边的路往里走，尽头处再右转就是，挺大一片区域，分成好几个采集点，分别是社会检测和住院检测，因为有好几个队伍，大家别排错了。 人不是特别多，每个队伍不到十个人的样子。北大医院是采集鼻拭子，真的有点难受，虽然大夫挺温柔的把长长的一个大棉签放进鼻道，但是我的过敏体质实在扛不住啊，感觉就是被闷了一拳的酸爽，眼泪都下来了，一整天鼻道都不舒服。	胆小的豆豆	2020-07-08 06:45:36	5
北京大学第一医院	下午两点半到那儿居然停车排队排了有400+米，终于在三点多停进去了。那个时间还能取号，还好还好。抽血化验只能上午。等待叫号等了会，其它打印发票和取药这次比较快。停车费12元。 帮张旭激活医保卡能去这家医院看病了。	小咩咩头	2020-07-14 00:17:38	5
北京大学第一医院	疫情马上过去没有逃过暑热，不知为什么浑身起了荨麻疹……那滋味简直了，每天抓抓抓 皮肤科北大医院一直都是大牛，赶快从网上挂号，微信支付宝都可以，北京市医保第一次来这看病可以先从网上挂号，当天到了去窗口2或者3，用社保卡关联一下你挂的号。马上医保会把你网上挂号没有走社保的部分退款给你，之后再看病就可以用医保卡网上挂号很方便了。	逛吃逛吃	2020-07-16 11:20:08	5
北京大学第一医院	人好多，大夫开了B超的单子和验血的单子，又多花了200元挂号费直接走了一个特需B超，特需B超大夫当天就能照了，不用再等了，可有一些验血的结果还需要两天之后，B超结果甲状腺没事，可淋巴发炎了，大夫也没开药，让多喝水，三个月再复查一下B超，还要下周二预约再看一下验血结果	lnd3lnd3	2020-07-28 14:02:27	5
北京大学第一医院	我是去年去北大第一医院看痘痘，当时脸上痘痘反反复复的有很长时间，而且那段时间工作压力大，经常熬夜，所以痘痘问题很严重。 去的时候是提前在网上挂号预约，然后去医院取号去排队就诊，当时医院的人特别多，大厅有几个保安在维护人员秩序帮忙。 排队一小时，就诊十分钟，医生问了一些常规问题就开药，拿药付钱就OK了。 开的都是一些外用药膏，没有太多的作用，而且用了一段时间皮肤就会产生免疫，药就没什么用了。	安笙	2020-07-09 20:27:44	4
北京大学第一医院	作为北京的三甲医院之一，我最推荐的北大医院，不仅硬件设施好，更重要的是医德好。大夫都很耐心又专业。 114约号很方便，提前一周即可。 每楼层都有自助缴费机，大大减少了排队时间。 唯一不好的就是人太多了，胃肠镜预约都要两个月了。	乖妞妈	2020-08-01 08:30:01	5
北京大学第一医院	因为以前就有北大的挂号APP，所以预约号还是很方便的，避免了起早排队挂号了，但是对于老年人来说还是有一定难度的。 因为胳膊疼得影响睡眠了，所以挂了骨科，医生说是网球肘，累的，开了止疼药和消炎药，因为贴膏药过敏，所以医生给开了不过敏的膏药贴。 三甲医院，环境服务都很好。	蒲公英7306	2020-08-01 15:04:29	5
北京大学第一医院	2015年春末夏初时来北大第一医院看病。第一次自己一个人看病，而且还是从昌平大老远26公里跑过来的，因为这家是学校的合作医院（能报销90%）。之后因为本部医务室态度恶劣拒开转诊单，并且路程太远，再也没机会来这家医院了。北京的医疗资源真的好，北大一医环境设施都没得说，在等检查的期间自己去周围胡同溜达了。	不吃柠檬	2020-08-18 16:22:52	5
北京大学第一医院	很久没有去过医院了，小伤小病受疫情影响，自行在家自我调理。直到胸口有很长时间的不舒服，才想去看看。北大医院门诊楼很大，在等待就诊期间，看到每个楼层看病的人都行色匆匆，得病的人可真多，到处排队，但是却井然有序。自动交费机，刷码自动取药排号机都十分方便。但是最好还是不要生病，有什么别有病，没什么别没钱说的太有道理了。	富荣16881688	2020-08-19 14:00:39	5
北京大学第一医院	实力超强的北大一医是单位体检的定点医院之一，此前体检感受还不错，虽然也有不耐烦的工作人员，但大多数医生还是比较友好的。有疑问的是，体检报告下来后，那些彩超啊、胸片啊都没有附上，想去复查连检验依据都没有。 再就是去补过一次牙，效率、服务、技术都不错，可是看到我智齿就建议我去极难挂上号的北大口腔拔了。 这次是先后去北大一医皮肤科检查、复查皮肤小问题，给皮肤科杨教授手动点赞！专业水平就不说了，还是接触过的最认真、耐心、细心、温柔的医生了，给人很值得信任的感觉！同样的问题此前也去首医大某附属医院检查过，30秒诊断，开药，感觉相当之草率随意……而在杨教授这儿，望问测查，来龙去脉解释详细，虽是小问题也非常认真地解释，检查复查两次在她屋坐诊，都是几十分钟的时间，并且没有乱开任何药。小插曲是检查那天抽血处电脑系统崩溃，复查那天皮肤科控制电脑的那条线路停电瘫痪……都导致排队时长大增，不过医院还算是比较快地…	Tree	2020-08-08 08:54:35	5
北京大学第一医院	上周带孩子去看病 进医院同样的扫码查看健康码，家长登记信息等等 由于疫情又是下午去的，基本没什么人 大夫很负责讲的很细很认真 孩子生病基本就来这家医院与大型的儿童方面的医院相比各方面都很好，至少把孩子生病当回事 而且也没有这么多的小病号	Grace得啵得啵得	2020-08-16 18:27:24	5
北京大学第一医院	因为疫情原因避免人与人接触，挂号，收费，拿结果一律半自动化机器上完成，非常方便.挂号在手机可以预约挂号，一下子可以看到两周的，比较难挂的也能抢到，医院从门口到每层都有医院人员值守，患者随时随刻遇到问题都可以找到他们帮忙解决.	Isaiha_1695	2020-08-19 08:43:51	5
北京大学第一医院	挂号的时候一定要看好 是门诊楼 还是 妇儿部 还是 男科中心 地址完全不一样 一定一定一定⚠️要提前查好	尤里有力	2020-08-09 15:58:18	4
北京大学第一医院	【为啥不是优质了】 最近身体上下出问题，是北大医院的常客了， 也是点儿背。。。因为离家近，也懒得注册其他医院账号了，哈哈哈哈所以每次看病都来这。 【挂号】很方便，这也是老来这的原因之一。公众号注册完，就能在线挂号，不用下app. 而且挂号时可以看到每个科室医生的排班表，医生的治疗范围，余号，建议访问时间什么的。 可以根据想看的医生时间，来安排自己的时间。 【医生】最近看病n个科室的小哥哥小姐姐，还有骨科看关节的主任李医生都很亚撒西，笑眯眯的。还跟负责认。 刚摔伤那次，照完片子回家，路上被一个小医生电话呼唤回去了，说给主任看后建议再多角度照下。 骨折看手臂因为没有按照叮嘱锻炼，“挨训”了[笑哭]后面因为我比较担心恢复情况 对我进行安慰。 照片子的医生可能是怕病人疼痛，机器面前跟哄小朋友一样[笑哭] 让病人感到温暖 【设施】医疗设施我就不评论了因为不懂。 其他设施倒是很方便，有自助购物机，可…	肉肉在哪里	2020-08-16 18:52:06	4
北京大学第一医院	最近左臂总感觉有点痛，提前手机注册，预约了北大医院的骨科。 医院总是那么人山人海，看医生，拍片子，等报告，缴费，拿药，再拿着报告去看医生，全套流程现在都可以自助完成，又省时间，又省力，现在互联网带来的便利真是越来越明显。除了人多，真是非常满意。	大鹏展翅	2020-08-31 09:07:15	4
北京大学第一医院	作为医院的散财童子，真的去过北京很多医院，整体感觉最好的就是北大第一医院，支付宝或者微信都可以挂号，现在是每天下午五点可以挂一周后的号。一般的病挂个普通号完全够了，我碰到的普通号的医生态度也挺好。如果比较严重，带名字的专家号，跟协和，北医三院比，好挂太多了。	匿名用户	2020-09-21 08:44:45	5
北京大学第一医院	不能当场挂号，得提前预约。洗牙还要先做核酸检测	小咩咩头	2020-09-10 16:06:48	4
北京大学第一医院	去皮肤科看汗管瘤，周末可以看诊，就是必须提前预约，取消现场挂号了，当天也不能加号。我有医保卡，第一次挂号用支付宝失败了，没办法特意去医院了一趟，线下自助机1分钟就关联了，但是也没办法当天看病，因为没有号…别问我为什么一定用医保卡，因为挂号系统，不管是支付宝还是微信都不让我用临时卡缴挂号费…大概是我笨吧…关联以后预约了下周日的号，这次很顺利见到了医生，确认了汗管瘤可以电解，但是治疗室周末不办公，于是完成了各种缴费取麻药以后，回家了…隔天周一早早来到光疗室预约，好么，三个月以后见，治疗已经预约到了12月…	小恶魔	2020-09-18 11:41:35	4
北京大学第一医院	医生 皮肤科的彭洋医生年轻有为，坐诊时间是周二周三和周五上午，只需要在这些时间段挂主治医师号 在分诊处就可以报道啦。每天上午7点就可以开始刷卡报道，8点就开始诊疗了。 流程 支付宝挂号-自助机器报销医疗服务费-分诊处报道-等待叫号候诊-诊断时记得要病例单作为补充费用报销凭证-诊断后在支付宝或者自助机器付款（支付宝微信均可）-在取药机器取药排队-在人工窗口取发票-去药房取药。 环境： 北医一院真的很棒，自助机器都有服务人员帮忙，电梯里也有人看顾。	Arbok	2020-10-06 08:55:37	5
北京大学第一医院	老妈一周来心跳慢 几次测出心率37 并逐渐出现身体衰竭现相 急去元大都附近两大综合医院看 中日医院急诊大夫态度生冷令人以为她在生气 安贞医院虽是心脏专科 但在检测发现老人双侧胸腔积水后竟告知不符合急诊病房收治条件 必须ICU治疗而ICU没有病床 故取消原定住院承诺 要我们另谋其它医院 而老人只要停止点滴急救 就马上有生命危险 当时真正感觉到什么叫绝望 好在安贞医院主治大夫推荐我们去北大第一医院 真心感谢这个推荐 因联系北医大夫后告知可进CCU 从120进入北医急诊大门开始 就感到与前两所综合医院的巨大差别 急诊医生 检测护士都马上出现 询问病情 抽血 测血压 测心律 马上同步开始 挂号登记就近进行 之后询问登记病情 开化验单 心脏监测 核酸检测同步展开 付费后 CT 验血立刻开始 我如果证件 费用齐全 照其程序抓紧执行 住院前只需3小时左右即可完成全部操作 我因医保卡未带付费等延迟等原因…	x1T5B9	2020-10-31 12:19:35	5
北京大学第一医院	过节爷爷发烧，陪同来到急诊看病，人挺多，先做核酸各种检查，排除新冠，然后开始等待看病，急诊人比较多，等待时间比较长！中间穿插各种重症病人，看了内科又看了外科，大夫还比较认真负责，然后开始打点滴，中间过程大夫还来问过一些问题，基本上我们家属有问题都有回复！今天已经第三天了，明天再验个血没问题就可以不用来了！祝愿大家没事都不用来医院，都双节快乐，身体健康最重要！	后来816	2020-10-02 15:06:21	5
北京大学第一医院	如果号挂得晚，号码靠后，那就晚点到。取号、排号、看病、打印发票、取药，一气呵成挺快的。虽然也有等待时间，但不会太长。 进门扫健康宝登记，里面还得再登记填写个医院的表，真够严的。 离北海北站西南口很近，坐地铁方便	匿名用户	2020-10-15 15:58:27	5
北京大学第一医院	网约挂号服务热情，大医院环境优雅，医术精湛。	chengjinyin	2020-10-25 08:33:14	5
北京大学第一医院	挂号很方便，微信预约，现场报销取号。 就诊略混乱，做完检查的患者不管大夫是否在看其他患者直接进就诊室，也不在分诊台再报道。 劝大家如果真是急症，别犹豫直接去找专科大夫加号，我是找了个主治医师，看了三四次没啥效果，还越来越严重才转的专科，目前还没缓解。不得不说国内就诊跟国外就诊体验真是太不相同了。。。	猫狗之家	2020-10-24 20:56:30	4
北京大学第一医院	经常来北大医院看病开药。 天气凉了，皮肤干燥，瘙痒，想开点他们家的特制曲安奈德擦剂和消炎止痒液，却被告知，暂时没有货啦，问什么时候能有，不确定，只能打电话咨询。好吧，只能经常打电话问问啦！因为这两样都很好用，所以只能等着有货再来啦！	蒲公英7306	2020-11-19 14:16:03	5
北京大学第一医院	提前一周挂号，多数医生态度和蔼，军事医疗费可实时报销划转到账，收费合理。	tiantianhaoxinqing11	2020-11-21 09:26:51	5
北京大学第一医院	投诉原因态度非常差，早上8点半就一副不耐烦的态度。8天3次去你们医院，排队加起来有一整天的时间，就换来两分钟不耐烦的糊弄。 说病情不想听，你让我去特需检查，我排了一上午的队，我说说检查医生说的检查诊断也不听。 一共没说两分钟就给我念了念检查上的话，就进来个医生俩人讨论别的事。你有重要的你先说我等着呗我也没说什么，结果乔大医生看了我一眼说你走吧。走？走哪去？我还稀里糊涂没问明白情况呢我就走。求人给我看病嘛，还得陪着笑脸说：医生在占用您一点时间我在多问一句。好嘛，都不是不耐烦的态度了，直接就快急眼了：你这人，赶紧问赶紧问。 人家都快急眼了我赶紧问吧，问了你倒是给我说完了啊，结果还是应付了我一句就＂你走吧，你出去吧＂就不在理我了，我干站在哪好尴尬好郁闷，我当时真的在思考翻不翻脸，动手的心都有了。 最后还是带着一堆疑问被哄了出来，真是＂医者父母心＂的表率啊。 别跟我说体谅医生看诊人多，大早上8点…	匿名用户	2020-11-16 12:40:29	1
北京大学第一医院	看病就去北京大学第一医院。我因下肢静脉曲张挂到了血管外科郭宏杰副主任的号。他医术精湛，态度谦和。处处为患者着想，百忙中还会想着怎么让患者少跑路，快看病。这家医院的其他人感觉也很好。有很多细节令人感动。字数有限，不能细说。要是全国的医院都象他们一样，就不会有医患矛盾了。真应该树这家医院为一面旗帜，让他们的院长介绍一下，是怎么把医院管理的这么好的。相信一个患者的真实体会，有病就去北京大学第一医院，是最正确的选择。	点小评7384720724	2020-12-08 15:49:27	5
北京大学第一医院	修了新的大楼以后，条件好多了。给家里人挂了周末的半天门诊，号比较靠后，上午快11点才到，地下停车位还有不少空车位，上去候诊了一会就喊到了我们的卡。感觉很方便，支付宝预约不用现场取号直接去诊区候诊即可。比其他医院要方便一些。我们看的皮肤科，全国第三排名，周末只有主治，但一般的毛病主治也够啦！	大龄已婚女壮年	2020-12-17 11:44:12	5
北京大学第一医院	人最不爱去的是医院，但有病又必须要去。我六十多岁了，去过东北，北京的多家医院，建议去北京看病就去北京大学第一医院，他们的医术，医德，医风都会让你满意的。提前一周在网上挂号。 这次去北京大学第一医院，是做下肢静脉曲张手术，网上挂的血管外科郭宏杰付主任医师的号，十一月二十四日首诊之后做各项术前检查。十二月七日上午就安排了手术，这期间遇上的人和事我必须要在这赞一下，让大家了解这家医院。 先说一下郭宏杰医生，和以前在其它医院见过的专家完全不一，他态度谦和，处处为病人着想，为了让患者少跑路，他把检查单上写明约在几号，几点钟。我做完检查拿到结果，正好赶上他门诊。更值得说的是他的手术。每个患者进手术都会紧张，怕疼。这次手术，不但一点也没疼，还很享受，说享受一点也不为过，手术过程中手术室轻声放着理查德.克莱德曼的钢琴曲，我看不见手术，因为是局部麻醉可以听见郭主任带教一个学生，他不但耐心教他技术，还鼓励他…	点小评7384720724	2020-12-09 15:54:56	5
北京大学第一医院	自从搬家到西城以后，十次有八次看病都是来咱们北大~ 位置 西什库大街，城里嘛又是这核心地段儿，不好停车，最好还是公共交通前往，地铁是6号线北海北站，出来步行三五百米就到，还是很方便的~ 挂号 医院有自己的微信公众号，每天晚上12点就放出来几个第二天的号，真的是非常方便的~ 看过内分泌、外科、血液科、呼吸科、心内科、妇科（在附近的另一处单独的大院儿，车站名是西安门），特需、知名专家、副主任、主治医都看过，总体来说不管是医术还是医德都非常不错。近一年信息化也做的很好了，很多检查结果都可以微信公众号里查询了。总体来说是一家值得推荐的好医院	糖糖	2020-12-25 01:05:13	5
北京大学第一医院	在北京卫视看到北大医院的内镜中心，早就想做无痛胃肠镜了，所以早早的就预约了 不过做这个检查真的有些麻烦 检查前7天就不能吃阿斯匹林，波立维，还有抗血小板的药物，带籽的蔬菜水果不能吃 还有吃泻药，最后拉出水样的大便 不过北大医院内镜中心真的很好，医生专业，护士也很棒	开心每一天	2021-01-01 04:14:32	5
北京大学第一医院	北大第一医院是三甲综合医院，位置很好找，交通便利，地铁6号北海北站，4号平安里站，平安大街公交车也很多，开车朋友，停车不好停，经常堵车，分门诊，第一住院部，第二住院部，还有第三住院部，院区比较分散。一定要问清楚了。医疗设备，技术水平都是一流的，现在预约号，用北京大学第一医院服务号，微信公众号最方便准确，提前一周可以约号	房房	2021-01-09 17:14:11	5
北京大学第一医院	医院在什刹海旁边，北海北D口出来直走五分钟就到了。来看皮肤科，身上有个胎记想用激光祛了，上次来的时候不巧，激光室在搬家，挂的陈喜雪大夫的号，直接让我等两周不用挂号周五去激光室找她 注意：激光室是全自费的项目，挂号也不走医保，需要单独办一张自费的就诊卡 早上八点半到的，人非常少，等了十分钟左右开始做皮秒，赛诺秀picosure的仪器，三甲医院也放心的没问仪器序列号验真伪，40元/下，做之前大夫也会让你看一眼仪器是的计数是从零开始的 皮秒有点疼但是还可以接受的程度，因为不是祛斑是祛胎记，大夫说有可能没有效果，要提前做好心理预期，如果没有效果五年内都不用来了，直接等激光技术更新…这大实话果真是公立医院的大夫 几分钟后皮秒就打完了，会给你敷上修复膏，就是理肤泉的b5修复霜，还会给你两片小样回家接着抹三天等痂掉就行了 整体过程陈喜雪大夫态度也非常温和，专业，不过是医院也就不说下次再来了hhh	匿名用户	2021-01-15 13:40:07	5
北京大学第一医院	八百年不写一条，今天实在是呵呵了 都看急诊了谁不急呢，挂号就有大妈要求插队在我前面，我说对不起我今天让不了呢 后来抽血什么的正赶上交接班，我想着等就等下吧，结果又一个大妈！过来按铃然后就是她抽血，后边的大爷大妈嫌我们抽得多麻烦什么的！ 真心建议不着急的就别让挂急诊了，我们也不想吵架！ 还有急诊的护理员也真够一呛，我这手里有带血的棉签想问他那儿有医疗垃圾桶，结果跟我说这儿哪儿有啊你去大厅！留观室没有医疗垃圾？？？都在大厅么？培训了么就上岗？后来做完CT搀着走，后面有个工作人员让我们让一下，说实话我没长后眼，我就右边让出来了，结果人家接着喊让一下让一下，可以让没问题，但你能不能说一声你想哪边过？？？搀着病人真的顾不上周遭的甲乙丙丁！楼道本身不宽敞，还遇到老夫妻俩非要找负责人投诉，一个是病不够严重还有就是真的太多不到位了！虽说特殊时期都不容易吧	哇哦	2021-01-15 10:23:50	4
北京大学第一医院	老婆在手机上挂的号，这个时间依然没有号 我们第一个到了眼科，医生还没有上班，我们就陪着孩子玩了一会，这段时间医院也没有增加多少人，室外有一个核酸检测的。不得不说这个天气实在是冷啊。等到了十一点左右医院里的人多了起来，我们也算复诊完了。	wei238wei	2021-01-07 19:44:15	4
北京大学第一医院	老北京人都熟悉刘宝瑞相声当中的此大酱碗，在北京医疗界也是赫赫有名的三甲医院，因为离我单位近，我家老人有什么病基本都在这儿看，感觉医术较高，开的药剂量比较适中，大夫不卑不亢，既不像协和医院专家们的高高在上，也不像有些小医院全是口头功夫，热情的过分。门诊楼和急诊楼改造以后环境好了很多，分诊系统也大大提高了效率，就是看急诊有点儿急人，因为疫情影响和资源有限，想快点儿做完检查输上液没有七八个钟头很难达到[流泪]。	匿名用户	2021-02-01 10:23:49	5
北京大学第一医院	孩子视力不太好，停同事介绍，说这家医院的儿童眼科不错，于是约了号过来看看，我是在北京大学第一医院的公众号上预约挂号的。这里给孩子看眼睛的人是真多。医生说想要看是真近视还是加近视，还要做快散和慢散，慢散是最准的，于是约个做做检查吧！医院还不错。	冰冷的心2001	2021-02-24 15:29:31	5
北京大学第一医院	学院派大医院！没得说！	匿名用户	2021-02-26 17:33:03	5
北京大学第一医院	在平安大街西什库的北京大学第一医院，是一家三甲综合性医院，位置非常好找，交通便利，地铁公交都能到，建议不要开车，停车位很少，北大医院分为门诊楼，急诊楼，另外还有三个住院部，院区比较分散，前来就诊的一定要问清楚。医疗设备比较先进，技术水平也是相当的不错，现在因为疫情，所有挂号都是在网上。	雅雅103143	2021-02-27 10:52:47	4
北京大学第一医院	差！差到极点！去看病等了一中午医生就说去做个B超！任何话没说！难道现在的医生都折磨厉害了！看病只靠仪器检测？然后护士让交钱！在然后就是一周之后来做B超！我想说做个B超检查需要一周以后嘛？简直不敢相信北京大学第一医院折磨牛逼！如果一周之后病人出现不可控问题谁来承担责任！简直是开国际玩笑！这是我见过最差的医院！没有之一！	上海滩888888	2021-02-18 17:07:22	1
北京大学第一医院	北京第一医院绝对没得说，确实非常好。提前一周挂号，专家号每次都是满满的。疫情期间，也会检查严格才能进去。前台有询问处，楼梯，缴费处都有专业人员。还有很多自助缴费机器，取片机器，特别便利。位置也是很好，地铁站北海北，距离500米左右。	爱吃肉的天佑	2021-03-15 16:54:48	5
北京大学第一医院	妈妈更年期最近心情特别不好带的家里人情绪都不好 支付宝挂了个特需心理咨询挂号费500块钱 全程不到半个小时 做了一百多道题诊断抑郁症 开了600多块钱的药 全程没有话聊疏导患者心情 感觉这500块钱花的太不值得了 诊断 开药100块钱的普通门诊都可以吧 挂的特需就是想让专业的医生来给开导下 医生说以后想疏导情绪500一小时 2个小时起。挂号费500一次就要1500块钱 真的不是一般家庭能承受的 唉不过也没办法 命总比钱重要 真的有病还是得看。就是觉得500块钱的挂号费有点浮躁了。三甲医院也是如此。	一个小菇凉	2021-03-14 23:03:57	3
北京大学第一医院	全国最好的泌尿外科，北大泌尿。 医院医生都是一流的，医德也很高尚。 给大家写几个可能用得上的经验吧 1 如果想打印复印病情，北大第一医院门诊出门对面，过马路有个打印店， 2 特别急的情况先去门诊楼拐弯处的急诊，检查可能不需要预约，做b超快。 3 附近500米都没什么卖吃的的地方，东西也不便宜，如果饿尽量定外卖。这样不耽误看病 4门诊出口处的小报亭不要去问路，也别买东西，老大爷态度恶劣，对外地人态度特别差。他门口的报纸千万别蹭上，我们蹭上了，没买，他能硬说我们把他商品摸了不买，让我们赶紧滚蛋[调皮]	匿名用户	2021-04-15 00:20:24	5
北京大学第一医院	北京大学第一医院也是北京著名的三甲医院，地理位置十分便利，坐落于西城区，离西四、什刹海、府右街都很近。医院功能齐备，科室齐全，住院部分成两个，第一住院部在西安门，第二住院部在后库，前来办理住院的患者千万不要走错。	shihongfo	2021-04-25 21:47:31	5
北京大学第一医院	微信搜索北京大学第一医院进行挂号，每天下午四点放号，自己勤关注着比其他平台要方便，可以更清楚了解医生的专长，选好需要挂的号直接缴费，再到医院的电子机器上报销，之后到分诊台排队就诊 报销：机器上有明确的指引，支持电子社保卡，没用过需要先激活，在支付宝搜索“医保电子凭证”，通过人脸识别即可注册登录，机器扫码完成激活，需要填写基础个人信息，之后选择报销，即可原路返回报销的费用，很方便 分诊及诊断：扫医保电子凭证即可完成排队，大屏幕会叫号全程很流畅，负责治疗的医生是专家，带着几个实习医生和大夫做临床会诊（被围观讲解），非常平和客气，汗管瘤特别容易与脂肪粒混淆，可以选择电解和激光治疗，电解的创口和治疗效果更优，最后选择了电解治疗，医生并不实际参与，是光疗室的大夫负责。 汗管瘤治疗：62元一颗，密度比较大，最后开了30颗，一盒麻药（49.79），全部医保报销后缴了720元左右；机缘巧合下当天安排治疗…	风筝	2021-04-25 11:12:22	5
北京大学第一医院	提前在小程序上预约挂的号，当天下午因为事情耽误没能去，小程序上不能退费，要到医院窗口去退，我就是因为有事去不了医院才要退号啊，我要是能去还退什么号...五点之后医院下班，我去也不给退了，五十块钱就这么没了，无语...	匿名用户	2021-04-21 20:40:29	1
北京大学第一医院	来北大医院看病，进里面就一个感觉人真多！网上挂号也可以（每次我都抢不到号[流泪]）早点来医院窗口挂号也可以，北大医院环境很干净，地面都可以照出人影。疫情期间防控很到位，每一个入口都有安检和测体温的设施，座椅间都有间隔，很多的自助机器～挂号的～缴费的～打印的～拿药的～方便食品～还有医疗本自助售卖，减少了人员聚集，也方便人们操作。医院的医生很专业，各处的指导人员态度很好，告诉各处路线很清楚明了。医院虽然很好，但是自己还是需要注意自己的身体尽量别生病，痛苦是自己感受的。[流泪]	爱吃的果果2626548958	2021-05-18 18:39:29	5
北京大学第一医院	收费窗口明示[85岁及以上长者本人、现役军人本人办理优先]…你以为拿到养老卡就算老人了，殊不知那只是迈进老人群的第一道门槛。 缴费可以在每个楼层的机器上办，但打印发票还要到一楼大厅。虽说有仨窗口是专门做这事的，但排队一样长。 重点是挂号一律在线上，普通的很难找到。来来回回刷，碰巧有退号的（猜的）），总算看上。 医护都很好，认真负责。看病历，问我怎么去某（莆田系），我说我也没办法，挂不上您医院的啊！	XS320	2021-05-07 15:44:54	4
北京大学第一医院	一岁8个月的宝宝查视力，看到这里有小儿眼科就开始在114平台努力挂号，准确的说是抢号，这个科室很难抢。提前看了大众点评，了解到车位很少，没有开车前往，用别人评价里的二维码在路上就填好了流调，到地儿不用现填，节省了时间。 第一次去，自助机可以激活医保卡，然后取号，整个过程特别方便，自助机旁边还有志愿者，有不会的可以随时问。 没带本，也是到自助机那买，我的手机不知道为什么死活没信号了，让素不相识的陌生人帮忙买一个，说转账给人家，非得不要，虽然只有5毛钱，也是觉得特别不好意思。 服务： 取了号到分诊台刷医保卡签到，等着叫号问诊。医生态度真是太温柔了。然后去验光，验光的医生和护士也是超级温柔，轻声细语。当时有个宝宝尖叫哭闹，声音震耳欲聋，给我们验光的医生一个劲儿的安抚我家孩子，别害怕，咱们不要受影响。 效果： 检查的仪器是之前在其他医院没见过的，应该是比较先进了。 不足： 没找到哪儿能自助缴费，…	小尘尘	2021-06-06 17:19:43	5
北京大学第一医院	打印发票的人这么多…还是工作人员效率低？前面的大妈都在抱怨，别的医院都是自助打印	匿名用户	2021-06-22 11:08:50	5
北京大学第一医院	牙齿有个洞这让我着急的不行，牙齿有问题一定要早发现早治疗，北京各大医院的口腔科都不好挂号[大哭]，幸运的我提前一天网上看北大医院口腔科的号，居然还有退号的还是明天，我就知道果断出手，第二天跟领导请假就去了。 进医院要扫码安检，人挺多的，口腔科在急诊楼，我去的有点晚，黄大夫给一检查说有两个需要补的，而且是自费不能走医保，那我也要补哦，黄大夫技术高超，和蔼可亲，还说了保护牙齿的注意事项，非常感谢	诗文	2021-06-26 12:12:40	5
北京大学第一医院	位置 北京大学第一医院位于西什库大街8号院，近地安门西大街。乘6号线地铁在北海北站下车，出A(西北)口，步行即到。 环境 服务 北京大学第一医院是一所三甲综合医院，其医疗质量水平有资料显示：该院系位居协和、解放军总医院、北京大学第三医院之后的北京市第4名。(仅供参考) 经过多年的扩建与改造，目前运营服务的该院，软硬件服务升级明显，门、急诊候诊和住院一部、二部相互贯通，环境改观，设施(自助挂号机、检查报告打印)数量多，分布广，由于坐落核心区中心的位置，不建议自驾车前往。 就诊体验 事实上，北大一院的特色科室，如肾内科、泌尿外科、皮肤科、小儿内科、心血管科、临床药学和传染感染科闻名国内。这里也有一些可圈可点的安排。 亮点 1⃣ 自助服务强大。 设备功能多元、操作界面清晰、互动性强；同时配备多名志愿服务人员巡回帮助、协助指导操作，其中核酸自助开单 + 检测，着实便利。 亮点 2⃣ 公共设施人性…	陆阳ddianping	2021-06-22 07:32:14	5
北京大学第一医院	挂号挺方便，在北大医院自己的公众号。不知道这个医院为啥每次都是这么多的人！尤其是上午，下午人略少一些。没找到打发票的机器，排队能排废了腿，怪不得看到好几个老年人都带着马扎来排队呢！妇科和儿科不在这边，还有一站多地，简直了！挂的号只能废了不看了。打检查结果和ct片子倒是挺方便的，不用进医院里面，在门诊出口位置就有机器自助打印。空腹加强CT一般医院只有上午做，这里下午也有，可能人太多了，但是做完3、4点了，一般人真是扛不住！还有，这里挂号没有打印出来的挂号单，第一次来真是一脸懵。在机器取号后，拿着医保卡到护士台报道。	媛--来是你	2021-06-28 18:53:55	5
北京大学第一医院	看病之前 第一步 先在门口刷健康宝，进医院。 第二步 进门后扫一个二维码进行门诊患者流行病学调查问卷简称“流调”。 第三步 到25号窗口进行个人 医保卡激活(因为我是医保患者，第一次到这家医院来看病，需要做一次激活，以后就不需要了。) 第四步 在一层自动的取号机进行取号和缴费。 ☞小提示:缴费后是没有打印纸制换号单功能的，最好自己拿手机拍个照。☜ 第五步 到科室分诊台报道 ☞小提示: 因为我没有纸质单子，用的电子医保卡，报道也挺费劲，说了半天我的名字医生的名字什么的。如果有单子或者是带了实体医保卡，就方便很多。☜ 最后就是等电子叫号，去对应的诊室找自己医生正式看病啦。 …………看病过程………… 门诊医生看了患病部位，又询问了发现时间，感受。 就开了一系列检查单子。 自助缴费后就去各科室进行检查啦。 现在医院做任何病理活体组织学检查都需要提前一天先验血以及核酸检测。 所以，当天去抽血和核酸…	永远有多远	2021-06-18 11:23:23	4
北京大学第一医院	差！差！差！皮肤科6.17周四上午号 普通科诊室 等候区一进门正对的双人间诊室的女大夫，门口写的姓邹。大家积极避免！ 我搞不懂现在各大医院挂号政策到底能多五花八门。工作日专门抽时间大老远过来，医生一句好脸不给你，把你当透明人，柔声细语礼貌问他，人家看都不看你，你们北大医院出来的医生就是这副德行吗？我活这么久第一次见到态度这么恶劣的医生！勉强理解你们，你们也辛苦，大家生活都不容易，但是这也太过分了吧，你把别人当人吗？你若不怕别人当人的话，怎么可以指望别人把你当人呢？OK，反正我不确定这个女医生到底是姓什么，但是大家最好记住。北大医院体盛名在外的皮肤科 还带两位学生的大夫，包括他两位学生也是非常的无理。你们这样够了，不管你医术多好。我要给你这个差评。当时我是素养好 所以才没骂你病人问你问题，你可以拒绝，但你不能全程无视别人。过分	ivvvvvvvvyy	2021-06-17 15:25:04	1
北京大学第一医院	北大医院新门诊楼一日游，北大医院新门诊楼临平安大街，有停车场，至于早上排不排队嘛就不得而知了，新门诊大楼一共五层，一层挂号处和药房，二层肾脏内科，泌尿，消化内科，骨科，普外科，三层检验科，眼科，可通往急诊楼，四层呼吸，胸外，内分泌，神内神外，五层皮肤科和干部门诊，地下一层是医学影像科，滚梯入口处设有咨询员，很贴心，还有很多便民服务，病历本售卖机，共享轮椅，整体感觉还是不错的，不混乱，环境整洁干净，大夫服务也不错。	单板笑笑	2021-07-05 16:36:50	5
北京大学第一医院	全国综合排名第七的医院，今天带家人来办理住院，医院分三个部分，一个是门诊部和急诊部分，一个是住院1处，一个是住院2处，之间相互间隔在1000米和2500。住院2处可以通过门诊地下坐地下通勤车过去。总体便利性，服务态度，医术还是很不错的，这里对内分泌，嗜铬细胞瘤在全国是最好的。停车很费劲，不建议开车前往。	小黑	2021-07-09 08:30:27	5
北京大学第一医院	前两天手腕痛，在网上预约了周一骨科，没想到赶上今北京最大的一场降雨，本以为会是一个看病专场，真的想错了，医院最不会缺的就是看病的人。 流程 【医事服务费】是退掉网约号多付的钱 【专家号】可以晚去一些，因为大夫要早上先去查房。我挂的是4号，大概快9点才看上。 【事先准备】别的医院照的片子和诊断证明，可以减少时间，因为自己的病太轻，带去的片子足以证明自己的问题，省去照片子的时间。 【骨科看病心得】担心自己的手腕，希望看好一些，所以挂了专家号，其实大可不必，你把自己的病看的很重要，其实在专家大夫眼里根本不算什么，自己反而很高兴。 【疼痛门诊】骨科专家建议再挂一个疼痛门诊，可以更直观的针对我的病症，这次是真享受了VIP服务，聪明的选择了普通号，患者不多，去了就看上了，林增茂大夫特别棒，又耐心，一直保持着微笑，说话谦和有礼，技术也是棒棒哒。	富荣16881688	2021-07-12 17:54:57	5
北京大学第一医院	之前不了解北大医院，现在觉得真的挺好的，人不算多，大夫比较亲切，号也比较好挂～ 急诊很方便，夜里这边车位充足，本来需要拍片的，跟大夫协商，最后没让拍，不像有的医院都是强制的，感觉挺人性化，记得提前填好问卷～	刘老师爱生活	2021-07-19 12:00:19	5
北京大学第一医院	没有打发票的自助机，这点非常不方便，有时候要等40多分钟！测核酸是在门诊大门东侧，不用进门诊大楼，捅鼻子，这眼泪哗哗的！做膀胱镜一定想着提前挂膀胱镜的号，并且三天内做核酸。我倒是提前挂号了，不知道怎么没成功，幸亏还可以挂当天的号。另外，做膀胱镜一定要让家属陪着来，这个检查在别的医院都是要住院做的，相当于一个小手术了。做的时候疼还能忍，有麻药。主要后劲儿大，完全走不了路，至少有两天时间让你痛到怀疑人生！	媛--来是你	2021-07-14 19:22:45	4
北京大学第一医院	来做肠镜，没麻醉的那种。太瘦了（啊，最近听好多人说起，才意识到了自己这一点），肠子在腹腔内都挤成一团，特别弯弯绕。多亏了这里的大夫，手法水平一流，没太受苦。感恩 做完出来，医院都空了，5层内镜中心，还在加班加点，真不容易啊这些优秀的高材生	侠女王慢慢	2021-08-04 22:31:51	5
北京大学第一医院	这家医院的小儿眼科是比较有名的，每逢假期可谓是一号难求。孩子的视力有点儿小毛病，这些年都是来这儿看的。对于其它科室就不太熟悉了。挂号推荐使用微信或者支付宝，可以提前一周预约，还可以根据每人的特长选择大夫，非常方便。	十二点前我不困	2021-08-31 17:44:47	5
北京大学第一医院	在这待了一天，挂了三个科，骨科看我的腿，眼科，神经内科。 医生算挺负责，挂号先从微信上挂会快很多，挂的自费号也可以去窗口关联医保卡，给你退费，但是不管是专家还是普通医师，都只报销40。 设备吧，不知道怎么说，有的设备看起来有点老，出报告的时间又很快，比如做ct，做完半小时自己去扫码打印，很快。包括交费，都在机器上一步完成，医生给你开完，就可以直接在当层机器上扫码支付，不用去窗口一步一步排。 北京最吸引人的不就是医疗，教育资源，医生在这里也能最快进步成为名医吧，毕竟疑难杂症都来北京了。 三个科的大夫都跟我说没啥事，眼睛要注意⚠️，我这一天在花钱买安心。	songdazhong	2021-08-17 22:01:41	5
北京大学第一医院	忘记拍照片了[笑哭] 总体来说这个医院看着很高大上，周围很多好玩的地方[笑哭] 人很多，排号的人也很多，大夫很认真负责，年纪也不大，感觉也挺有经验的，人也很好，感觉挺亲切的，遇到的其他医生和护士小姐姐态度也很好，虽然看起来很忙，但是还是会很热情的回答你的问题，忙而不乱。	NXB	2021-08-21 09:54:35	4
北京大学第一医院	这个人是二层泌尿外科护士台的护士（照片是另次拍的）,负责发B超检查等报告单之类的。里边大夫送出了报告单,就放在她面前的台子上,她不叫人名来取。去找她要,她在那儿看手机。和她说了几次,她装听不见。这叫上班呢？大家在这做完B超等着取报告单,有的是等着大夫看病。屡次看见她这种麻木懒惰的工作态度,引起不满,吵嚷。	匿名用户	2021-08-11 10:25:09	1
北京大学第一医院	我爸我妈拍片子两次 被误诊两次，多亏家里有影像科朋友，真耽误时间 去年我爸住院 每天都跑医院，一周7天 能看见三四次员工和病人大声吵架。员工对老人态度及其不好和没耐心 真心希望管理层换个有脑子 有爱心的领导 多走两步去协和吧 别在这浪费健康和生命	匿名用户	2021-08-11 18:30:54	1
北京大学第一医院	综合性比较强的医院，而且环境比较新，因为装修过。比附近的积水潭和人民医院强。停车方便，但是注意单行线，附近也有路侧电子停车，早来吧~停车也难。这里的医生态度比较好，挂号可以在支付宝或者微信挂，每个楼层都有自助机，也是很方便的	小科鲁兔	2021-09-22 14:14:03	5
北京大学第一医院	近期又来到了这里，感觉环境依旧不错，门口健康码查询的比较负责，直梯有6部，完全够病人乘坐的。这个医院大部分的医生都和蔼可亲，有问必答，但是有个别医护还是差点意思，但是也能理解，毕竟天天一上班就那么多人	匿名用户	2021-09-30 10:59:40	5
北京大学第一医院	环境：就医环境不错，就是装修有些旧了。 服务：医生和护士都超赞，尤其是医生，询问细致，看病仔细，热情和蔼，非常贴心。 北大医院做核酸检测的人不算多，在门诊楼外的方舱里，收费80元，需要排队，也就20个人左右，基本上等待15分钟就可以做完。	红色火焰	2021-09-10 10:21:12	5
北京大学第一医院	北京大学笫一医院在西城区厂桥是北京一家三甲医院，每天有来自全国各地的患者到这里就医，由于开通了网上掛号给广大的患者带来了方便，不用很早就到医院去排队等候，这样大大方便了患者，我随然不经常去医院，能通过微信完成我的掛号方便就医，最近腿一直不好，经常疼痛，无力不能长时间行走，给​​生活帶来了很多不便，今天来到医院预约24日进行双腿​动脉血流彩超检查，不过看到医院患者太多太多，希望人们都健康！​	cjk	2021-09-18 20:08:23	4
北京大学第一医院	新门诊楼，环境挺好。 带老人看了消化内科和神经内科，整体服务还行。两个科室看病时，科室门总是开着，根本做不到一医一患。消化内科让老人躺下检查腹部时，也没有帘子遮挡，几个大夫在一个诊室，男女老少都有，希望医院改进，1.真正做到一医一患；2.上床检查身体时，应该拉上帘子遮挡，保护患者的隐私。给老人开点通便和高血压的药就600多，再加上两个科室的150元挂号费。	皇城根下的烹饪高手	2021-09-26 20:31:42	4
北京大学第一医院	我在北大医院做冠状动脉造影术 这是个医学专用术语，就是给冠心病❤️人的心血管主动脉做造影，以检查血管内部的情形。 最近因为胸部疼痛，入院治疗，做了一次冠状动脉造影术。 在医院里，心情忐忑不安，不知道做出什么结果。第一天做各项检查，化验。第二天进手术室手术。在手术室外，看别的病人不说欢欣鼓舞，起码都很放松，不像我吓的要死。 上手术台，助理医师做各种准备工作，消毒、局部麻醉、手腕上留针筒等，一切都悄无声息。我意识清醒，静静的躺着。医生开始操作，只感觉不断抚摸我的手臂。不知道助理医师们在做什么，有一个圆形东西在我头上方来回移动。身体左侧好像也有仪器动。也就二三十分钟，医生告诉我做完了。有三处血管狭窄50％，但还不用放支架，以后按时服药就行。 谢天谢地，还好，医生护士医术精湛，手术没什么痛苦。几天就出院了。	快乐吃货	2021-10-20 18:10:46	5
北京大学第一医院	医院环境很好 ，医生态度好，窗口服务也好，我都是在网上预约挂号，尽量找同一位医生，便于他对我的病情了解，和沟通，医院设备也很全，交费，取报告也很方便，基本上都无需排队，我去了好几次，看病时长两个多月了，病也有明显的好转，总之我是满意的满意！	艾玩先生	2021-10-27 14:21:28	5
北京大学第一医院	十月份节日期间，身体感觉不舒服没劲，于今天来到北京大学第一医院看看是什么原因造成的。下了地铁，跟随人流就顺利来到医院。这里的人是真多啊，都下午4点多了，医院还像赶大集似的人来人往的，看来这个医院不错，不然不会有这么多人来看病，希望有个好医生给我看病，让我尽早恢复健康[开心]	晚秋	2021-10-15 15:50:09	4
北京大学第一医院	北大医疗设施，检查设备的确很棒，眼科的特殊检查室的检查设备很多，看病和做检查时大夫对待病人的态度很和蔼，给人很和善，很有耐心的感觉。我由衷的体会到北大医院不单单是医疗设备和医疗水平高，更让人敬佩的是医务人员认真的工作态度。 另外也有一点问题，新冠疫情期间去医院看病是一件挺挺麻烦的事儿，除了严查健康宝外，还要进行流调筛查，全套搞下来挺耽误时间的，但是为了大家的健康也可以理解。但是对于那些年纪大一些的人来说这一套程序走下来，有点复杂，我看到有的老年人需要好长时间才能完成，应该想一个可以两全的办法解决一下。	隽晔	2021-11-19 21:03:38	5
北京大学第一医院	杨淑霞博士真是医者仁心～ 帮我爸的恶黑手术提前了～ 跟最凶险的恶性肿瘤抢时间～ 万分感谢！ 北大第一医院的就诊环境 流程 都很棒～ 没得挑了 楼上楼下的动线 指示标志 非常清楚！ 比协和 天坛 这种弯弯绕绕楼上楼下跑断腿的超级大楼 要人性化的多！赞！感恩感恩！	翟总的小佳佳	2021-11-22 18:54:29	5
北京大学第一医院	北京大学第一医院做核酸特别方便，推荐，附近的医院都需要挂号预约，基本至少都得第二天才能做上了。这家医院不用预约，还是挺好的。而且手续特别方便。进到大厅右手边有三个自助机器。直接挂号，微信支付宝都可以。基本上12个小时就出结果了。保守的说24小时。结果出来了，直接健康宝就可以同步查到。唯一就是建议不要开车。不好停车啊。	小猪佩琪	2021-11-23 17:58:44	5
北京大学第一医院	准备去「北京大学第一医院」干活，核酸是必须的。在公众号里注册后去医院检测，门口标识不清，须进入门诊楼开单(即所谓挂号)缴费。在靠近玻璃幕墙一侧三台标有核酸的机器扫码，根据提示完成缴费，就可去门外核酸检测了。 tips:这个医院是鼻拭子，鼻拭子，鼻拭子啊不痛但那个酸爽也是无法言喻的	孤岛sin	2021-11-19 14:58:09	5
北京大学第一医院	[鬼脸][鬼脸] 位置 北京大学第一医院位于西什库大街8号院，近地安门西大街。乘6号线地铁在北海北站下车，出A(西北)口，步行即到。 环境 服务 在北京市城市核心区营业服务百姓的 “北京大学第一医院” 是一所三甲综合医院，其医疗质量水平有资料显示：该院系位居协和、解放军总医院、北京大学第三医院之后的北京市第4名。(仅供参考) 之前，笔者曾发布过【《特色科室 诊疗检查有特点》 有兴趣者 可点击查阅】重点分享该院门诊中的特色诊疗科室之一的 “泌尿外科 ” 独特的检查项目及门诊软硬件设施和服务等方面的信息。 急诊体验 该院急诊系与该院门诊相对分离的独栋单元，除儿科外、口腔科外，几乎各科门诊都可于此急诊。 日前，因家人身体抱恙，笔者陪同急诊，体验到了该门诊医疗服务有以下亮点: 亮点 1⃣ 急诊科室覆盖全 ，涉猎科室面广，体现了综合医院的实力； 亮点 2⃣ 辅助检查设备齐全，小到血尿便常规、生化检…	陆阳ddianping	2021-11-24 09:02:14	5
北京大学第一医院	北海北地铁站D口出，直行500米，[调皮]地安门西大街，位置很好找，建议不要开车，附近停车位少，没有公共交通方便，是一家三甲综合类医院。 最近胃疼，来这里看看，还是大医院比较放心，按顺序进入，扫健康宝进，提前网上挂的号，到分诊台分诊听叫号，支付有自助机，微信支付宝、银行卡，都可以，很方便，医院护士都挺好的，卫生很干净，设施很齐全，大夫讲的也很明白，很喜欢。最后希望大家都不要来医院，健健康康的最好。	云说_美食	2021-11-08 19:10:44	4
北京大学第一医院	周末来北大医院看病，想着周末应该没什么人啊，应该很快就能看完，结果到了抽血的地方一看人山人海，人和人之间的距离不超过30厘米，九点多就排到了400多号。 这次看病没有医保，要花1900多（其中化验过敏源1100多）。 所以有啥别有病，没啥别没钱，散会！	宇	2021-11-15 07:46:30	4
北京大学第一医院	11月13号下午急诊泌尿科的李姓男大夫，把病人们都晾在外面一个人搞消失，一个小时不见踪影。期间很多个病人都尝试联系分诊台找人，分诊台呼了无数次，大广播了无数次，连他们都无语了，最后一个小时姗姗来迟。这不是门诊，是急诊，要是抢救室的医生也像您一样，是不是病人来了以后更加命悬一线？去医务处投诉管用么？	匿名用户	2021-11-13 17:40:32	1
北京大学第一医院	北大医院核酸检测 无需预约，直接前往门诊楼，北门机器处预约拿号即可，我去的时候一个人也没有，采样的时候才知道，原来还是鼻拭子！！！怪不得没人呢[大哭][大哭][大哭]	奶茶51	2021-12-04 14:46:52	5
北京大学第一医院	在北京大学第一医院门诊挂号处的电子屏上，看到: “85岁及以上长者本人优先办理”！ 这是我见给予优先照顾的最大年龄门槛。 真希望能够见到有、和多一些见到85岁及以上长者，仍然能够很结实的自己到窗口办理手续。那说明，起码北京市民的长寿和健康水平都是非常好的。毕竟今年北京市民的预期平均寿命还低于85岁，更低于及以上。只为82岁。	见味	2021-12-16 10:32:05	5
北京大学第一医院	新改扩建后的北京大学第一医院我还是头一次来就诊，新楼设施完备，环境不错，各楼层就诊环境比较宽敞明亮。疫情的原因撤销了窗口挂号，统一在网上挂号这让老年人感觉非常不适应，关键是大厅内没有挂号的机器让很多人感到不便。 网上没有普通号就要找大夫去加号～ 除了缴费机器，建议各楼层增加收费窗口，避免在一楼排长队！ 希望院方重视！	ZYZY艳	2021-12-15 16:27:05	5
北京大学第一医院	老母亲常规吃一种治疗类风湿性关节炎的药，其它医院没有，只能到北大医院来开药，看病的人特多，我以前都是在微信114公众号和京医通挂号，基本上都是两周后的号，后来我发现用微信北京大学第一医院服务号很容易挂上号，风湿免疫科有简易门诊开药很顺畅，取药也很快，就是缴费总是要排很长时间的队，收费太慢。	球球英英	2021-12-18 09:40:52	5
北京大学第一医院	单位组织的每年固定体检 人比较多 排队不少 但工作人员还是很nice 有温馨感 医院比较大 记得从西门进 不要走北门去体检	徘徊的傻子	2021-12-07 14:42:25	4
北京大学第一医院	北京大学笫一医院相对来讲网上掛号还算比较容易，本想掛三院的号就是掛不上，因为三院只能掛三天内，想掛的科都是满，只有在北大掛了，北大医院环境很好，设施齐全，就是人太多，北大医院网上可掛一个星期的号，这几天都看病是网上掛号，网上交费很方便，这样减少了很多的麻烦，方便了病人，对自己的病况正在检查中，希望得到很好的治疗。	cjk	2021-12-16 12:49:23	4
北京大学第一医院	每年四季度的体检来一次，但是感觉组织效率有待提高，很多地方排长队，基本七点半过来十点才能撤 早餐一般般	徘徊的傻子	2021-12-29 11:55:55	4
北京大学第一医院	之前来看皮肤科，医生很好，所以这次来做光子治疗。买了五次的疗程来到拍照的地方有点后悔了。先前在私立的地方做过光子。皮肤拍照的地方先是敲门没人应答，进来后洗脸然后等一刻钟拍照，全程三个整理文件的工作人员都在聊家常中午吃什么也是很无语[囧]多问一下是不是上午赶不上拍完5⃣️激光就不耐烦地说不是都写了吗。体验而言还是差太远。	匿名用户	2021-12-30 12:26:43	4
北京大学第一医院	医术一般，医生和护士的脾气一个比一个大，拿病人不当人，店大欺客，就仗着自己的名气各种不尊重病人，服务态度简直差到极点，以后绝不会再去	匿名用户	2021-12-13 09:55:14	2
北京大学第一医院	没想到全国皮肤科排名第三的医院也这么敷衍+踢皮球。我在其他医院确诊了两处皮肤病病灶，第一次来北大第一医院的时候医生只扫了一眼其中一个病灶就让我做治疗，两周后复查。两周后又说他们治不了另外那个病灶，让我去其他医院。现在病灶转移了，之前治好的那处也复发了，白白耽误我好几周时间，加重了病情。排队退第二次的挂号费还排了好久。	匿名用户	2021-12-21 10:33:02	1
北京大学第一医院	北大的口腔科不在门诊楼，而是急诊楼四层，急诊楼的整个过程感觉都比门诊楼繁琐，首先如果从门诊楼进去，要到三层从通道走到急诊楼，再上四层，如果从急诊楼入口进去，要先坐电梯到G层，然后换乘另一部电梯上四楼，人多的时候要等两三趟。其次，急诊楼只有三层有挂号收费窗口，自助机也只在三楼有一个，缴费排队比较费时间。医生技术都没话说，如果配套的能再好一点就完美了。	匿名用户	2022-01-12 12:08:34	5
北京大学第一医院	旧病复发，又回到三年前看病的地方！停车是个大问题，路边停车基本不可能，进地下停车场要排很久！网上预约挂号很方便，基本都能挂上号！一系列的检查，抽血、核磁共振、骨扫描，折腾了一个星期，换个种新药，但愿有效果！	依靓	2022-01-30 07:20:09	4
北京大学第一医院	真的醉了，自助机可以挂号取号交费，然后居然打印发票要和人工交费的一起排队，那要自助交费机干嘛啊？反正都得过来排队，而且交费窗口都在一层，所有人堆在一起，再加上有搞不清楚的大爷大妈，现场各种乱各种骂。医生倒是很好没的说。	JessFeng62	2022-01-06 12:10:21	4
北京大学第一医院	医院现在年初系统升级，没对接好就敢上线，从挂号到缴费乱的一塌糊涂。医院领导拿病人不当人呀～拿病人时间不当时间。排队缴费用时1小时40分钟，系统bug一堆，身体不好都不好意思看病。甭管多大年纪的病人都站着一直排队等，等到还会出现系统错误，可能白排了！退费不能部分退？抢钱么？医生护士都很好，会耐心帮想办法，很辛苦。可这个系统是不是医院领导私人关系引进的啊？你有关系也没事，测试完善再上线，别让病人买单对吧，脸呢！2022年了还能这样[抱拳]	皓月琉璃	2022-01-10 10:48:25	3
北京大学第一医院	北大的医生医术我信的过，但是 设备太差了，刷医保卡机器很不灵敏，半天没有反应 还有护士和医生踢皮球，不愿意退号，不愿意进行退单的相关操作 因为大夫耳鼻喉沈姓大夫看病太慢我等了3个小时还没看上，就找了病人少的大夫加号看病，想退掉之前那个大夫的号，他就和护士踢皮球，不退号，无语只能又看了一遍 由于另外科室确诊了病情，想退掉呼吸科不对症的药，护士和医生来回踢皮球，最后医生下班了明明护士可以退但是就是踢皮球，表示非常麻烦不好退，无奈治好作罢。还有医保能报销，但是这些药不对症真的拿回家不知道怎么处理	静风宁云	2022-01-22 23:41:29	3
北京大学第一医院	自从今年换新系统，系统永远在崩溃，自助机永远在维护，电子医保卡永远不能用。 请问你们医院领导换一次系统是不是赚的挺多的啊？越换越烂可还行，自助机偶尔没有维护的时候，那反应速度还没我老家那台20年前的XP反应快。	阿宅中的龙套	2022-01-11 09:44:00	1
北京大学第一医院	年前手指就疼，因为不是特别严重就没有在意，初四的时候做家务，手指突然疼了一下，发现指关节处起了一个小包，还发青，我怀疑是里面毛细血管破了，但是医生说不会的[难过]我用冰袋敷了一会儿，又变得紫红，女儿非常担心，逼着我去医院看看。 因为是正月，不知道有没有医生，打开公众号，确实没有号，只好挂了初七下午的号。人好多哦！但是井然有序，自助机旁有专人指导，叫了一个人以后就是我了，医生好年轻哦，还很帅气[偷笑]问了我症状，说没什么大事，就是劳累过度了，不要干活了，休息一段时间就好了，给我开了药膏和膏药，建议我用热水泡一泡！[礼花][礼花][礼花]	蒲公英7306	2022-02-11 20:46:03	5
北京大学第一医院	位置我也是导航过来的，直接在高德地图，百度地图或者其他导航都是可以找到的，医院位置非常好找，就在主干道旁边，医院也很大，好几层，每一层都不一样，都在排队，而且也建议大家提前在网上预约，不然现场还是很难拿到号的。 也记得到一楼的时候多看看，多问问，要做档案，还要买问诊本，多咨询就对了，医生的服务还是非常有专业的，让人很舒服。 整体来说还不错，就是挂特高号有点小贵，800一个！	秦百川在三亚	2022-02-18 23:05:07	5
北京大学第一医院	老妈因身体问题到此就诊并住院，住了一个月，感觉很好。 风湿免疫科，因疫情要求比较严格，一般都只能病人单独入住，而母亲已经84岁，被要求最好家人陪护，实在不行需请护工，我们选择了自己陪护。 一个月时间，感觉这里管理严格、分工细致，陪护人需要提交本院的纸质核酸结果和填写纸质流调，否则不得入住。陪护期间，要求病人与陪护人不得长时间在楼道逗留，每日上、下午各测一次体温。 而诊治也是流程分工明确，从护士到护士长、值班大夫、主治医生、科室副主任、科室主任，再从卫生打扫、打水服务、送餐服务、床铺服务等，均分工很明确，责任到人，显示出很强的管理。 每位护士与大夫都很热情、认真，待人亲和，让病人倍感温暖，信任、放心. 因病情，被留医院过年，可以感受到院方的用心，充满了节日氛围，让病人心情放松。 地下的艺术长廊显得很高大上，贯穿住院部与门诊、急诊楼，有对应的小览车接送，很方便。 总之，这次的就诊治疗、住院服…	北京吃货东妞	2022-02-12 16:22:32	5
北京大学第一医院	看的小儿眼科，从分诊台护士到医生态度都真的挺好的，尤其是医生。我们约的是徐婷医生，上午见医生，检查结果出来一点多，那会看见医生才去吃饭，本来2点要离开的，吃完饭又返回来在候诊过道里给我们好几个患者看结果（下午门诊室已经换别的医生了，没她的位置了），并且讲解的很细致，不厌其烦，特别细心和耐心！ 真的特别感动，谢谢徐医生！	秋天的老农	2022-02-19 23:22:51	5
北京大学第一医院	抗感染科 崔洪大夫 很仔细。很有细心，开药很谨慎。感谢	PAN-S.Y.	2022-02-15 15:55:27	4
北京大学第一医院	来到北大医院，居然这里已经有了100多年的历史，还是中央保健的定点医院，怪不得设施这么好，不一样的天地。1946年曾经和北大合并，起名叫北大医院，2000年又和北大合并成为：北京大学第一医院。他担任着6万多人的公费医疗，想必任务还是很艰巨的，都是领导，惹不起。但这样的大医院，看病人真是多呀，受不了复杂的挂号，看病程序，还不如就近的社区或是低一级的医院看病方便。	三把吉它微博	2022-03-03 08:13:17	5
北京大学第一医院	突然明白，健康的活着，平淡的过着，开心的笑着，自由的忙着，就是一种幸福。愿春来，疫消云散，人间无恙！ 希望最亲的亲人能扛过这个阶段，能再次见到春天明媚的阳光和天空。	三把吉它微博	2022-03-20 17:59:48	5
北京大学第一医院	因为给父亲开日常慢性病(糖尿病，高血脂，心脏病)的药品，挂了全医医学科，是需要从门诊楼穿过去到急诊楼的地下一层，但有指示标还是很明显的，挂的祁医生，态度特别好，会说明用药情况，有问题都会耐心解释，医院整体就医体验都很好，从挂号取号分诊就诊。	匿名用户	2022-03-25 18:50:10	5
北京大学第一医院	门诊急诊挨着，在急诊里感悟到的东西更多，有病人对生命的渴望，有家属对生命的盼望，还有无尽消耗下的平和，扫码测温测血压，护士会根据症状描述分诊，然后缴费挂号，去对应诊室等待叫号，看病拿药化验等等，及时第一来看急诊也不用慌，稳中有序	hm1112	2022-03-26 18:49:44	5
北京大学第一医院	今天是术后的第一天，目前感觉良好 没有任何不适感。 想把第一次住院的感受记录下来，希望也能分享给有需要的姐妹。 宫腔镜手术之前一天的凌晨12点一直到手术都是不吃不喝的状态，晚上会有护士来打留置针（不过水平的话就看个人运气了，我是扎了两次，隔壁床的大姐也是扎了两次），当天早上还会再进行阴道冲洗，消炎。剩下的就是等待**号，进手术室了。觉得有趣的一点是 住院了以后竟然都是以床号来认人的，我是18号，我叫18床。可能是自打出生以来第一次住院，还没有任何家人的陪伴（疫情期间，不能任何人陪护），可能心里紧张，病房的环境也比较温暖，导致我在测体温环节出现了37.5的高温，这可吓坏了那些护士，一遍遍问我有没有去过高风险，心里还很担心手术无法进行了。护士联系了医生给我抽血，看看血象，好在没什么大问题能正常手术。 因为还有两个大手术在前，结束之后就被四人一组的叫进手术室了。其实心里还是忐忑不安的，感觉北大…	肉丸	2022-03-30 15:20:52	5
北京大学第一医院	“你是成年人， 你应该为自己的行为负责” 1楼13号窗口的中年男子大声地喊着 这句话不是对我说的 是朝旁边的一个80岁的老太太说的 老太太有点委屈但并不想离开 她想退回之前自费看病买药花的钱 因为那些可以用医保的但从没有人提醒过她 工作人员只是说退不了，后来烦了就开始嚷了 这家医院的人戾气都很重 如果它跟北大有什么关系，那肯定是仇家 从上到下工作人员都很不耐烦 因为换系统的原因 我之前交了钱但现在查不到 没有人有任何歉意相反互相推脱嫌麻烦 本来还想再找人问问的我 听到男人的话 决定赶紧退钱离开这个负能量爆棚的地方 可以说问诊中接触的每个人都很差劲 男科门诊两个护士 永远在用反问语气跟问询的人沟通？ 是学历太高自命不凡？还是待遇太低心生不满？ 男科姓袁的大夫每次排队总有人加塞 第一次问他，竟理直气壮地说是他家亲戚 第二次有个黑人学生也随便就加了进来 欺软怕硬又是见怪不怪的嘴脸 最后退钱的老…	匿名用户	2022-03-28 17:17:33	1
北京大学第一医院	北京三甲医院去过没有十个也有八个了，包括301，肿瘤医院，天坛，广安门中医院，首都医科大学附属的几个医院等等，这个医院是我所有去过的医院里让我感受最好的一家。从护士到医生，包括给寄中药的服务人员，全部特别温和，有不明白的跟他们咨询，回复的都会很耐心仔细。 我在这里调理肠胃，中药五环内给顺丰免费邮寄到家，我第一次操作就写错了电话，工作人员耐心的帮我想办法更改，被自己笨到了[流泪]	匿名用户	2022-04-20 22:31:21	5
北京大学第一医院	位置 北京大学第一医院位于西什库大街8号院，近地安门西大街。乘6号线地铁在北海北站下车，出A(西北)口，步行即到。 ♈♈♈ 环境 服务 身为北京市三甲的综合医院，因知名度高、医疗、检查质量过硬，尤其是该院的肾脏科、泌尿科、皮肤科、小儿内科、心血管、临床药学和传染感染科等特色科室知名度及在业界的口碑，吸引了众多中外患者纷至沓来。 之前，笔者曾发布过【《特色科室 诊疗检查有特点》《北大一院急诊体验(上) 综合服务亮点多》 有兴趣者 可点击查阅】分享了该院的服务特点、环境设施、诊疗特色等信息，此处不赘述。 放射科出片机数量强大 打印快 因笔者家中老人患基础病、加上年事高，为此经常奔波在京城的协和医院、安贞医院、解放军战略支援特色医院 (原306医院) 、同仁医院、民航总医院等著名三甲医院的急、门诊之间。当然在各医院做放射科的检查 ( X线、CT 、核磁等)机会也是常态。 相比之下，笔者个人以为…	陆阳ddianping	2022-04-07 06:12:30	5
北京大学第一医院	北京大学笫一医院是北京市三甲医院，每天有大量的病人到这里就医，虽然现在在网上可以掛号，但有时也是一号难求，我腰椎最近一直不好，吃药、贴膏药、扎针灸、药膏、热敷、理疗都用过了，效果不大，来到北大医院中医科治疗进行特殊穴位针刺+特殊手法针刺和芒针治疗，还有腰椎间盘突出推拿治疗，距有的病人反应效果不错，我真心希望能够解决我的疾病和早日康复！也真诚祝福北大医院是名付其实的三甲医院​	cjk	2022-04-13 11:35:37	5
北京大学第一医院	北京三甲医院 | 核酸自助开单机你见过么？ [服务铃]服务: 【核酸自助开单机】院内入口 【取药绿色通道】百年历史的老医院，85岁以上才有优先取药服务，85岁还能走路么，其他医院都65岁[流泪][流泪][流泪] 【义诊】只对医院宣传有利的义诊 皮肤科义诊，疫情防控期间现场真是如没准备好战争的阵地一样混乱： 食药监局宣传化妆品监管 + 出义诊的医生名牌都摆上的医生不来 + 座位排列混乱 + 品牌商献媚皮肤科医生化妆品 +无名化妆品品牌商扫码宣传产品 ｛皮肤科义诊结论｝之前都没人挂号的科室现在不好挂了 [薄荷]环境: 向导信息好找 公示信息多 ——————— 医院简介 创建于1915年2月15日(大年初二)，医院前身为民国教育部批准北京医科专门学校设立附属诊察所;1946年随北京医学院与北京大学合并，由此得名“北大医院”;2000年北京大学与北京医科大学两校再次合并，医院随之更名为“北京大学…	想瘦的避雷针	2022-04-23 15:21:23	5
北京大学第一医院	已经办理异地医保的电子社保卡依旧不能用 必须要实体卡。。。 家附近的小医院电子医保卡都能用。。 希望能改进	匿名用户	2022-04-26 18:28:25	3
北京大学第一医院	以前住五道口附近 去三院 那边每一次看一场病像打仗一样 人多的看着都很累 后来发现北大第一医院 医术好 内部管理也好 现在就是往这边跑 什么都好 就是路程稍微远一点	【已注销用户】	2022-05-14 11:13:53	5
北京大学第一医院	医院只适合打车去，不适合自己开车，因为停车真的太麻烦太久了。打车的话门诊楼前可以短暂停车，非常方便。医生护士态度都很好，水平也很高，邓雪蓉主任医术高，心地好，态度也和蔼，每次都固定挂邓主任的号。 核酸检测就在门诊楼门口，也比较方便。	匿名用户	2022-05-21 08:43:35	5
北京大学第一医院	老牌医院的典范，疫情期间人真的少了～ 简称：北大第一医院 区划：分为门诊、一部、二部、妇儿，虽在一个区域，但各部相距不近，且各部看的内容有类同也有不同，所以在去之前最好多咨询，特别是核磁共振、X光等拍片，各部都有，但略有不同[调皮] 服务：无论是医生还是护士，都很热情，有问必答，直言不讳[调皮] 交通：停车不大方便，特别是妇儿，尽快选择公共交通前往[调皮]	海淀爷们儿	2022-06-02 09:44:31	5
北京大学第一医院	孩子快2岁又去了一趟北大医院，孩子20年7月在这儿出生的，一转眼快2年了。 这次过去主要是想预约下宫颈疫苗， 先挂个50元的普通妇科号，然后跟医生说要打疫苗，然后她会开单子，拿着单子去排队就好了，现在也没有苗，得等一等才行。 估计一年内会排到吧。 很久不来医院还是很亲切的～ 家附近在修新院区了，不知道会有哪些科室，到时候看病就更方便了[胜利]	阳光香澄	2022-06-09 14:15:15	5
北京大学第一医院	之前在这个医院住院的时候牙病犯了，高中时候在老家补了一颗大牙，当时用的是那种黑黑的金属，现在觉得真的是有碍美观，索性就在这直接给重新做冠，好好休整一下！口腔科急诊楼的4层，从第一住院部到口腔科，从地下的通道就很迷宫一样！之后陆续看牙就在这看了，看了几次牙，换了几次大夫！ 最近在一个私立口腔洗牙的时候被告知需要补的蛀牙很多，至少8-9颗，当时用那种摄像头给的真真切切，最近马不停蹄的挂上号，号是真的不好挂，也还有最后一颗智齿，想着一趟给看看，大不了再来一趟！ 坐上躺椅，说清楚，又想补牙，又想拔智齿，告知，不可以，只能选择一项，也不告诉什么，然后说清楚在别的地方洗牙被告知需要补的牙齿至少8-0颗，这的医生被告知，只有2个地方需要，别的看着都还可以…… 然后你是拔智齿，还是补牙，我一紧张就说补牙吧！ 叮叮当当，一会功夫完事了！ 这都是口腔大夫，这说法咋差异这么大？我该相信谁？ 大伙都来评论下！ …	Eva_141471	2022-06-24 15:20:08	5
北京大学第一医院	位置:在厂桥大街的十字路口东南角，占地面积挺大的，招牌也很明显，非常好找。附近没有停车的地方。 环境:干净明亮，设计完善 服务:有很多服务人员，电梯口，自助机旁边都有人，每层都可以找到人来咨询，总服务台在一层大厅一进门的地方，很方便	syrinxxy	2022-06-01 00:02:57	4
北京大学第一医院	每个月都来给老太太拿药，现在在北京疫情管控区，去医院得和社区报备行程，虽然麻烦但是为了抗疫大策，咱也得照办。还好医院没什么人，填写流调表、取号、分诊、开药、缴费、拿药一气呵成，没什么太繁琐的等待，看到有些老人自己来看病，有专门的帮助人员协助老人取号缴费什么的，感觉还是挺贴心的，以后也尝试让老太太自己来取药	再吃最后亿口	2022-06-10 13:37:02	4
北京大学第一医院	由于偶尔量了一次血压，得知自己血压有所升高，特选择北京大学第一医院做进一步的检查 治疗，幸遇莫合塔伯尔·莫敏大夫耐心为我讲解、剖析以及告知如何调理……，由衷的感谢您的辛勤付出，谢谢！	点小评5432721924	2022-07-15 16:45:46	5
北京大学第一医院	脸上过敏有三四个月了，一直住在顺义，在顺义医院看了中医西医都没看好[困][困][困]感觉已经到了药要毁容的境地… 正好这周回城里看爸妈，提前挂了个北大皮科的好， 专家号没抢到，上网稍微做了功课，选了一个孙婧茹大夫的号 怎么说呢，态度极其和善有爱，给我讲病因，告诉我药的用法，还跟我说别担心，估计多久多久就好了[调皮][调皮][糖果][糖果][糖果][悠闲][悠闲][悠闲]， 真的，只有两天，脸就有明显的好转…真的太赞了 希望更多的大夫都能够坚持初心吧[玫瑰][玫瑰][玫瑰][爱心][爱心][爱心][亲亲][可怜]	岁月静好^	2022-07-22 00:31:43	5
北京大学第一医院	这次生病特别特别的从心里真心的感谢咱们北大医院泌尿外科的赵峥副主任医师。从赵大夫的门诊耐心讲解诊断病情，到住院为我手术主刀取石，术后赵大夫也更是对病人关心有加，及时询问患者术后恢复感觉和具体情况，有效的沟通病情，积极为患者的康复提供了非常有效帮助。在现今社会这么负责任的医生已经很稀少了，望赵大夫日后工作一切顺利。	逛吃京城	2022-07-25 17:10:40	5
北京大学第一医院	印象里我如果三次，两次是好多年前陪着别人去的，这次去验血，大夫说你三个月内有空过来抽血，单子开好了，拿着直接上楼抽血化验，前几天如商场人少特别冷清，这地方人乌泱乌泱的，门口做核酸的就排的长长，我去医院时候都快11点了，大厅里还满满的这有什么别有病没什么别没钱，真没错！！！	一抽屉钱	2022-07-22 11:20:32	5
北京大学第一医院	父母公费医疗时期的指定医院，所以一直对北大医院印象挺好的。这次在皮科就诊做小手术，真切的感觉到医院宰人没商量。一个几毫米大的色素痣，建议切除（我很同意切，别的医院让激光做掉我不愿意），化验约手术的过程都挺好的。手术日当天才告知要自费挂号，因为手术费全自费，可是术前告知时只说美容手术是自费的，色素痣在脚趾上，美容个啥？问大夫，大夫说医保规定所有的色素痣的切除都是自费的（有医保方面的老师知道这句话对不对吗？）。一个小痣，手术费将近1600元，挂号50，病理230，药费21（我问药是医保内的吗？大夫说是，我说我家有就不要了，大夫说反正也不贵你就缴了吧，但是自费号的药也不报销），其他没有任何明细及说明，完全不知道大夫这么收是否合理。关键是就一个梭形切口，只缝了三针，居然还不是一条直线，说好的美容呢？就这水平，早知道自己弄了，缝的跟我水平差不多，我是非皮科及外科的其他科医生。	匿名用户	2022-07-28 18:28:53	3
北京大学第一医院	位置在北京二环，坐地铁过来也还是比较方便的，出了地铁站再走10来分钟就到了。 环境: 医院挺大的，有很多的科室，一般要有医保卡，然后提前在手机小程序上提前预约，还是比较方便的。 服务: 医院的医生都很好，专业而且服务态度也很好。 整体来说，很不错！	Q海纳百川	2022-08-19 03:36:56	5
北京大学第一医院	本人医务人员，从专业角度评价北京大学第一医院，很专业，医务人员对待病人要比其他医院好很多，会耐心解答问题，医院环境干净整洁，如果不是急诊建议下午就诊，比上午患者相对少一些，周边不好停车，建议乘坐公交或者地铁，交通很便利。	审8	2022-08-27 05:19:20	5
北京大学第一医院	挂的皮肤科，医生水平确实很高。医院基础设施有待完善，就医过程略显繁琐。 整个看诊过程很是折腾人。首先，医生开药的系统需要填写服用周期，填写过后自动在用量上粗暴地相乘，以致造成多开了很多倍剂量的药的乌龙事件，不得不退费重开。个人认为系统存在bug，有些画蛇添足。 取药时需要先在机器上刷码，才能将药的信息传给药房。很繁琐。 收据没办法自助打印，只能下载电子版，人工开票窗口的队伍永远很长[笑哭]	Moulimao	2022-08-31 22:41:12	5
北京大学第一医院	避雷取药7号窗口，大家去取药口遇到她就客气点。 正常咨询一句取药的问题，第一遍蚊子嗡嗡似的没听清，又语气正常地问了一句，被阴阳怪气地特别大声说我是不是看不见，这句声音倒是挺大，转头还和旁边同事吐槽我？？？	匿名用户	2022-08-24 12:11:48	1
北京大学第一医院	晚上急诊去的北京大学第一医院，去的泌尿外科，一个女医生年龄不大脾气不小，问问题一脸不耐烦，后来咨询别的小问题，直接跟我急了嫌我麻烦，我应该是打扰她睡觉了，医者仁心没有看到一点！	匿名用户	2022-08-30 13:08:56	1
北京大学第一医院	一点也不人性化，看病感觉不到医者仁心，看脾胃积水潭看病比北大询问细致，看的细致，而且同样是抽血，化验同样多东西。积水潭比北大抽的血少，北大的医生看病一个个事多，劲劲儿的，而且不给加号，不好说话	金桔柠檬	2022-08-26 17:34:50	1
北京大学第一医院	服务：非常令人舒适的就医体验，可以说是来北京近十年最舒服的一次。在妇产医院做常规检查时发现产后长了赘生物，妇产医院没有把握，建议我到地坛医院的皮肤科检查，地坛医院皮肤科专家孙焱一生黑！我不懂这个所谓的专家哪儿来的自信，在我的hpv和tct检查完全正常的情况下，仅凭肉眼看了一眼就轻描淡写的说是湿疣，当时就要让我做激光切除，这手术费也太好赚了吧？？你们都不考虑这种不负责任的误诊会给患者造成多大的心理阴影吗？还好多长了个心眼，重新挂了北大一的号，北大一皮肤科王云大夫态度亲切，并且很有分寸感，考虑到我的感受，专门找了女医生帮我检查，给出的诊断是不像疣体，建议挂妇科复查，妇科帮我做临时检查的的王爱萍大夫态度也非常好，建议我挂了胡君大夫的号，重新找胡君大夫问诊后，很明确表示这是产后恢复时长出的一个小息肉，并且是非常常见的小问题，胡君大夫医术专业，态度亲切，三言两语就帮我缓解了心理压力，推荐！！！ 效…	Cher_	2022-09-22 21:51:54	5
北京大学第一医院	医生的医术水平普遍挺高，停车很麻烦，最好别开车，没办法太靠近里面了。停车就是麻烦，门口两侧是核酸检测，分类进行，一层收费开票，依旧排队的人很多很慢，增加了只开票的窗口，算是一种改进了，没办法，人太多了。	匿名用户	2022-09-22 21:53:37	5
北京大学第一医院	上周在北京大学第一医院儿科特需门诊就诊，被强制要求购买病历本，关键是霸王条款来了：必须用现金买！没有病历本无法看病 怎么沟通都不行。 果断12345投诉，后来医院护士草草回复了事，事情并没有解决！ 咱老百姓看病难。碰上蛮横无理的医护，不能自认倒霉，拿起法律的武器，维护自己的权益。正是患者一位的忍让纵容让她们越发猖狂。 图片就是北大医院儿科特需门诊的环境，拥挤不堪，座位紧张，关键是软件差服务差。	点小评7123722577	2022-09-23 20:05:11	1
北京大学第一医院	北京也是比较著名的三甲大医院，位于北京老皇城根，挨着中南海那片。医院很大，分好几个区，急诊，门诊，妇幼，住院都是分开的独立的楼。交通还算便利，地铁北海北站下来走一会就到了。 医院很大，病人很多，现在口罩原因进门要扫他们的码填资料。门诊里每一层科室都挺分明的，比较好找，一楼的登记缴费人很多，经常排大长队。出来看病基本要做好一整天的准备。 医生的级别都比较高，基本都是主任副主任级别的，应该水平也是全国的前列吧。医生态度都挺和蔼的。	月月chris	2022-10-26 11:30:26	5
北京大学第一医院	地点:北京市-西城区-西什库大街8号，最好绿色出行！或打车，不太好停车！ 服务感受:人比儿童医院和儿研所少，服务态度还好吧，总的来说挂普通号要快一点，主任和专家看的都是比较疑难杂症的，所以会慢，要是没啥事就挂普通号。 我们是三个月复查一次，检查人员很仔细，孩子很喜欢这边！	匿名用户	2022-11-06 11:23:43	5
北京大学第一医院	在疫情期间还能正常开急诊的医院已经不多了，北京大学第一医院算是附近能找到不错的三甲医院了 急诊 疫情期间急诊人不是很多，但也快堆满了大厅，比较多的都是输液的人 在分诊台说明情况后，就可以用医保卡直接挂号看病了 急诊的效率也很高，医生都是直来直去的 不墨迹。一会功夫就能看好几个 由于家里人需要做伤口缝合，急诊处理的还是比较粗糙的。上药、打麻药、缝针、拆线都特别疼，真是直接针扎肉里的感觉。如果不是特别急建议还是看门诊，会柔和一些 虽然处理的很粗糙但手法专业，谁见了都说线很细，缝的不错 CT CT在急诊分诊台左边尽头，拍完了之后等40min，在CT旁边的机器上取片子就行（注意不是急诊门口的片子哦） 片子出来后也会有自动的报告出来，也是很方便了 门诊 门诊主要先去自助机挂号取号，然后去对应科室分诊等候就行。 效率很高，基本到了就看了 上次去医院还是四年前，上午的号要耗费半天的时间在等位 但是这两…	小奶酥	2022-11-27 01:26:01	5
北京大学第一医院	北大第一医院 出院了，过来复查，北大医院的流程好复杂 1.门诊复查: 门诊挂号：微信小程序，选择医保挂号 门口：只需要微信扫码，生成本院流调码，留好，做检查要用哦 就医：取号，退医师服务费，自助机有明确的流程指示。 签到，等待叫号即可 住院部 2.出院复印病历 20工作日之后过来才可以。 门口同样流调码绿码，出院时的诊断证明 第二住院部，A区，地下一层病历室复印病历。	Apple-ll	2022-11-30 10:19:32	5
北京大学第一医院	这几天老跑医院了，自己平时是很少来医院的， 环境： 「北京大学第一医院」环境应该是不错的了，不过再好的环境再好也被熙熙攘攘的人群给淹没了。 效果： 陪家人来就诊，医生问诊很详细，开了药，回去用药后看效果吧。 服务： 现在医院的设备都升级了，就诊流程从取号、缴费、取检验单也多是各种自助机，方便了许多。	师父	2022-11-12 15:53:35	5
北京大学第一医院	光子嫩肤 北大医院的光子嫩肤 今天来尝试一下 一共三次 今天第一次 洁面 拍照 检测 面诊 做治疗 贴面膜 整体感觉都很好 医生沟通顺畅 服务态度很好 北大医院地库停车方便 共有两层 开车的一定要早去 八点以后基本就没有停车位置了 提前填好信息	小龙女	2022-11-22 13:31:56	4
北京大学第一医院	一大早来医院，人真是多啊！谁说的，你如果想不开了，来医院看看回去就开怀了。虽然里面的硬件软件都是国内一流，架不住人多，体验也不太好。幸亏今天来的早。没有等太长时间。看了几项，缴费的时候必须全部都缴费才行，这个有点不人性化。	逸鱼	2022-11-09 15:04:21	4
北京大学第一医院	人总是特别特别地多，无论什么时候来，你都能无差别地感觉到，医院生意是那么好。不过现在好在不用怎么排队，直接网上预约就可以了，到点来，要过号就可以直接进去了，就是得刷健康宝很麻烦。特别是近期疫情放开，导致很多科目都停诊，像碳13这样的检查。同志们去之前一定要预约啊	峂粑粑	2022-12-26 17:47:45	5
北京大学第一医院	医院环境很干净，护士医生也都很友好，不认识在哪，你问谁都会友好的回答。尤其是住院部的医生护士们。 唯一最差的一点是护工，极差无比，疫情不让陪床，所以安排了护工，护工什么都不管还骂骂咧咧，倒一口水都埋怨半天！太差了！	匿名用户	2022-12-27 16:14:10	4
北京大学第一医院	光子嫩肤 来做光子嫩肤 先洗脸 拍照 测试 面诊 治疗 整体流程需要两个小时 不在一层 楼下拍照 楼上治疗 治疗时间很快 10分钟左右 在贴面膜20分钟 就完事了 楼下有地库停车 但是需要排队 等车位基本一个小时 医护服务态度都很有耐心	小龙女	2023-01-11 18:05:22	5
北京大学第一医院	北大第一医院地处地安门，是一所综合性大医院。由于疫情原因，我们去医院想看个医生。开车去停车场在医院地下一、二层，停车还方便。然后乘电梯上医院一楼掛号，我是一个星期前在网上抢的号，有号看病还是很方便，但看了病需做CT又是麻烦事，又要排队，到窗口办了手续，做CT要等四五天，做了CT要结果又要等四五天，真是没病都会等出病来，唉！无语。	英子	2023-01-09 20:46:54	4
北京大学第一医院	最近，我女​儿咳嗽半个多月了，在社区卫生院看了医生，吃了药不见好转。所以就在网上抢了一个北大一院的呼吸道看病号。走进北大一院看见瞧病的人很多，但取号、缴费都是在自助机​上自己操作就解决了，看病也很方便，秩序很好，就是做CT就很复杂，做CT又要排队，要CT结果又要等几天，所以不是万不得已就不要去医院，所以平时一定要注意保护好身体，身体好了比什么都重要!​	飞飞	2023-01-10 21:21:00	4
北京大学第一医院	带孩子来复查，没有疫情的医院果然是另一番样子，不用核酸，不用排队，不用扫码，太方便了！	匿名用户	2023-02-03 00:46:13	5
北京大学第一医院	北京大学第一医院几个院区很分散 包括:门诊，第一住院部，第二住院部，第三住院部，妇儿住院部，妇儿门诊 大门诊在平安大街厂桥路口东，主要是看门诊病人，内外科，五官科，干部门诊等 妇儿门诊在西安门府右街，主要是儿科，妇产科门诊，第一住院部在院里，主要是五官科住院，皮科住院病人，妇产科儿科住院也在里面，有妇儿楼，五官楼 第二住院部在后库，离门诊一站地，主要是内科，外科系统，高干住院部 第三住院部远了点，在安定门车撵店胡同里，主要是化疗病房，男科，还有小儿眼科，药理基地 北京大学第一医院文化底蕴丰厚，厚德尚道处处可见	房房	2023-02-08 21:52:30	5
北京大学第一医院	这个也不是什么负面儿，就是生活中发生的事情。希望我们大家都引以为戒，一定要感恩生活，知足才能快乐。 孩子突发半边脸不能动弹。来到三甲医院，大医院的医术，还有他的这些软硬件，都是一流的，没有可比性的。 北大医院的医生都觉得很诧异这年纪太早了，工作不至于打垮呀！哎说是要大房子压得，年轻人要算算账，总价除以年结余，应该好几十年能买下，不是心里急的事呀。我都快60岁了，也没住三居室呀。谁主张，谁掏钱得了呗。 盼尽早恢复健康，开始正常的工作生活。	杰	2023-02-24 16:16:02	5
北京大学第一医院	在微信公众号晚上00点开始放号的时候挂的，一下就挂上了，有仲少敏主任的号，擅长玫瑰痤疮，正好对症。上午的3号。 早上去了，先在一楼大厅北面电子大屏那边把网络号和医保卡挂钩，要一块钱现金请准备好。 皮肤科在五层，刚到时候很多人排队，因为7点50开始刷卡报道。但其实不用排，挂号的时候你是这个医生的第几号已经排好了，这个只是报道的作用，告诉医生你人已经来了，在外面侯诊了。等到7点45的时候，值班护士来了开始广播注意事项，声音特别温柔，皮肤科对面的那个科的护士广播也特别温柔，这样一来大家都很镇定没人大声喧哗都仔细听，不明白的慢慢问，整个分诊台的气氛好极了，大家就慢慢排队安静的等。 仲主任很有耐心，询问我情况包括看我之前的病例，还看了我以前用药情况，安慰我这个玫瑰痤疮可能是遗传性的，也可能是后天美容仪或者护肤品导致的，需要半年到一年治疗，每次治疗疗程的时候会咋样，皮肤会什么情况，增强我的信心。说实…	水蜜桃儿	2023-02-05 14:54:45	4
北京大学第一医院	光子嫩肤 光子嫩肤 这次用了两个机型 整体用时2个小时 先去洁面 拍照 检测 和医生面诊 然后开始做治疗 治疗整体时间10分钟左右 痛感低 整体没有不适 术后冷水洗脸 面膜20分钟后完事 北大医院医生沟通顺畅 地库停车方便 但是车位紧张 需要提前排队等待车位	小龙女	2023-02-09 13:30:26	4
北京大学第一医院	这是北京大学附属医院体系里最好的医院，后面的是北大人民医院、北医三院、北大口腔医院等。这也是普通人能看病的最好的选择了，虽说有更好的协和和301医院，但一般拿不到号，票贩子手里好几个月后才有了。医院人很多，挂号的排长队，拿药的需要一直叫号，可以在公众号挂号，但是第一次挂号需要先去医院的自助机上建档，拿医保卡刷卡就行，无非就是填写一下电话和地址等信息，感觉不太人性化。	流星雨下	2023-02-28 16:50:22	4
北京大学第一医院	从小在北大医院看病，后来就来的少了，新楼没来过，脸上起包，朋友给打听的是皮肤科吴艳，号很难挂，最后号贩子300挂的。态度还行，就是基本都是一个套路的治疗，去了一次觉得没必要去第二次，价格惊着我了，一次1200多，什么皮镜，钻石光，都是自费项目，有二次报销的同学注意交款单需要分开。人超多，窗口不少，但是每次排队都得半个小时，慢得要命，这么多家医院，缴费时间最长的，楼里标识不清	daliys	2023-02-03 15:57:57	3
北京大学第一医院	大医院就是不一样，看病的人很多。本身生病了就很烦躁了。每次来约膀胱镜都很恶心，预约都会被撅，你就别说话，别问问题。不让人说话！态度最恶劣的就是膀胱经预约那屋登记的男的，预约那么多次，没一次好好说话，你说话他直接不听。不过也算一视同仁对所有病人都这态度，不管原因就是撅，他是后台多硬？就算北大泌尿很厉害你也不是医生，你牛什么劲。专家都没你态度这么恶劣！	咋咋0129	2023-02-10 15:07:16	1
北京大学第一医院	北京大学第一医院，六号线地铁北海北站D口出，步行三四分钟到医院北大门。 疫情放开之后还是第一次来医院，不用扫码，安检完就可以进。 工作日的下午，人还是超多啊，要是上午，岂不是人更多[糖果] 医院，也是近十年新建的，硬件不老旧。 各层也有咨询台。工作人员态度还可以。	爱跑步的猫	2023-03-08 17:12:30	5
北京大学第一医院	北大医院是一家非常优秀的大型综合性医院 平时家人有个不舒服都回来这家医院检查 印象最深的还是北大的急诊 之前老爸脑梗情况紧急 大夫给开通了绿色通道 全程有大夫跟着 排队和检查都优先 效率非常高。这里的人很多很多 小毛病还是去社区医院看吧 北大的医院资源非常紧张	lllllllost	2023-03-18 17:33:29	5
北京大学第一医院	近几年最相信的三家医院之一，另外是协和与同仁，共同特点是号难挂，因此也练就了一手抢各种在线名额的本事。 最值得称道的是医生不会过度医疗，甚至会劝阻一些不必要的检查和用药。 分诊医生有时工作会稍微偷懒，但其实内部系统在北京名列前茅。所有病例、单据基本都实现了最大电子化，不用到哪都拿个蓝本。	捡着啥吃啥	2023-03-17 20:55:46	5
北京大学第一医院	地点:相对来说交通很便利，有地铁，开车也不怎么堵车，比起儿研所和儿童医院看眼睛来讲这是特别便利！ 服务:整体感觉一般，医生服务态度还好，护士没有儿研所服务态度好，也许儿研所整个医院都是针对小朋友的，毕竟这个只是一个科室而已！ 效果:三个月复查一次眼睛，效果还不错！	匿名用户	2023-03-05 17:10:06	4
北京大学第一医院	北大第一医院的保安是黑保安，几句话下来保安说我杀了你，我说你把你刚才的话再重复一遍，他没敢再说，派出所民警来了保安也拒不承认自己说的话！太吓人了，看个病遭到保安的死亡威胁	FLY008	2023-03-06 21:28:29	2
北京大学第一医院	北京大学第一医院感染科医生万华看病极不耐烦，对病人没有常人通常的沟通交流态度，表现出一副对病人极嫌弃的嘴脸！对病人的疑问总是一味地回怼！似乎病人应该跟她一样懂医才行，问一句就怼一句！太让我气愤了！不想找气、不想被气得病上再加病的可怜的病人们强烈建议远离万华！记住她的名字：万华！终于知道为什么她的号好挂！剩的号多了！ 系统要求有消费才可发布，特声明：本次看病，机器挂号无挂号纸条，咨询后未给开药，所以无消费！挂的是3月9号下午万华的2号。医院内部系统可查询到。	遐游族	2023-03-10 09:56:16	2
北京大学第一医院	设施老旧，挂号缴费人多比较混乱，主要是看诊的医生很没耐心…叫号进去了又被轰出来等着，又等半天上前问了才进去看诊，验个血做个彩超就给个二维码就让走了…结果还是我自己在网上查了回来又问，是不是少检查了这几项？又给开了检查，而且每次进去都要把人哄出来……态度极其差，等验血结果出来了网上能询问大夫三次回复，结果检查结果上写着有问题，线上大夫说没问题[微笑]我已经不知道自己到底有没有问题了，北京大学第一医院也是有名的，无语了，听说挂专家号大夫态度能好点，检查能仔细一点。	Miyoko酱	2023-03-20 23:39:03	1
北京大学第一医院	首先，导诊台的医务人员很好，差评给门诊医生。听到广播去第x诊室门口等候，在门口等了10几分钟，屏幕上一直显示我的名字是“下一位等候”。后来忍不住从门缝看了下，里面一个患者也没有，一个年纪偏大的男医生，自己坐在椅子上发呆！问可以进吗？这他才摁了一下，系统广播叫到我名字可以进去。说到病情（手上起水泡长时间疼痛不见好转，我自己给挑破了），因为看起来是外伤，直接告诉我感染了，我把一周前皮肤开始疼痛起水泡、两天后又变成血泡、不消不退持续疼痛…的经过说了一下，这位医生直接无视，不管是病毒还是细菌引起的，总之现在破口子了就是皮外伤感染，小事，ok，我想医生说小事也是好事。后来这医生就这点小事，给我开了口服、外敷的药，并且，单子上明明都写的“每天一次”，嘴上却和我说“早晚一次”！还有无语的是他竟跟我说“开的是三五天的量”，那是三天还是五天？口服药的数量，按单子上的每天一次，那是5天的量，按他说的早晚一次…	匿名用户	2023-03-04 23:16:16	1
北京大学第一医院	今天来北大第一医院，慕名而来，才知道无法现场挂号。几经周折看上，问题很多，大夫是个温柔的姑娘挨个看，温声细语。有个很担心的问题，大夫一直安慰，别担心。周六本来半天的看诊时间，感大夫的细心。特意回头拍个照片，大夫叫邵雅昆，这样的好大夫碰上是福气。	猫猫	2023-04-01 11:48:08	5
北京大学第一医院	离家近，步行10多分钟，每次看病都会来这里，三甲医院环境好，挂号、取号、诊疗、取药都非常方便，近些年皮肤经常有点小毛病，才知道北大的皮肤科在全国排名前五，专家号非常难挂，每次放号都一直转圈抢不到，只能靠捡漏了，得勤刷。皮肤科激光治疗（医美）也非常火爆，价格比美容机构要贵些，操作正规，医生操作会根据需求着重解决重点问题，贵点也放心，如果找网红医生亲自打的话，要等，医生在激光室的治疗时间不固定。电解质汗管瘤治疗（光疗室）更是火爆，每个季度开始预约的第一时间就瞬间约满。想做治疗的需要想想办法了。	圆O圆0	2023-04-04 11:04:29	5
北京大学第一医院	医术好，是患者所信赖的。 在医生朋友推荐下第一次来这家医院看内分泌科。 堪称跟协和医院齐名。 除了医术，来院的几点体验分享一下： 1、 交通： 坐14号线、117、850等公交都可直达。 2、停车： 需要绕道医院门诊的后身，一条窄窄的单行道要一个个等候出来的车，总共63个停车位。 3、多个院区： 属于北京大学第一医院有门诊、急诊，多至三个不同地方的住院部； 妇女儿童科专楼与门诊楼相距2-3公里。 所以务必搞清楚，免得浪费时间跑冤枉路浪费时间。 4、网上挂号，本人经常使用京医通还是挺好用。 5、布局很清晰，已体验过的验血室，技术杠杠滴[胜利] 6、 其他医院的检查结果，医生只做参考，总之来了就要再验一遍。 钱和时间的消耗。图个心里踏实吧。 其他信息还在了解体会中。	吃吃喝喝俱乐部	2023-04-06 12:02:05	5
北京大学第一医院	号不好挂，但按时等着还是能抢上的。 周四下午普通内科。 黄大夫非常认真仔细的听诊，看嗓子。 挺快，检查也快。没开药，让回去多注意。 从来没明显阳过的小孩顺便做了新冠抗体。	骑着电车的胡同串子	2023-04-15 09:35:57	5
北京大学第一医院	被猫咪抓伤了脸部，找了最近距离的二级医院还不敢打，说面部要打蛋白，说只有普通疫苗。推荐来了北大第一医院，挂了急诊，在清创科室医生问打不打蛋白，但是打蛋白很疼，很痛苦，要把抓痕打鼓起来，听着觉得恐惧，加上是问了对方是家猫就没有打，直接打了冻干狂犬疫苗人二倍体，要打五针300一针，还不加注射费，挂号费，来去打车费，真是贵呀。走不了医保，话说这里急诊科大夫都很年轻，不急不躁，挺有耐心的，态度都还不错。没病没灾真好，急诊大厅躺了很多病号都是没有床位的，各种情况都有，想想人在生病以后真的是没有任何体面。	噜啦啦噜啦啦	2023-04-24 18:25:39	5
北京大学第一医院	俩小孩视力都不好了 之前在西城妇幼检查出问题 就赶紧做功课 北京除了同仁医院看眼睛 然后评价好的就是北大第一医院和人民医院的眼科了 纠结好久因为之前大哥就在这里看过 觉得服务态度都挺好的 医生也很好会给你认真解释 于是还是选了这里 整体来说文静医生看的确实很不错 态度温柔说话不急 就医环境也还不错 唯一不足的就是检查眼压这个赵晶晶医生态度很不好 敲门进去后说明下刚缴费过了号 结果凶的就赶我们出去 然后叫到孩子名字我们进去了依然很凶的对俩孩子说话 太多很让家长出去等也是 感觉就跟欠她一样 这医生和文静医生简直一个天上一个地下	ail_119	2023-04-02 23:50:21	4
北京大学第一医院	人真是太多了，关键是自助机数量还是太少，自助机取号、缴费都需要排队至少20分钟，而且自助机我觉得没其他医院的方便，如果是北京医保，需要点击“医事服务费报销”否则看不到自己的预约号，这点几乎所有首次来看病的人都不知道，所以自助机这同样会造成浪费时间。建议能升级一下自助机里的软件，不管哪种渠道的预约号，都能统一一个界面取号。另外打印发票，也没有自助机，必须窗口，约的ct 核磁如果改约，也必须来现场重约，效率太低。 北大医院的数字化转型相比协和医院，差距太大了。	传世小仙	2023-04-11 17:50:41	3
北京大学第一医院	北京大学第一医院是我目前去过医院中，最满意的，问诊过程相对最舒服的。 绝大部分各科室，是各科室，不是一个科室，大夫态度都挺好的，问诊台分诊态度也很好，大夫大部分都挺耐心的。个别大夫态度没有那么好可以忽略不计。	jtlangel	2023-05-07 12:56:05	5
北京大学第一医院	北京大学第一医院，位于北京市西城区西什库大街8号。今天在肾内科就诊，等候患者须先测血压，就诊大夫问诊认真，服务好！北大医院创建于1915年，是我国最早创办的国立医院，在国内率先开展改进静脉麻醉(1951)、先心手术(50年代)、肾移植(1960)、引进人工晶体植入术(1983)、冠心病介入性治疗(1986)、第一台自体血液回收机(1997)、胸腔镜手术(1992)、微创切口肺移植(2005)。	王梁	2023-05-21 11:32:02	5
北京大学第一医院	之前宝宝发烧，半夜来挂过一次急诊。 上次半夜来的时候人很少，基本前面就两三个排队的，先是抽血，说是半小时出结果，其实十多分钟就出结果了。再是做甲流测试，也是十几分钟出结果。医生一看血常规没事而且甲流也排除了就只是开了一些基本的药回家，那些药基本没吃，第二天就退烧了。 这次是五一假期的白天过来复查一下血常规，也是挂的急诊，人稍微多一些。 总体来说，北医一院的医生态度很好，而且工作效率很高。	黑凤梨	2023-05-03 22:05:17	4
北京大学第一医院	[医生]专业度： 早上给妈妈挂的耳鼻喉科，今天一来，哇，人山人海的，人太多了，好多人，简直比超市人还要多，真的，因为我们没有社保卡，是自费的，所以手机上挂好号以后直接去找主治医师，在四楼东2区，挂的是专家号，300元，有点小贵的，看的医生是高为华医生，技术精湛，为人和蔼，是医院不可多得的好医生，一下就找到病因，一会就看好了，点赞	有梦想的咸菜	2023-05-05 19:19:43	4
北京大学第一医院	去北大医院门诊楼北侧做核酸，不用挂号，核酸也免费，出结果也快，很方便。	绿羽毛_855	2023-05-30 19:28:49	4
北京大学第一医院	北大第一医院现在在走下坡路，幸亏还有心血管的霍勇（一位有医术有医德的好医生）在，有肾内科（总体上医生都还不错）撑得住，否则就凭那些一般科室医生的工作作风，真是毁了这么好的一个医院。 1、风湿免疫科副主任医师王昱看病时不按工作规定佩戴胸牌，在病人指出后，才出手机壳里拿出胸牌。 2、消化内科副主任医师董欣红看病也不戴胸牌。患者但凡敢问点什么病情，一言不合就不看病了，放着患者不理，自己坐在分诊台享清闲。 科室医生的工作作风居然是这样的，真让人大开眼界。 再看看医务处门诊办公室吧，工作作风也好不到哪去！ 1、这个办公室的一名工作人员（图一）在接到患者反映问题后说：“我们北大医院就这样，你爱去哪去哪！”态度极其傲慢。 2、这个办公室的负责人（图二）房某某，在未解决患者反映的问题时，就以上厕所和开会为由公然逃避（房某某上完3层的男厕所，立刻又躲进4层的男厕所），这种行为是一个负责处理医患关系的负责人…	路人甲	2023-05-08 19:37:37	1
北京大学第一医院	新冠发了五天烧还是决定去发烧门诊看看，位置在急诊楼的南边，人不多，大夫给开了抗原检测和验血单，等了一个多小时吧，结果出来了没有细菌感染还是病毒感染引起的，开了默沙东的m药，虽然有点贵但是为了健康也值得，希望药到病除	茶和咖啡	2023-06-02 17:43:54	5
北京大学第一医院	北京大学第一医院，位于北京市西城区西什库大街8号。今天家人在肾内科做了泌尿系B超，吕大夫认真检查，耐心细心，服务好！北大医院肾内科和泌尿外科在北京是非常好的，每天来的患者非常多，大家就诊的心情很迫切，卫生间患者尿液石榴汁颜色。	王梁	2023-06-04 04:05:24	5
北京大学第一医院	除了人多，哪都挺好，也很方便，尤其是公交过来	肉蛋	2023-06-05 10:47:37	5
北京大学第一医院	来这里看血管外科，按照通知的报到时间来的，可是还等候快俩小时。医生的水平不错，态度也很好。交费只有在一层，交费要排点队。B超要预约，还好在次日做，B超室的大夫特别认真，态度特别好。挂号也很方便，在微信公众号里就可以挂号。	cmazx	2023-06-07 15:49:31	5
北京大学第一医院	老婆去年下半年查出甲状腺亢奋，问了不少人都建议到北大第一医院治疗，这边的内分泌科室还是比较权威的，去年底开始了每月北大问诊。 老婆一直找到姚军大夫看的，医生的专业度很高，会很耐心的给出治疗方案。通过姚大夫几个月的治疗，老婆的指标已经趋于正常了。	聊的来的咖啡	2023-06-04 09:00:34	5
北京大学人民医院	位置 西直门南大街11号 服务服务特别好，尤其是每层新增加了自助挂号机以后，挂号方便多了，原来只能提前一天挂号，也就是说今天可以挂明天的号，但现在是可以提前挂4天的号，特别棒呢，而且医生和护士都比较好，但唯一不好的就是看病的人太多了，唉！	CC_是个大吃货	2018-05-24 23:18:46	5
北京大学人民医院	挂号超级方便，出了APP之后更加方便了，周边的公交车还挺多的，交通很便利！这次过来是看牙齿的，挂的专家号，大夫很专业也很客观，不会怂恿你做这项那项的，拔牙很顺利，推荐老公也过来治牙！北京的医院人都会很多，这边也一样，但是挂号方便之后真的解决了很多问题！加油加油！	爱吃红果子的小恐龙	2018-05-11 19:26:47	4
北京大学人民医院	鱼心想，人吃五谷杂粮，谁还没有个病的时候？ 平常心态对待就好 过两天又是一条好汉 这里的管床医生护士人都很nice。住院部卫生干净，就是周边停车费点劲儿。没个一小时够呛能停进去，周边的私人收费停好车价格比较贵。建议坐地铁二号线车公庄下车步行几百米即到。	蓓勒爷	2018-06-07 17:10:21	4
北京大学人民医院	地点在西直门地铁站d口出来往西走500米左右！ 8点多点来的，提前一天挂了个号，到分诊台后很快就分到了，医生很专业！ 完事后紧接着去挂第二个号，离放号就2分钟就没有了！看来还是要早来啊！网上也不好挂！拿药的窗口很多，不过很忙，等半天才可以拿到！大医院的原因，看评价医术还是相当可以的！	吃遍京城	2018-07-08 11:12:07	5
北京大学人民医院	说实话没什么事真不爱来医院，但是有事您就得来不是。人民医院老牌三甲医院以血液病为特长。挂号情况我不能说太多，因为我用的医疗共同体提前挂号就可以。 一进门诊楼这人乌央乌央的，看着头皮都疼，挂号窗口那队就别说了，都是人。这里要强调的是一定要带现金，现金，现金。手机支付还没能占领医院，挂号后按挂号条上的提示直接找到要看病的科室，找护士扫一下你的挂号条看大屏幕叫号就行了。话说人民医院的人真的太多了，有叫号机大家看号就行，结果总是有人不看号，不管三七二十一直接就往里闯啊，有的时候很尴尬啊。 医生态度还不错，说话没有急躁还很轻柔。开了化验，检查的单子后，先去缴费，缴费完毕后再去预约。话说B超都已经约到月末了， 据说现在人民医院的APP可以提前四天挂号，但是京医通上还没有人民医院所以不太方便。毕竟医院不经常去，知道的都写上了。	嵬夏茉茉莉	2018-07-11 23:23:52	4
北京大学人民医院	听朋友介绍，来北京大学人民医院咨询，在西直门立交桥南面，开车很方便，停车还比较好停，一小时十元；周六人也不少，咨询台很便利，方便患者咨询，科室很多，有的可是在楼外，看病的人真不少，这个医院看来比较专业。 周边居民看病很拿药很方便，位置不错，医院里面还有家属楼，很大。	如水之蓝06	2018-08-04 11:01:28	5
北京大学人民医院	今天终于凉快了[鼓掌]一大早就着老爸来人民医院做各种检查[奋斗]总体上还是很顺利的[憨笑]极少来这个医院，不是太熟悉，我老爸说这个医院是看肾脏的专科，好的吧，陪老爸一天在医院看医生、做检查目前一切顺利健康，就等着晚上照的增强型核磁共振的结果了，父母身体健康是儿女们的福气[强][太阳][跳跳]祝天下所有的父母身体健康！！！[双手合十]	茶的幽香_4010	2018-08-06 16:55:39	5
北京大学人民医院	地铁2号线D口出来右手边直走，5分钟即到 APP挂号需要提前激活医保卡，6点38到的，取号窗口都排满了人，3-9号窗口都可以取，但是工作日和节假日开始取号时间不同，有7点，7点15，7点半，好几个时段，建议去之前下载APP提前挂号，节省等待时间！ 口腔科在4层，分诊台统一扫码排序，大屏幕活动叫号，还挺方便！	youyou0714	2018-08-06 22:51:16	5
北京大学人民医院	北京大学人民医院西直门院区位于北京市西直门南大街11号，始建于1918年，是一所集医疗、教学、科研为一体的三级甲等综合医院，是北京市医保定点医院，国家卫生计生委委管医院，北京大学附属医院，北京大学第二临床医学院，先后获得“全国卫生系统思想政治工作先进单位”、“全国医院（卫生）文化建设优秀成果奖”、“全国医院（卫生）文化建设先进集体”、“全国医药卫生系统创先争优活动先进集体”、“首都文明单位标兵”、“首都医药卫生文化建设先进单位”、“北京大学党务和思想政治工作先进集体”、“北京大学统战工作先进党委”等荣誉	灵紫兰	2018-08-03 04:59:45	4
北京大学人民医院	总算到家了 空调万岁...这一上午 9点多 我妈叫我说手划了 结果剪刀还是生锈的(ﾉ｀⊿´)ﾉ坑爹啊啊啊啊啊 来医院挂个急诊处理下伤口 打破伤风 结果急诊骨外科的大夫就一个！！！？还处理病人去了 一堆人在那等了近20多分钟 还不如普通挂号快呢 这真不应该 急诊起码每个科室最少俩大夫吧！	LUCKYGODC	2018-08-10 16:09:01	4
北京大学人民医院	地点在西直门南路西，交通方便。停车有点不方便，排队。 有百年历史的三甲医院了，医疗水平挺高。门诊大接建得早，设施老化，跟不上患者人数的增长。做了一些局部改进，自助设备增加了许多，挂号缴费都行，很方便。人太多了，护士喊病人名时声音小，听不清，容易错过。专家出诊表贴在一楼大厅立柱上，字太小了，老年人看不清，建议适量增加纸质版，方便老年人。	水滴718	2018-08-22 19:24:56	4
北京大学人民医院	昨天不在家 她胸老疼T^T...自己去挂个号看了[捂脸] 今天来拍片 我记得上次几年前陪她来是做乳腺的b超 这次改成钼靶了 反正听我妈说大夫说没什么事 明天下午取个结果在正常值之内都不用再挂号看大夫了 重点！这边终于可以网上挂号了 有自己的APP了 如果社保卡绑定的不是现在用的号 去图4那更改下手机号即可注册APP挂号预约 但！目前为止账号还注册不了 我看大厅一堆人因为这事询问 咨询台那解释就是现在大家都不行之后会好 总的来说 今天大厅那效率低下且管理的乱七八糟 个别“大夫”还特别横 有些言语冲撞～希望以后能态度好些吧	LUCKYGODC	2018-08-21 18:44:42	3
北京大学人民医院	大前天足疗时被说脚趾长了刺猴...前天带姥姥去北京医院清理完针管之后回家路上 又百度了下“刺猴“吓惨了 就拿APP约了个皮肤科 人民医院终于可以网上约号了！就是拿号的时候人很多要排队～问了n边大夫小姐姐 都说不是刺猴 就是一万年不锻炼 最近走多了 磨出茧子 然后我又作死的拿剪指甲刀把皮剪了 然后就越来越大了 感觉好丢人 还问胼胝是什么[呵呵] 怎么治疗 说可以冷冻治疗 就去楼下交完钱 又上来治疗室排队 结果就是拿棉签沾氯化氮嘛！当时感觉很疼 治疗室的那姐姐还说三岁小孩都不哭 可是真的超疼！！！早上起来就发现起水泡了 有一个还超大T^T 虽然已经跟我说过起水泡什么的是正常情况 而且昨天晚上就有了 可是更大了啊[抓狂][抓狂][抓狂] 希望早些康复吧 别影响到下周五带姥姥去北京医院PICC清理针管 烦òᆺó	LUCKYGODC	2018-09-09 07:21:50	5
北京大学人民医院	人民医院已经出了自己的APP，可以挂八天以内的号，非常方便。 从小就一直看人民医院，从老院看到了新院。 最近一年一直在看呼吸科，这个科室特别有爱，每个季度都会组织患者学习交流，还建立了专门的患者与大夫的交流群。有不懂的可以直接问大夫，也可以患者之间交流经验。	胆小的豆豆	2018-09-19 19:59:45	5
北京大学人民医院	交通很方便，坐地铁西直门2号线，D口出了走200米就到了，上午挂号人非常多，要看好科室。第一次来的话务必用医保卡做一个关键。然后再挂号。等候的人很多，也可见比较权威。停车的话里面车位白天不太多，晚上不少，但是停车费还是不便宜。但还是开车方便。	halu213	2018-09-18 22:57:25	4
北京大学人民医院	地点在西直门立交桥西南侧，多条公交、地铁线都能到达。 门诊楼是老楼，人多拥挤，挂号还是比较方便的，网上，手机挂号不用排队。医生总体水平高，部分科室排名前列。住院部是后来加盖的，环境不错，电梯多，楼道宽敞，指路牌设置合理。	山无形2008	2018-09-21 11:52:37	4
北京大学人民医院	老牌甲级医院，专家团队实力雄厚。硬件设施那是老旧破败，虽然有部分升级，但由于环境所致，还是看不出效果。管理上真的有待提高，无论就诊、挂号还是交费、探视等，都给人一种乱糟糟的感觉。这点上比北医三院等老牌医院存在差距。	谦卑者多福	2018-09-27 09:18:53	4
北京大学人民医院	约的专家号，从九点一直等到十点多，一个多小时的时间，某专家只看了一个病人。我去诊室的门口看一下情况，很多病人都在门口怨声载道。 有病人进去一问，原来专家和病人聊起来了，聊了一个多小时，不知道认不认识。专家对进去催的病人说：“反正我也没闲着”。 等到我的时候已经是中午了，最后一个号，专家一个劲儿催，着急走，态度各种不耐烦。	大师兄	2018-09-19 16:27:26	2
北京大学人民医院	我都服了，看个病，从外科推到内科，从内科推到妇科，从妇科推到消化内科，从消化内科推到急诊外科，从急诊外科推到外科。最后B超、CT各种拍了一遍，现在各种材料都能拿出来，却没有一个科室说有什么问题。没问题怎么会身体不舒服呢。这么大的医院，科室分的细，也造成了大夫相互推诿的现象。医院是大医院，有没有一个明白的大夫！能不能告诉我到底是什么病！	大师兄	2018-09-20 13:54:24	1
北京大学人民医院	周末的人民医院 人山人海啊 很早就来了 到现在还没看上	zy4549	2018-10-13 10:27:58	5
北京大学人民医院	位于西直门南大街，交通很方便，多条公交线，地铁都可以到达。老话说的好，有什么别有病，没什么别没钱，生一次病，真是身体难受，花钱如流水。一般的科室早点来窗口排队都可以挂上号，可以提前一天挂第二天的号，只收现金，挂号机也可以挂号，信用卡储蓄卡都可以，非常方便。人真的是很多！很多！很多！	【已注销用户】	2018-10-16 18:51:52	5
北京大学人民医院	急诊人不是一般的多，大夫态度挺好的	刺猬_2559	2018-10-27 22:10:04	5
北京大学人民医院	老牌三甲医院了，地理位置是优势，交通方便，就是人多，楼老设施跟不上…… 医生真的还是挺不错的，现在能app挂号了，所以一般的号也都不难挂……不过预约检查少则几天多的话就跨月了，而急诊简直是灾难，满楼道都是人，有的躺在床上，有的躺在椅子上，输液的，吸氧的，总之有种一瞬间回到80年代的感觉，有点一言难尽…… 听说新楼在盖了，希望快点投入使用吧，现在真的是严重超负荷了啊！	magicgj	2018-10-18 11:25:58	4
北京大学人民医院	挂号比较难(作为土生土长的北京人,总能找到亲戚朋友帮忙)。医生的水平很高,对顾客和蔼可亲,工作认真负责,不愧是三甲医院。医院的设施器械也都达到较高的水平。不足之处是地处北京市中心地带,车辆拥挤。停车很不方便。通常情况下,都是坐公交车去看病。	雪绒花	2018-10-20 09:42:29	4
北京大学人民医院	医保定点医院 服务还不错 有专人指引	快掩护我	2018-10-26 11:08:41	4
北京大学人民医院	去年减肥减进了医院 无语了[流汗] 饥饿性酮体 老老实实在医院输了三天还是五天液来着 看吧 男人就跟孩子一毛一样啊 永远操不完的心 永远长不大 烦都烦死了 哎… 每天都是半夜才能输完液回家 这要不是翻照片我都忘了这回事儿 一倒腾照片又想起来啦 人民医院不是大毛病别来 人太多…	飞天小美猪	2018-10-30 09:58:53	4
北京大学人民医院	呼吸内科八点上班，骨科、眼科7:30上班[流泪]	SY20150101	2018-10-09 07:33:50	3
北京大学人民医院	被狗咬伤狗要去看急诊，晚上人还挺多的。头一次听说挂号之前还要分诊的，不过服务态度真不咋地，就跟来看病的都欠他们钱似的。环境也一般，到处都是床位，偌大的楼道里只有一条窄窄的通道。急诊室的空气也极差，各种混合的味道都有，还有占着好几个座儿躺着的。科室的大夫态度也不好，本来被狗狗咬了心情就不太美丽，还得看他们的脸色，真是不太舒服！	5号盒子	2018-10-11 23:43:26	2
北京大学人民医院	医院很大，人太多，不智能，哪里都大排长队！自助机不好用，急诊都能给你看成普通，或许有专家，但设备太落后	吃货就是妮	2018-10-06 22:40:02	1
北京大学人民医院	陪老婆来人民医院做产检，提前预约的号，因为提前来过，知道停车很不方便，又离得远，很早就出来，不到7:00就到了医院，在取号机用医保卡领取预约号，来到三层妇产科外候诊，因为预约的号排在前面，刚到8:00就叫号了，可以大夫告知产科号不能用医保卡领，要退号再办医院就医卡，重新加号，这下白来的那么早，加号后全都排到最后了，老婆饿着肚子空度，肚子里孩子也要挨饿，就为了一会儿抽血。这么好的医院，设备这么差，如果需要就医卡自费，取号机取号时根本没有任何提示，导致前功尽弃，对这点非常不满意！这样的bug在这么大的医院里出现实在不应该。	citymarshall	2018-10-29 09:21:38	1
北京大学人民医院	就诊停车排队真是大问题 要排好久好久 大夫的态度都很好 就是每个科室叫号扫码的工作人员几乎各个都是怨气脸 咨询一句话像是要她命一样不甘愿......既然扫码有机器 叫号有屏幕显示和语音播报 感觉各科室叫号台就是个活摆设，病人来了还得先看她们的脸色...... 有一天我挂了两个科的号，问我的号过没过，工作人员告诉我没呢 我就等啊等 等了半个多小时竖着耳朵听感觉怎么号都比我的大 又厚着脸皮“麻烦”人家 请问我的号这么小怎么还没叫 答：你再扫一下看看......哦 早就叫过了...... 我 无语	爱美食的鱼鱼	2018-11-01 11:47:02	5
北京大学人民医院	北京大学附属教学医院，有西直门和白塔寺两个园区。 西直门院区就在西直门桥边，卫生部对面，交通便利。 这是一家三甲综合医院，各科综合实力都很强，当然，人也很多！各层都有自助挂号、缴费、取化验的机器，还比较方便。	小雪球	2018-11-11 17:21:18	5
北京大学人民医院	【历史回顾】从1918到2018，从北京中央医院到北京大学人民医院，这所由中国人自己筹资创建的第一家西医综合医院，已走过百年征程，百年历程中凝聚成北京大学人民医院特有的医院文化，传承至今，历久弥新。 【位置】北京市西直门南大街11号，著名的西直门桥西南角，西二环边上，卫健委对面。 【交通】交通非常便利，可以打车、公交、自驾（不建议）、地铁（2号线西直门D口）前往。 【医院等级】三级甲等综合医院 【特色专科】国家临床重点专科：骨科（包括创伤骨科、脊柱外科、骨肿瘤科、骨关节科）、妇科（含妇科、计育）、检验医学科、重症医学科、专科护理科、心血管内科、内分泌科、血液科、胸外科、呼吸科、急诊科、泌尿外科、皮肤科、普外科（包括胃肠外科、肝胆外科、腔镜外科、乳腺外科、血管外科和外科监护）、眼科、风湿免疫科、肿瘤科、感染病科。 【医疗优势】一、优势病种：白血病、恶性肿瘤、眼科疾病、肾脏疾病与血液透析、心…	纵有肥肉一百八	2018-11-22 11:36:39	5
北京大学人民医院	周六的医院依然人满为患，人民医院的各个科室的水平都是不错的，服务也不错，就是步行楼梯太窄，电梯数量太少，人多的时候电梯上不去，楼梯走不动。人民医院也有自己的自助机，可以挂号，取号，交费，就是老坏，没有京医通的自助机好用，不过还是能剩下不少时间的，若能改善一下会更好。	邂逅天使	2018-11-24 10:20:55	5
北京大学人民医院	强烈要求取号机可以手机支付(￣ε(#￣)☆╰╮o(￣皿￣///) 烦心事太多可能抽烟抽多了 眼睛也不舒服 APP上挂了个眼科和耳鼻喉 结果取号机死机了！叫志愿者过来重启一下交钱的时候只能银行卡！我没拿银行卡就只能去 3 4号窗口排队 挂号和收费的地方都可以手机支付啊啊啊 唯独机器上不行 好气 PS四层小姐姐看完说是慢性咽炎 结果眼科挂的是新院 不是之前去过得四层眼科 要按指示往里走很远 有个楼进去就是了 里面有配眼镜滴店里可以买本 省的再去排队买本 给我看眼睛滴老奶奶人超好 很健谈说我可能上火了 让我多吃水果蔬菜保持好睡眠 月底想去广州散散心 帮我开了不少眼药 挺好的！比四层的眼科好 我记得上次去四层看眼睛 大夫超凶←_←	LUCKYGODC	2018-11-01 10:53:28	4
北京大学人民医院	人民医院在西直门这边已经很多年了，是一家比较大的三甲医院。今天来这边看牙，在医院的四层，一层挂号和急诊是人山人海的感觉，四层牙科人还好。医生都很专业，但是患者太多了，等待的时间比较长。挂的专家号，等了40多分钟终于看上了，先照了X光片，大夫根据结果来做了分析。很专业	什么好吃吃什么	2018-11-17 00:15:17	4
北京大学人民医院	【环境】★★★ 她家和其他三甲医院新楼相比，确实要老旧些。 【挂号】★★★★ 通过医院app，绑定患者就诊卡后就能按照专家姓名挂号了，很方便。她家就诊卡是免费办理的。 【泌尿外科】★★★★ 就诊前需要在护士台扫描挂号单上的二维码，然后等待叫号就行。许克新主任人很和蔼，解释得很耐心。赞！ 【总体评价】很不错医院，但还是能少去呀！	riskgrace	2018-11-25 20:13:15	4
北京大学人民医院	人实在太多 来过几次 拔牙挂号靠早6点多就得来 门口停车排队 那人别提了 门口那叫一个水泄不通 不明白那么多人为什么非要在这排队停车 周边停车的地方1也不算少 还有一次疼痛科还不错几乎号不用那么担心 还算不错的 反正综合医院 干嘛都可以	lzy419	2018-11-16 12:01:06	3
北京大学人民医院	人真多，走廊里放的床都躺满了。 服务设施到挺全，可惜就是床位太少，要求住院但告诉你没床位[尴尬]。	暴风_5073	2018-11-25 13:26:04	2
北京大学人民医院	好久都没去过医院了冷不丁一看还挺先进，微信挂号可以找自主取号机拿号，再到分诊台刷一下号，坐那儿等着被叫号就行啦～有的医生有点凶，但是看诊的时候还是很细致的，开了药，反复叮嘱了什么时候开始吃，怎么吃，饭前饭后吃，啥时候回来再开药，怎么做检查之类的，比心[爱心]	汪汪猴	2018-12-04 11:40:54	5
北京大学人民医院	我的大人民迎来了它百年华诞，人生能有几个一百年啊！ 从小就在人民医院看病，以前在白塔寺的老院区，现在是西直门的新院区。 时间的沉淀造就了一代代仁心仁术的医者； 科技的更新奠定了医学难关的道道攻破； 希望我心中的人民医院，攻克更多的难关，为病患解决更多的痛苦。	胆小的豆豆	2018-12-06 17:23:19	5
北京大学人民医院	兄弟大半夜被猫被猫给咬了，先去了附近的航空医院，结果被告知不能接受，要去北京大学人民医院，忍痛跑过来，医生很专业，根据情况立马处理，服务态度也不错，问到的问题也能很快给予回答，友情提示大家养猫养狗的时候，一定要注意，不然被咬了挺麻烦！	Gong.	2018-12-08 01:52:23	5
北京大学人民医院	病房环境还好，护士也都和蔼，饭菜也好吃，还带着做早锻炼[惊叹]	加秃子是冠军	2018-12-28 18:13:54	5
北京大学人民医院	学校公费医疗的定点医院，因为各种病症来过几次，门诊急诊倒是都体验过了。 人民医院坐落在西直门的黄金地段，门诊急诊的就诊空间都不大，输液、抽血、检验等等的常用区域都比较狭小，常常人满为患。候诊区的椅子供不应求，许多患者都需要站着等候就医。 医院虽小，但是科室齐全，所有空间充分利用。好在指示牌也很清晰，初来乍到也能顺利地找到就诊科室。 门诊楼电梯不少，但等候时间较长，一般都会选择步行梯。卫生间的设置也不够充足，排队是常有的事。 分诊台的护士态度欠佳（各大医院的普遍现象吧），医生比较温和，尤其是较为年轻的大夫，非常亲民，这与某些医院形成对比。 总体来说，人民医院有历史积淀，更得百姓信任，就医体验还不错。如果打算来，一定要早！早！早！	雨田.青见.	2018-12-03 12:52:08	4
北京大学人民医院	一早过来抽血，艾玛～这人叫一个多啊，楼上楼下都那么的多人～早上不能喝水不能吃饭，现在肚子咕咕叫[流泪]	37度的爱	2018-12-06 08:25:32	4
北京大学人民医院	定点医院。来这里看病多年。 他们家每天都人满为患，不用担心有过度医疗的风险，只有医生希望你下次别来了。 急诊环境比较简陋，最近降温厉害，急诊扎堆的打点滴的。 发热门诊和呼吸门诊并不在主楼里，都是在外的独立小楼中。	tuyumenyuzi	2018-12-08 10:48:24	4
北京大学人民医院	逢节就来医院这事，看来每年都躲不掉了…… 人民医院为老牌三甲医院了，是北京大学附属医院，有2个院区，老院区在白塔寺，这家医院平时火爆，急诊就更不用说，连过道都是床位和输液座位，特别拥挤，但医院的设备还是挺好的，院区也挺大，不过医院的停车位不多，周边路也窄，比较堵	离相惜	2018-12-30 22:06:11	4
北京大学人民医院	位置：北京市西城区西直门南大街11号 环境：人多，人多得厉害。我在胃肠外科门诊等候就医，昨天上午10点来挂号，不论是普通号还是专家号，都没了，就挂了第二天（也就是今天）的号，而且同样没有普通号了，挂了副主任医师20多号。很奇怪，又不是流感内科，外科怎么会这么多人？到10点10分时，刚看到16号。挂号处说：这个科只有周三、周四、周五这三天才看病。难怪这么多人！这么大的医院，是不是医生太少了？ 十二点二十，终于看完了…… 看病：副主任医师王主任还是挺负责任的。除了你跟他说的病灶，他检查时会放大范围并给你做详细的讲解。	难得糊涂_905504	2018-12-16 17:01:19	3
北京大学人民医院	医疗技术就不用提了，顶呱呱[强]不习惯的就是为啥不把这么老旧的设备设施进行升级改造。拿个药千八百，住个院几万块，动个手术没谱儿了就……挣那么多钱却还保持这么简朴低调，是为了拿扶贫款还是为了争劳模？理解不了。如同让人花五星酒店的费用却享受一星酒店的设施，即使你服务（技术）能达到五星，这玩意儿能这么找平么	谦卑者多福	2018-12-17 13:30:02	3
北京大学人民医院	感觉乱收费呢，特需门诊好几百一个号，复诊还这个价，太不亲民了，最生气是外地患者让跑二次，第一次说做检查，隔周再来看化验单诊断，太不方便了，坑死外地人了，什么医院，一点不为人着想，差评	燕然熙熹	2018-12-18 15:03:39	1
北京大学人民医院	开的药写错两次 收费的也大呼小叫的 破玩意	bubobubo	2018-12-22 11:39:47	1
北京大学人民医院	堵到飞起，人太多了，有啥别有病，没啥别没钱	sadie_c	2019-01-14 20:58:50	5
北京大学人民医院	第一感受就是人太多了，侄子拉肚子了，上附近的人民医院没想到就是一个拉肚子需要做那么多检查，居然还得照B超。早晨八点多去的，看完病快下午两点了，这还是看的急诊。要是门诊就更没谱儿了。今天去复诊，本以为不用做检查了会很快，没想到急诊的收费电脑居然瘫痪了，有病人家属急了差点没打起来，不过确实也是，看急诊的有的都是生命垂危的，交不了钱就拿不了药，真的会耽误事儿的。虽然急诊科也确实很忙很辛苦，但是真应该有应急措施。还好打了两天点滴，已经没事儿了。	颖_8647	2019-01-15 21:55:39	5
北京大学人民医院	今天陪家人来检查，解珺淑大夫很贴心，有提示血检查要明天空腹来测，其他项目今天就可以做，而且还贴心的把能今天做的折角，不能做的放一起折角，感觉也很温柔，今天等候时间也短，不过医院真的人好多，排队缴费要等好久	闹闹长安	2019-01-29 14:45:40	5
北京大学人民医院	一家开在金融街北侧、地铁附近、西二环路旁边、三级甲等的综合性医院，人们心里想的第一位的肯定会是“方便”吧？但总是理想很丰满、现实很骨感。带老妈来看急诊，楼道里满是临时病床和坐在小板凳上打点滴的老人。急诊室外收款的小姑娘和急诊室内测心电图的小伙子态度都特别好。只是医院设施以及室外的缴费机器太陈旧不好用。	吃喝玩乐在路上0770	2019-01-18 10:46:36	4
北京大学人民医院	这家医院首先说停车问题，停车费贼贵，12每小时，在进医院内吧服务态度极差，就诊那个医生更差的不要不要的！等候时间太久，这等的无所谓了也就算了吧，叫号也是乱七八糟的，屏幕上显示3号都一个小时了，就是不动，而且门诊室内七号都进去看病了，一会叫到12号的时候屏幕才显示是12.最后眼看快轮到我们了，好不容易看到点希望，四号和七号都过来了，只能让人家先看了[尴尬]人家就在等候厅等的来，见还不到人家号人家才过来的，没想到都叫到13号了[尴尬]，这时的时间是下午16点半了，超出了我们预约时间一个小时，我们快17点了才看上病，医生态度差差差，我家人是残疾人又有糖尿病，饿了一天了就等化验血和尿了，没想到她态度那么差，给我们开了一堆单子，也没说都是检查什么，更没说化验完再来找她，还是我们家属问得了， 结果出来还过来找您？ 人家医生说了，不用过来了，给开的药房也不告诉我们怎么吃，什么也不说，因为这个点根本就化…	娇姐	2019-01-02 23:01:36	1
北京大学人民医院	这算是还医院吗？我去看病大夫说直接收住院！可是当我到住院部报道时护士接待说没有床位让我回家等！可谁知我等了六天没动静！去医院问说医院把我的住院通知单病例弄丢了！这么不负责任是叫什么医院！医院是救死扶伤的地方！一点责任心都没有	Mmmmmmmmm_4998	2019-01-17 15:07:47	1
北京大学人民医院	急诊大厅的过道里永远躺着很多病人，根本没有床位。家属有的就铺着报纸睡在地上，卫生条件极差。我是去门诊外科挂号，因为喂猫被抓了，医生看都不看直接就叫打狂犬疫苗，其实我的抓伤非常轻微，连血都没出，自己在家还及时用肥皂水清洗过。但是医生根本不管这些，还不断地推销一针280多元的那种进口疫苗，说效果好。请注意，是一针285，一共要打5针，被猫抓一下一千多就没了。而且医生只负责开单子，别的什么都不问。明明有55一针的，病人自己不知道就不说。取了药后就在遍地躺着病人和病人家属的过道里等，到处都弥漫着尿骚味和汗味，就医环境和医生素质真愧对三甲这个级别。	点小评3483258355	2019-01-29 11:49:38	1
北京大学人民医院	为什么之前在人民医院的点评都没了[捂脸] 记得在这写了n多点评 这里貌似没几个科室没去过了 心酸←_← 回家以后感觉北京人确实少了好多 APP挂的下午的号 很快就叫到号了 忘记拍照片... 混3张好啦 依旧挺好的 可能广州的时候把肚子吃坏了 肚子老是感觉很难受 再来看下 貌似没查出什么问题 按大夫说的吃清淡些 按时吃药 希望早点好吧 烦òᆺó	LUCKYGODC	2019-02-02 14:05:48	5
北京大学人民医院	大年初一去医院，人真不少，吃多的，吃吐的，吃拉肚子的，病从口入，必须管住嘴。 [环境] 医院的环境就这样，在西边算好的吧，重要离家近！ [服务] 医生护士高强工作下还能保持情绪稳定，算是不错，挂号错给了身份证，还说挂号费这么，问了一下是不是没到起报线，挂号的没理我，直接丢给我身份证，老公发现了我给错卡，才换成医保号，要不这次全自费了。 [效果] 大医院，不停上药，基本都会好！	鑫雨霏霏	2019-02-05 12:46:13	5
北京大学人民医院	20190207孩子过年又病了，去了两次儿童医院也没见效果，而且人多的实在是受不了，于是决定到离家更近的人民医院来看看。去年也来过这里，感觉今年的医生比去年强好多，真的非常认真，上下午跑了两趟，医生也不胜其烦的给解释，虽然孩子病还没好，但是感觉医生很负责任。这里的儿科，虽然条件可能算比较简陋的，不过坚持每天都有人，这个还是非常好的，综合评定五颗星，以资鼓励！	地下小婴儿	2019-02-07 20:02:29	5
北京大学人民医院	医院大厅宽敞，比较有秩序。自助挂号机数量少，有几台坏的还不能用，取号要排队等好久。有些人不太会用自助挂号机，没有服务人员在旁边帮忙指导。医护人员态度还算好。只有垂直电梯，人很多不够用，要等半天，没有自动滚梯。	Yolanda	2019-02-18 22:59:18	4
北京大学人民医院	主楼取药的地方还没有自动化，在别的医院看到自动化的取药设备真的很快很便捷，医院也能省下不少人力成本...... 眼科单独的小楼内部就诊及等候区域楼道很窄显得很拥挤，人多的时候走路要很小心，生怕踩到别人。 停车排队很厉害，街边车位常满，建议可以停到眼科楼所在的那个西门往南一二百米路口左手有个写字楼停车场，经常有车位的。	宣武大头丁儿	2019-02-22 01:30:25	3
北京大学人民医院	一楼大厅挂号处小姑娘的态度及其不耐烦！	飞行员534	2019-02-16 08:39:07	2
北京大学人民医院	昨天来复查下眼睛 开点眼药 不是很好[捂脸] 散了瞳验光400＋散光 大夫开了单子交了费 叫我今天复诊散瞳的时候 再去两个科室查一下 怀疑我有圆锥角膜 刚刚查完一看结果还真**角膜有问题(￣ε(#￣)☆╰╮o(￣皿￣///) 透! 智齿还没拔完 眼睛又查出问题了 全是事 烦死了[发怒][发怒][发怒] 给去医院收费窗口缴费排队的建议!!!旁边那几个取号机就可以自助缴费 而且可以下医院的APP上网挂号 不需要那么夸张的排队!!!!!!PS记得带银行卡 哦哦哦 人民医院有护工的!外派是220一天不包吃 之前用了半年多的护工中介是200...包吃 就是姥姥确实太难照顾 后来250包吃还不行[捂脸] 之后考虑换人民医院或北京医院的护工 住院需要护工的话 可以去地下一层看一下 看上去还蛮正规的 不谢～	LUCKYGODC	2019-03-05 11:38:58	5
北京大学人民医院	3月12日上午10以后，宝宝发烧去人民医院看病，意外发生了宝宝在途中车上惊厥过去，宝宝妈妈和外婆紧张异常，下车了一路狂奔，宝妈体力有限抱着宝宝跌跌撞撞，门诊正门门卫二话不说抱着宝宝就跑随同开路另一位门卫，一直穿过门诊抱到儿科诊室，快的像飞一样，我们一句感谢话都没有说，急忙忙中下午回到家中，第二天才想起这件事情来，抱宝宝是穿蓝色衣服的瘦高些，陪同是稍矮些的，因为慌乱记不清楚了，感谢的话语在这里表达，谢谢他们，谢谢人民医院，好人一生平安！！！	翠_612	2019-03-14 15:36:30	5
北京大学人民医院	周日的人民医院西直门院区依然很多人看病，早上7点40分到的大厅开放了三个窗口排队的已经成L形自助挂号取号机用的人毕竟是少数。如果增加一个简单的图解或者多宣传大家自助取号相信会给窗口减负，我挂号的是内分泌科取药开了一个月的量。大夫询问完病情开药很快讲了注意事项。很满意	栗Lily	2019-03-17 08:47:26	5
北京大学人民医院	北京人最信任的医院之一 人民医院为人民 医生技艺精湛、看病救人 护士服务人员态度好 最近上线了自助挂号app很方便 可以提前10天预约挂号 医院环境也不错 春天里各种花儿都开了 很美丽 春季容易过敏、 自从发现这款医用面膜、 再也不担心皮肤过敏了[微笑][微笑][微笑] 开心面膜买起来！	Lady說	2019-03-21 12:17:20	5
北京大学人民医院	北京大学人民医院位于西直门！今天早上去抽血检查及开药！一切顺利！在医院东门旁，一颗白色玉兰花及一颗紫色玉兰花盛开，太吸引眼球了，立马冲过去照了几张，地上落满了玉兰花瓣，想必是昨天下雨，有凋谢的花落了一地，春天在哪里都能看到……	伊莎贝拉Elisabella	2019-03-21 14:31:11	5
北京大学人民医院	【关于羊水穿刺】 前期挂号预约就忽略不说了 羊穿位于住院部大楼左侧，注意不是在住院部大楼里边，只能孕妇本身进，家属一律不让进[流泪]所以陪同家属做好在外边死守的心理建设 医生让8点准时到过时不候，实际上有的准妈妈7点就到了，8点准时医生出现，在走廊跟准妈妈们嘱咐注意事项，比如8个工作日电话通知结果，23个工作日来取报告之类的 接下来就是漫长的排队、等待，这里不按挂号顺序叫名字，而是按照排队顺序来的，首先进行登记（准备好三个检查化验单血常规、尿常规，分泌物，提前挂的产科号）如果分泌物超过二度那当天就做不了了，登记之前先自己量体温，超过37.2也不让做…登记完医生会给一张单子（取报告用的）、一张小的条形码（羊穿时给医生），然后就排队测胎心、血压，都没问题就等着医生叫名字做羊穿了，这时候找个地方坐就行不用再在门口排队了，他们会按照登记顺序叫名字 大家最关心的羊穿环节到了，叫到名字在诊室门口换拖…	aries@x	2019-03-04 18:30:04	4
北京大学人民医院	离家很近的三甲医院，全国知名，有很多著名的科室。所以从全国各地慕名而来的患者，非常的多。春节后来过一次，今天又来看病，发现这真的是一个很红火的行业，从一楼大厅到各科室，我估计得有几万人。门口非常拥堵，交通是个问题。但医生都非常专业，而且态度特别好。 科室分得非常细，楼层也很多，没点儿文化在这真看不了病。当然，没点儿体力也是不行的。不过服务的志愿者还是非常多的，而且有网上预约，很方便。	Jessy1027	2019-03-07 06:50:30	4
北京大学人民医院	在西直门的人民医院，这里比邻以前的卫生部的一个单位，而今都已经更名了，不过作为老牌的三甲医院，这里医疗水平很高，每天门诊量相当的大，排队抢号很难，看病不容易呀！医院的综合实力能排在北京三甲医院的前几位，希望挂号的地方能够拓宽，窗口排队不太合理，大家都像是在大厅要打架的尽头，因为挂号的问题。	漩涡雉田	2019-03-17 18:27:15	4
北京大学人民医院	陪家人来看医生，人民医院三甲，在二环边上，距离西直门地铁站和车公庄地铁站中间，400多米，比较好找。 医院有年头了，前几年做过装修改造，里面设施也比较新了，门诊大厅还是不太大，熙熙攘攘的人群。医院应该综合排名全国前20，部分科室国内领先，服务了周边甚至更远的居民。医生态度普遍都不错。 普通医生挂号费60，下午1:30上班，1点开始分诊。	阿信	2019-03-20 13:59:38	4
北京大学人民医院	西直门南侧的一家老牌三甲医院，交通方便，人太多了，大厅、楼道到处都是人。 比过去增加了许多自助设备，可以自助挂号、取报告等。医生还是比较敬业的，下午四点半去，还能看上病。 医院盖的早，硬件跟不上需要了，电梯要挤着上，手术室门外，空间太小，家属几乎连站的地都没有。	秋分101	2019-03-21 11:41:25	4
北京大学人民医院	第一次点评医院。人民医院是三甲医院，每次去都是因为发烧。医院后面有一个发热门诊，是急诊，是学校可以报销的。正常工作时间的护士和大夫一般态度还挺好的。但是我因为急性胃炎半夜四点去的时候，护士在睡觉，是临时喊醒的，抽血的时候给我胳膊上猛的来了一针，虽然没有淤青但是生生疼了一周，不知道是为什么。	理查德椰子	2019-03-22 09:50:31	4
北京大学人民医院	人多，没有人不多的时候，排个胃镜还得三个月，唉，	sundysong2000	2019-03-23 18:34:41	4
北京大学人民医院	给家里老人挂号，医生态度极差，一楼导医台戴眼镜的姑娘对每一个病人都数落一顿。最起码的尊重呢？	点小评7113895796	2019-03-18 19:53:03	1
北京大学人民医院	家门口的医院，国内知名三甲，人多的程度不用说了，基本看个病要跑上跑下各种排队，还没有支付宝挂号，相对没那么方便，但是毕竟医院名气在那儿，大家也不怕吃苦。话说这里的医生们也真是辛苦，每天门诊都要加时看到快一点，没时间吃午饭还要不厌其烦的给病人们解答各种问题，给天使们点赞，也希望大家也多点耐心和理解	Sophie上神本人	2019-04-17 10:16:59	5
北京大学人民医院	北京大学人民医院位置就在西直门桥西南角，带老人来看急诊，大晚上的病人真够多的，急诊科的大夫态度很好进行了询问开了化验单和输液的药，先照CT等结果的时候输液抽血，护士到是手脚麻利一会儿就扎上了，感谢急诊室医生‍⚕️	dpncp	2019-04-26 23:24:16	5
北京大学人民医院	因为人民医院全国知名医术精湛，尤其产科水平很高，所以舍近求远选择在人民医院生的娃，不要告诉我什么妇产医院更加专业什么的，证明你不懂…… 好医院自然人少不了，尤其每次经过急诊的时候，感觉拥挤到呼吸都受影响，门诊周一人最多周五人最少。挂号可以选择自助机和窗口，还可以手机app挂号，可以预约到未来三天的号。医院整体服务态度十分好，自己整个孕期产检下来也是这么感觉的，虽然医生很辛苦，一天吃饭上厕所都顾不上，但是还是能够保持一个和蔼的态度，让人十分舒服。医院条件真的一般，公立大医院条件不能和私立比。 还好我生娃的时候没有赶上大部队，建档不是很难，顺利建档，挂的特需，每次也是人超级多，加一个号要等到晚上7，8点才看得上，还好医生都是看完最后一个病人才下班，为你们的敬业赞一下。 顺便说下，有些科是不能在手机上挂的，产科就是必须在现场挂，不知道为什么这样安排，不过看了医生就可以让她给预约下一次的，这样就…	谗嘴一族	2019-04-30 23:24:35	5
北京大学人民医院	#点评有礼# 姐们儿几个一起组团来拍片子做检查，离地铁挺近的，早上6点多到显示只有2个车位了，突然感觉自己坐地铁过来特明智[呲牙] 网上如果挂不得号的话可以来现场排队挂号，现场7点开始挂号，建议早点来排队。如果排队挂号也没挂上，医生8点上班，早点找医生加号。	吃不了打包带走	2019-04-24 00:56:01	4
北京大学人民医院	貌似今天上班了都 医院来看病的人相对少些...讲道理 还是去医院挂个皮科把脸看一下 顺便头发做个检查 在开点药 感觉放心很多 还很便宜$_$$_$$_$ 大夫挺好的 给我做检查头发的姐姐 说我最近压力太大了 失眠严重些所以掉发厉害 不过新的头发已经长出来了 没事的[得意] 然后貌似最近走太多 脚又有胼胝了 冷冻好疼 估计明天又要起泡了〒▽〒	LUCKYGODC	2019-05-05 10:57:24	5
北京大学人民医院	大兴医院推荐来西直门的这家医院给孩子打进口的狂犬疫苗，停车费9元一小时。医生告诉说疫苗都是国产的，58的是动物身上提取的，286的是人体身上提取的，对于给孩子打的疫苗，普遍认为是人体提取的更安全。嗯，基本都是猫抓咬后来打疫苗，狗咬的很少……	流年若梦maggie	2019-05-13 12:02:17	5
北京大学人民医院	人是真的多 停车也是真的难 但是没有办法 门诊楼有五层 医生护士态度都很好 一般特需号或者专家号医生都是看完才下班 也依然非常认真敬业 就是等待时间很长 一般下午的加号到七点看上也是很平常的事情 虽然环境没有私立医院好 但是也没私立贵啊 还是更相信公立三甲医院的医生	小蔷薇R	2019-05-15 11:40:34	5
北京大学人民医院	先说几条实用信息： 1.有北京医保的人员不需要办理就诊卡，如果是初次就诊需要在窗口先激活医保卡才可以在自助机以及医院的app上自助挂号。 2.取号可以在自助机也可以在窗口，除了一层窗口，其实直接去科室楼层的窗口排队取号人也不算很多。 3.114挂号老院区指的是白塔寺院区；新院区才是西直门这个。 最后，评价一下，今天挂的是口腔科王戎机医生的号，人很好。看口腔科要有耐心，毕竟很多是随看随治，可能等的时间过长。此外，一定要有心理准备，整个牙科是分区域，但是区域内的诊疗台都在一起，走进去听到磨牙的声音感觉像是进了精密车间，那种声音真是补过牙的人的梦魇。 ps：牙科候诊是播放的是各种制作面食的视频，可能是为了寄托牙好胃口好，吃嘛嘛香的美好希望吧	Jet'aime_4353	2019-05-17 09:57:20	5
北京大学人民医院	人民医院的人一直都是很多的。最近天气干燥，常常流鼻血，所以我就去人民医院耳鼻喉科检查一下。周五下午人不多，抽血验血是在一楼，然后过40分钟，就可以在机器上拿到检查报告。加上挂号和拿药，一共花了90多元。	晴儿晴	2019-05-26 15:06:24	5
北京大学人民医院	第二次来北京大学人民医院了。第一次因为脖子长了疣，医生给开的激光灼烧治疗方案。是很疼，当天给我做激光的医生看我实在很疼，医生不断安慰我，不过还有好几颗疣没有给我去掉。我打算等已经烧了的疣好一点了再把剩下的也烧了，今天带老公过来，因为他也有疣，所以也用激光烧了。所以疣会传染的啊！ 另外还看了中医。想着试试看吧，毕竟之前吃过好几位医生的药都没吃好。主要自己得忌口。 这边另外一点很遗憾，西直门分院不能接种乙肝疫苗，哎～ 但是医院周末也上班，人很多，周末也有医生真的很方便了。	小鳄鱼不要饿肚子	2019-05-26 10:28:59	4
北京大学人民医院	总体上来说比别的医院好点。医生负责些。感觉医生素质和专业以及都还是比较好。就是有的检查三番五次做没大意义，却非常烧钱。有的地方也很粗心，诊断结果居然也能写错，这一点很不满意。	西瓜宝	2019-05-10 15:17:01	3
北京大学人民医院	听说名气很大，朋友介绍去的谁知道排队一天，啥结果也没做出来，后又去了复兴医院不到半小时检查结果出来了，对人民医院很是无语…… [效果]排队一天，先是挂号，等到我了说再挂一个其他号，挂了号找的还是她[擦汗][擦汗][擦汗][擦汗][擦汗] [环境]现场人很多秩序很差，安保人员在玩手机，服务台人员比较晕问一下我这没有全科， 好不容易到了，等到6月4号才能检查 [服务]爱答不理，很不满意的一次	不知所措	2019-05-28 22:42:48	2
北京大学人民医院	4月份因为有咳喘的症状就去人民医院挂号了，可以网上预约，当天机器上取号，这点很方便。因为看的是主任医师，所以到底很认真负责，也给了很多建议，开了一些检查，约在了5月做。今天去做了支气管激发性试验的检查，感受非常不好，整个检查需要10分钟，看似在机器上平稳呼吸，实则是有激发你喘息的药不断的让你呼入，8分钟后再给2分钟的平喘药。我第一次做了2分钟，机器崩了，相当于白做且因为口含的塑料嘴太大。导致我的下巴回不去了，那个医生居然就看着，也不说帮我一下，我真是呵呵了，第二次在做给我换了儿童的塑料口，吸到8分钟的时候喘的特别厉害，没有吸入平喘药，直接用了急救药。全程感觉超级不好，医生也没什么耐心，从来不会多为病人考虑，病人越是说难受，他们越不当回事，至少在检查前应该说清楚应有的症状，起码让病人心里有个准备。	喵星人爱小汪	2019-05-15 14:33:38	1
北京大学人民医院	北京大学人民医院，据说创建于1918年，关键是国人自行筹资建设和管理的第一家综合性西医医院，算下来，距今也快百年老店啦，医院最好的科室是有血液内科，国内最佳，我给老人拿药感觉门诊院区内的志愿者服务优秀，但手机信号覆盖不是特好！	尤文和弟弟哥哥	2019-06-05 09:20:38	5
北京大学人民医院	人吃五谷杂粮哪有不得病的，病人忍着病痛，家属带着急切的心情跑到医院，突然发现科室找不着，医生找不对，号都挂不上，自然火气也会大上几分，病情也就加重几分。 医改这么久了，说实话，我真不懂医改咋回事，到底是改啥[晕]，懵圈。 因为住的近，经常来人民医院看病，这两年觉得看病比以前方便多了，来个流水账哈：先说挂号，可以用手机预约了，来了直接取号，虽然人多也得排队，但不用怕没号，那么早起床赶场了，而且不会有黄牛了。中间看病各科不一样就不赘述了，再说结账，手机支付已经成为很多医院结账窗口必备，方便，不用找零一堆钢镚了[呲牙] ，现在医院都有挂号交费一体机了，基本不用排队。取检查结果也是机器取，快捷方便。就连取药都是看屏幕叫名字，不用窗口排队累的腰酸背痛。 这种种的便捷百姓看病的改变，确实是实实在在感受到的变化，其他更多更好正专业的改变还是留给更专业的人士来品论吧，反正我觉得好的、便捷的医疗就是治病救…	sangyi	2019-06-06 23:45:42	5
北京大学人民医院	北京大学人民医院，公立三甲医院。去过一次，总体感觉医师服务态度非常好。挂号有多种方式，怎么说呢，所有医院挂号都是人特别多，人民医院也一样。坐地铁到西直门站下车，D口出，步行5分钟就能到。环境非常好，地理位置也很方便。去的时候路过急诊，床位都是满的，很拥挤！挂号一定要趁早，越早越好吧，不然就没号了。	一米阳光	2019-06-10 10:59:41	5
北京大学人民医院	北京人民医院是一家老牌综合性三甲医院。老的人民医院位于白塔寺。西直门的人民医院是新的人民医院始建于80年代。西直门的人民医院的住院部是翻新的住院楼。北京西直门人民医院比较有名气科室应该是治疗白血病患者的。	真诚	2019-06-12 08:07:50	5
北京大学人民医院	人民医院，百姓身边的医院，位于北京著名的西直门桥西南侧。 这是一家大型三甲级综合医院，能够涵盖你所想到的任何科室，无论你得了什么病、哪里不舒服都能找到最初或最终的答案。 近年来人民医院不断与时俱进，完善迭代，无论是医院硬件、软件都得到了极大的提升，最终是希望提升患者的就医体验。软件方面先后更新了医疗HIS系统、融合大医保联网、门诊排队叫号系统、对接外围挂号平台、打通院内转诊系统等等。硬件方面今年多次翻新老旧科室装修、采购国内国外先进医疗器械。 谈到求医问药这北京市核心区内人民医院一直都是一个非常大的流量入口。	德艺双馨韩老师	2019-06-13 14:05:17	5
北京大学人民医院	早上陪家人去检查身体，选择了人民医院，三月前就预约好的，今天来直接排队叫号可以了，特别快，还是希望家人朋友都平安健康哦[爱心]	安冬冬	2019-06-20 15:36:42	5
北京大学人民医院	北京大学人民医院，是一家大型综合性医院。这里每天挂号大厅里的人都可以用人山人海来形容。男女老幼一律在焦急的等待中排着长长的队伍。把自己和亲人健康的希望寄托在医生的身上。 这里各个科室每天的门诊量都是很大。不知我们的社区医院里是一个什么情况。我们的分级诊疗制度是怎么做的。 我是被社区医院医生建议到这里检查的。还是提前挂了100块钱的专家号。本以为可以早早的接受优质的服务，结果我是四号，居然等了两个小时才见到医生。结果被告知由于医院系统的问题，得6月15号后才可以约检查。结果，100块钱的专家号，一分钱的药没开，就大发了。再来在挂号再交钱在等待[流泪][流泪][流泪]一老太太边走边说着上哪里去找呀？我的心都怒了！可是，没办法[大哭][大哭][大哭]	女神	2019-06-10 13:29:57	4
北京大学人民医院	其实北京的三甲医院哪家人都不少，每次去医院都感叹怎么会有这么多人生病[惊讶]，人民医院也是这样，哪次都是人从众，医院整体还是比较有秩序的看病挂号缴费检查取报告单都跟着系统流程走很方便，医院附近吃饭的地方也不少。	2019也不错	2019-06-12 14:44:06	4
北京大学人民医院	管理很混乱，等着叫号结果大夫不叫号、患者都在门口不按号排队，开不必要的化验单、验尿的贴号机还坏掉了、修了一个小时也修不好、排的全是人。总之体验非常差、再也不会来。	娄墨沙bless	2019-06-17 09:22:52	2
北京大学人民医院	在这生建档生的孩子 病房特别拥挤 三人间 特别憋 厕所也不干净 特别想吐槽一下这儿的护工从管理护工的那俩西装革履的女人到手下的护工 心都特别黑 [微笑]具体的我也不想说了 谁用谁知道	匿名用户	2019-06-26 23:30:35	2
北京大学人民医院	[服务]服务很好！志愿者很多 有问题都会很热心的解答 [环境]环境不错！设施也很好！自助挂号机 缴费机 还有自助打印化验单。 [效果]大夫也很好！每次看病大夫都能耐心解答 （至少我赶上的都是好大夫） 最后希望来这里看病的病人都能早日康复！	猪尾巴630	2019-07-01 16:24:52	5
北京大学人民医院	因为觉得家门口的医院大夫不专业，在网上搜的人民医院看的不错。 在网上提前打电话预约了专家号。要抽血化验检查，一早空腹7:30到医院取号，停车一个小时12有点贵，一层排队挂号的人真多。 看病的楼层都有电梯直达，每层都有缴费的，自助饮水机。自助缴费查报告的机器，真方便[强]	美丽的寒露	2019-07-02 22:18:06	5
北京大学人民医院	现在在医院看病真的很方便，都信息化挂号缴费打单子，只要第一次来办一张卡，后面再来看病都不太需要排队。 [环境]虽然医院有一段历史了，建筑比较老，但是干净整洁，空调温度刚刚好，北京的夏天下午，外面像烤箱一样，但是医院里面温度就很舒服，不冷不热	PolarLion	2019-07-03 15:13:26	5
北京大学人民医院	网上预约的人民医院口腔门诊专家号，如约而至，机器上取号，显示专家门诊6号。就是专家门诊都是早上8点半上班，等待时间有些长，10点多才看上。需要拔牙，先去拍片，不用等片子，照完相直接找医生看病，真是太方便了，医生也不错，专业水平高，一会儿功夫就拔完了。口腔科号最难挂了，现在有了专业app,挂号不再难了。	快～^O^～乐	2019-07-10 15:00:47	5
北京大学人民医院	家人信赖的医院，B超大夫特别负责任	就是属鱼的猫	2019-07-11 12:43:17	5
北京大学人民医院	这医院位置非常好 离西直门特别近所以很方便 开点药什么的比较爱来这家 没有北医三院那么拥挤 不过停车位永远是个历史性难题 永远找不到车位 永远要排队 索性把车停在旁边的马路上 也没人贴条 人不算特别多 挂号比较方便 服务还不错	朝阳群众	2019-07-12 08:53:05	5
北京大学人民医院	#点评有礼# 家人做了乳腺癌的手术，追捧了医院的曹主任，也就是姚贝娜的主治医生。确实名副其实的一刀啊，小护士们说起曹大夫都是很仰慕的赶脚。 人民医院没少来，我在这生的孩子，也碰上过不靠谱的医生，搞错了不少产检的内容，甚至在生完孩子后还把腕带的名字写错了。 但是对于两次家人住院的感受来讲，人民医院管理还是比较规范的。病房里看上去挺干净了，但是出现过蟑螂，护工的价格合理，护工也不会克扣索要一些财物，护士们的态度都比较亲切，问长问短比较真诚。 最烦的就是从急诊那个门进去，每次走那几十米的路，心情都很沉重，各种病态的人在门口拥挤着，霸占着公共的座椅，看上去很可怜很无助。	nacl_yan	2019-07-16 22:03:54	5
北京大学人民医院	早上接到电话说小侄子病了，赶快从天通苑跑到西直门，照顾了一天还是不行，下午赶着雨送去的人民医院，侄子也是在这里出生的，离家近比较方便。就是车太不方便啦，本来想着停对面一会儿直接接上侄子就走了，结果我哥说这地方不能停…直接交代了200元[失望]	仙冥灵谷	2019-07-23 23:53:42	5
北京大学人民医院	北京大学人民医院（三甲）西直门院区位于西直门立交桥西南方向，北邻中华人民共和国国家卫生健康委员会。 今天天气太热了，所以陪家母一起过来开药。有段时间没有来这里了，停车依旧是老大难问题，进医院等待停车的队伍从北门一直排到了西门。 以前院里拥挤不堪的急诊看样子是要搬到新建成的急诊急救中心，位于医院西门南侧。 北京大学人民医院创建于1918年，是中国人自行筹资建设和管理的第一家综合性西医医院，最初命名为“北京中央医院”。现在的北京大学人民医院分为三个院区即白塔寺院区、西直门院区以及海淀院区。	恒郡	2019-07-30 15:42:02	5
北京大学人民医院	准备带麻麻去人民医院检查 打开app一看有周日上午的号 想着周末人估计会少点 能开检查单 但需要预约别的时间 一去果真如此 等了一会儿就看医生开检查单了 缴费后预约了检查日期 抽血 一个多小时就完成 离开时九点多 平时要到中午才离开	cuicui_1013	2019-07-01 15:33:48	4
北京大学人民医院	前一阵皮肤病来这个医院看病，也是一次来这里，人好多呀，北京的三甲医院真的可以说人满为患了，中午到的还好挂号能排上队，去了科室还要继续排队看病啊，等了半小时，终于看上啦，然后就是交费拿药，还遇到没素质插队的人，人啊，有什么别有病是真的，受罪闹心	追逐	2019-07-13 00:21:04	4
北京大学人民医院	建议下载北大人民医院app，感觉号源比小程序及支付宝充足。门诊外右边有滚动大屏幕，播放各科室余号，有病历本自助购买机（不过八点半时候已经卖空了，排了十分钟窗口队伍才买到）。 到的时候七点四十，大厅及门诊走廊已经很多人了。门口及大厅都有自助挂号/取号机。	不畏将来不念过往	2019-07-30 09:52:24	4
北京大学人民医院	北京大学人民医院西直门院区位于北京市西直门南大街11号。具体位置是在西直门桥的西南角。这里交通发便利，公交车、地铁都可以非常方便的到达。 白塔寺院区位于西城区阜成门内大街133号，始建于1918年，是一所集医疗、教学、科研为一体的三级甲等综合医院，是北京市医保定点医院，国家卫生计生委委管医院。 这里是一个全科医院，环境干净，服务也很好。	女神	2019-07-31 16:05:33	4
北京大学人民医院	差不多二十年前长了一个血管瘤 这两年长大了 决定给它做了 整形科的要大夫特别好 平易近人 替我着想 先做了核磁 和各种术前检查 手术很成功 现在心情也变好了[愉快]	上善若水_1932	2019-07-31 21:06:14	4
北京大学人民医院	来医院复查，等取化验结果，居然发现能签到点评，之前在人民医院住了半个月，也没想到搜索院名，大众的功能强大，话说人民医院的妇科也是上过电视的，我的手术做的全面彻底，解决我几十年的痛苦，这家医院坐地铁也超级方便，好几条线路都到。自助挂号交费机每层楼都有，取检验报告机也方便快捷。	吸金多闲有耐心VIP	2019-08-02 22:45:14	5
北京大学人民医院	因为家人生病，与人民医院结缘，之前觉得这里就是个综合性医院没有什么特色，但接触后才知道，人民医院血液科，消化科，心脏科，免疫科，骨科......都特别帮！在北京绝对是综合实力很强的医院！虽然是大医院，但挂号不是特别难，尤其推荐手机app，上面还能查询检查结果，特别方便！	善良的乐乐	2019-08-03 11:10:20	5
北京大学人民医院	#点评有礼#第一次拔牙，医生反复确定是不是拔干净了，弄的我紧张的厉害，不过希望以后我不用再来看了[抓狂]，以后一定好好刷牙，不吃零食，不让牙坏掉，此时此刻的话不能相信，过几天估计就忘了，不过牙科真的超级火	樱桃小兜	2019-08-10 10:16:14	5
北京大学人民医院	大夜里来的，人真是少多了，23点45后只收现金，不能刷卡支付宝等	洒哈喇子沙漠	2019-08-13 00:06:38	5
北京大学人民医院	晚上来看急诊，因为离家很近，又是三级甲等，就选了这家医院。这家医院位于北京市西直门南大街11号，停车比较方便，大夫和护士态度很好，不过，看病的人是真的很多，凌晨两三点了全是人。等到后半夜，病人终于少了。	匿名用户	2019-08-14 23:43:57	5
北京大学人民医院	大夜里的来看急诊，夜里车位好的多，直接进，不像白天，会排好长的车队！走廊里全是躺着的人。 这里可以打狂犬疫苗，大夫也是司空见惯了。就问了打哪种，进口285一针，国产58， 特别注意的是，晚上23:45后只能收现金！	洒哈喇子沙漠	2019-08-15 15:32:28	5
北京大学人民医院	脸上有痘痘，来医院医生给开的面膜，芙清医美面膜，还挺好用。	sxlangel	2019-08-24 08:05:16	5
北京大学人民医院	周末来人民医院人依然很多，有病的真多[偷笑][偷笑]前几天吃饭骨头把牙硌了，疼了好几天，现在吃热的凉的都疼，挂了口腔科，让大夫看看牙是不是有裂缝，或者漏了神经，结果告知周末不能拍牙片子，让我工作日来看[衰][衰]起一大早，白去了[擦汗][擦汗]。大夫还建议我洗牙，但她们医院洗牙已经预约到明年了[衰][衰]让我去别的医院洗[擦汗][擦汗] 整体来说人民医院大夫都很负责人，专业水平也很高。特别信赖的一家医院	邂逅天使	2019-08-24 21:22:39	5
北京大学人民医院	北京大学人民医院西直门院区位于北京市西直门南大街11号，白塔寺院区（老病区）位于西城区阜成门内大街133号。是一所集医疗、教学、科研为一体的三级甲等综合医院。 每个月的月底或月初给我母亲拿药。每次给我开的张大夫我认为是最好的大夫之一。	真诚	2019-08-30 08:08:48	5
北京大学人民医院	今天由于肩部酸痛去了北京大学人民医院！ 这一路一直在感动和温暖中度过！好幸福好温暖！ 为人民医院的疼痛科的医生点赞[强]，为疼痛科治疗室的医生点赞[强]！他们对病人真的很好！赞[强][玫瑰][玫瑰][玫瑰][玫瑰]	女神	2019-08-26 20:20:57	4
北京大学人民医院	人民医院位于西直门公交651车站 130 左右。 我很奇怪，这么大的人民医院，想象中应该是病人多，医生多。病人多是事实，但对于外科来说，医生就一个。看着有12个诊室，就一个普通号诊室。专家诊室的病人寥寥无几。 病人总是一堆一堆的，从诊室半天走出一个。急啊[发怒]上火。 四点了，到我了。 医生摸了摸肿大的淋巴：上火了。吃辣了？还是吃牛羊肉了？开了三盒点舌丸。三分钟就完事了。没看看是否扁桃体化脓了？牙有问题了？ 随便一眼看到水龙头漏水。 本来是看淋巴肿大，现在又加上心疼…… 今天起床后，感觉更厉害了，去了中医医院了。	难得糊涂_905504	2019-08-15 12:55:55	3
北京大学人民医院	人民医院是著名的三甲医院，医生，设备均数一流，交通也很便利。每天挂号缴费大厅都人满为患，多数科室去晚一点基本挂不上号。 由于血脂高挂了心内科副主任李琪医生的专家号，李琪医生是手术医生，只每周二下午接诊，李琪医生工作时非常认真，敬业，每次到最后几乎所有的诊室都没人了，她的诊室内还站着很多等候的病人，她对每一位病人都是耐心细致、轻声细语的倾听和解答，有问必答，不厌其烦，有着极高的职业素养和道德！ 只有胸怀大爱的人才有如此的悲悯之心，让人敬佩！为李琪医生点赞[强][强][强]	燕去来兮	2019-09-02 13:43:36	5
北京大学人民医院	周末开药的人依然很多本想排个开药的队那人叫一个多啊不过运气好赶上正叫号美美的去旁边科室开提前三天可以开一个月的剂量系统中有上次看诊的病例信息很方便，自助取号缴费拿药都很方便如果不要发票完全不用去窗口排队等很人性化	栗Lily	2019-09-02 22:03:32	5
北京大学人民医院	没啥别没钱…… 有啥别有病…… 我就只是想来做个吹气️检查，结果人太多，一大早来挂号，排队半小时，挂完号去楼上分诊，结果等了仨小时才到我[捂脸][捂脸][捂脸] 【挂号费】50元起步， 【吹气检查】吹气250元 走廊里都是躺着的病人，感觉什么病人都有，好严重的样子，医院真是太忙了，所有人都提不起精气神，一个个憔悴的面孔，病人憔悴，家属陪同跟着憔悴心急操心 ————[爱心][爱心]致敬白衣天使[爱心][爱心]———— [效果]就是觉得效率不太高，有关部门有法子处理吗，估计没有，不过门诊医师力量还是很雄厚的 [环境]人多到没有坐的地，主要是老年人居多，不好意思坐着让人站着吧， [服务]挺好的，有的也挺急躁的，病人太多搞不过来	喵不乖	2019-09-06 09:10:55	5
北京大学人民医院	北大人民医院来过不少次了 从去年的一头雾水到现在熟门熟路 整体感觉就是方便 一是挂号方便，下载app就能轻松挂号 二是看结果方便，手机上能随时查看报告单 三是缴费方便，每层楼都有缴费处，不需要只在一楼排队，五楼相对人少 四是取药方便，交完费后立马得知取药窗口，取药窗口在一楼，共13个，等待相应的取药窗口屏幕上显示自己名字后，就可取药。 五是打印报告方便，从一楼到五楼，各个楼层均有自助挂号机和报告打印机，除了挂号，打印报告单只需扫描一下即可，不需要复杂的操作。 除此外，一楼门诊门口还设有自助轮椅可以租用。 抽血的话，一楼、二楼和五楼都可以抽，要看具体情况。 拍片子在一楼中厅，尿检在二楼中厅，眼睛检查在四楼。 视光门诊在主楼外。	王多鱼	2019-09-09 23:30:25	5
北京大学人民医院	今天去北京大学人民医院做检查，才发现它们新急诊大楼刚启动，好高大上哦！新大楼一共有六层，一层是重症抢救室；二层是工作人员办公室；三层是急诊各个科室、检查室；四、五、六层是各科的留观室，总之，从面积上说比过去大了3倍，看来留观人员终于不用住走廊了吧？	伊莎贝拉Elisabella	2019-09-12 19:19:40	5
北京大学人民医院	当下，医院是最不愁生意的地方，因腿疼，特意请了一天假去医院开点药，没想到在一个工作日的九点多，医院里居然人山人海，大家都不上班吗？挂号排队，看病开药排队，交费排队，最后取药仍然排队，哈哈，一上午就这样过去了。时间都去哪儿了，排队……	闻鸡起舞119	2019-09-12 21:18:28	5
北京大学人民医院	在传播健康知识,普及科学理念的宗旨下,北京大学人民医院于9.9.在科教楼举办了由消化内科彭涛副主任医师，主讲的幽门螺旋杆菌感染的预防与治疗；以及张国艳副主任医师主讲的胃食管反流病的防治健康讲座。 听讲座的老年人居多，大家听得都很认真，时不时地拍照，学到了许多新知识，感觉受益匪浅。	xiaoli789	2019-09-15 15:08:19	5
北京大学人民医院	[环境]规划挺好的。门口有自助挂号机，第一次去要去里面激活一下医保卡，录入手机号。然后就可以自助挂号了，银行卡，微信支付宝都可以。很方便。 去上号就可以进去了，分诊台规划很好，人挺多，座位也够，自助叫号，门口的电视上信息清楚。不错	小雨	2019-09-18 08:59:46	5
北京大学人民医院	北京大学人民医院，三级甲等综合全科医院。排队挂号真火爆！	baby_cai_娜塔	2019-09-19 09:10:58	5
北京大学人民医院	感谢人民医院，结束了我的惶恐，提醒大家，慈铭体检不靠谱。我上周五在慈铭体检做检查，周日慈铭给我提示说我肾有问题，建议马上检查。慈铭说的很严重，我马上到人民医院肾内科检查了。检查了尿常规血常规还有甲功等等。实在是慈铭说的太吓人了。这边医生说没事。保证没事。我才放心。求评友中有懂得在帮我看一下。酮体高，医生说是饿的。但是ph值高，肌酸激酶低跟无机磷酸盐低，人民医院医生都说没有任何问题。我怕还有肾的隐患，跟血栓的隐患。求拼友懂的帮忙看下	吃了难瘦不吃难受	2019-09-24 11:58:04	5
北京大学人民医院	位置在西直门立交桥，老牌三甲医院了，人非常多~ 医院车场管理不错，上午十点到的，没等，就有车位，门外有自助挂号机，很方便，很顺利的挂上了上午的普通号，普外科王超医生服务态度特别好，要都是这态度可能医患矛盾就不紧张了，我是肩膀粉瘤，门诊手术得排期，说得十一月中旬了，就让我去退号，退号排队时间很长	糖糖	2019-09-26 17:24:47	5
北京大学人民医院	我是这家店的老顾客了！原来在官园市场后搬迁至此。她家的衣服特色是款式新颖，面料多是纯棉质地，更新快，一般一款就一件，价格和做工成正比，撞衫的可能性很小，每次来都会买走心怡的衣服，她家都是忠实的老顾客，回头率特高！美女店主忠实自己多年的销售原则，精艺求精，选择衣服品味不变，每个会员生日都会送精致包包！非常喜欢到她家购物！亲切舒服！	AdamLevine_9049	2019-09-27 11:42:55	5
北京大学人民医院	北京大学人民医院位于西直门外的西直门桥和官园桥之间，人民医院有百年历史。 今天早上去人民医院看病，无意中看到楼道中一具灭火器过期三年了（年检日期2016年11月）。真的无语了。人民医院的消防安全工作好像有点漏洞。	真诚	2019-09-30 08:05:09	5
北京大学人民医院	北京大学附属人民医院急诊科，搬到了新楼，环境变好了，座椅也都是新的，但整体感觉太不方便了，首先抽血的地方安了一个固定座椅，轮椅进不去，坐轮椅的人要下来坐到椅子上才能抽血，极其不便，输液室里不能存放轮椅，只能放在楼道里，有丢失的危险，输液室的医生好像也没有办公室，只有一个台子，一个凳子，尤其不方便的是一楼初诊，三楼挂号收费拿药，五楼输液，诸多不便，设计安排不合理，有待改进	东东齐纪	2019-09-30 17:25:11	5
北京大学人民医院	医院挺大，位置也好找就在二环路边上，医护人员态度还可以，不过这个医院没有滚梯电梯感觉不太方便，医院有充电宝租赁，另外热水器什么的也有，缴费可以用手机微信或支付宝，都很方便，也有自助挂号交费的机器，整体好评	泰倾心	2019-09-03 12:32:36	4
北京大学人民医院	#点评有礼#第一次来人民医院，挂号，收费设计的还是挺方便的，多了很多种渠道挂号，本来觉得人不是太多，看到大厅里这么多人自带折叠床输液才知道也不少人呀，俗话说得好:有啥别有病，没啥别没钱，这句话一到医院，立刻就体会了。北门是360总站，还是其他几路车，挺近的。开车的，看那个排队还不如不开。	点啥好呢1314	2019-09-05 14:10:07	4
北京大学人民医院	#点评有礼# 北京大学人民医院去北京三甲医院中的佼佼者。我经常到这里来看病(因为朋友是这个医院的主人，医术高超，另外也方便我挂号)。 来这里看病的人非常多，相对来说下午要好很多。这家医院大部分科室医生的技术都是很不错的。特别是b超，排队预约有时候要提前一个月。	雪绒花	2019-09-10 20:12:26	4
北京大学人民医院	人民医院西直门院区位于西直门繁华地带。院内有停车场。但是车位不是特别的多，人民医院的眼科一直比较强，这20年来，我都是在人民医院检查眼睛，如今眼科中心已经转到了主楼外侧的一座独立的楼。眼科的王凯大夫比较年轻，但是工作认真责任心强，找他看病的病人也特别多，我因为是高度近视，每年要进行两次常规检查，这几年一直都是挂他的号，感觉是个好大夫。	风铃	2019-09-19 19:40:25	4
北京大学人民医院	#点评有礼# 这已经是第三次到人民医院口腔科看牙了。每一次都感觉非常好。主要是口腔科的郭主任水平高超，技艺精湛，服务态度又超级好。 一个团队的领导人可以影响到整个团队。在郭主任的带领下，作为助手的护士们也是态度极好，认真负责，一丝不苟。作为一个牙齿经常出问题的老病好，深受感动。在这里再一次衷心表示感谢。	雪绒花	2019-09-26 12:43:33	4
北京大学人民医院	特别差劲去了，只是会让你做一大堆的检查，然后一点儿用都没有。我本来是淋巴结发炎上火导致的，然后他要跟我输液，在输液的过程中不给我吃药，不给我吃药病情就会恶化，而且她不会缓解的那么快，并且他给我输的是中央氟沙星，没有给我输青霉素，氟沙星和青霉素有什么不同呢？专用氟沙星针对的是下身炎症，比如说尿道炎有很大的帮助，而青霉素是针对上呼吸道还有到头。一直让你做检查，一直让你做检查，但是他也不给你换药，他检查出来的问他不把你当成常见病祛痣，他总是要怀疑你有其他的毛病，其实就是一个普通的淋巴结发炎，所以说我觉得这儿的医生都很不称职。然后每一项检查都会花费特别多钱，我觉得他真的是特别不为大家考虑，他就是为了挣钱而挣钱。	橘生淮南则为橘	2019-09-27 10:08:02	1
北京大学人民医院	人们往往总相信自己的眼睛，可有时亲眼所见也未必真切，你看到我给了你一块糖，而给他三块糖，所以你生气了，但你可知他给我的更好更多，而你什么也没给过我！当你要求我的时候，我尽力了，也请你想想，你，凭什么！	@野草@	2019-10-02 04:03:39	5
北京大学人民医院	这完这封点评就升V7了 所以把这个好运的位置就给人民医院 希望在这里有好运 北京来的最多的医院 交通算是很方便了 北京南站直接地铁4号线西直门站下车 手机app提前八天预约 检查设备比天津眼科医院要好很多 希望科研越来越好	lmy0922	2019-10-13 21:36:00	5
北京大学人民医院	我在三楼等复查的时候，看见交款的地方没有人，就去打之前的发票了，我还客气的问这里能打发票吗，他说拿卡，我便把医保卡给了他，就打了当天的挂号发票，我说之前的没有打出来，他不耐烦的、好凶的说只显示一周的，问我几号的，我看了看交款票条，就告诉了他，希望您下次有点耐心。	小燕_4094	2019-10-12 09:21:07	4
北京大学人民医院	距今百年余的北京大学人民医院创建于1918年，是我国自行筹资建设和管理的第一家综合性西医医院，最初命名为“北京中央医院”，中国现代医学先驱伍连德博士任首任院长。经过一个世纪的发展现已成为集医疗、教学、科研为一体的现代化综合性三级甲等医院，是国家卫生健康委员会委管医院，北京大学附属医院，北京大学第二临床医学院。	有点懒	2019-10-13 11:14:46	4
北京大学人民医院	是这样，发现普遍的一个医事服务费和客户落意度评判标准： 300/200/100特需门诊：医生普遍的有水平，有素质，认真，接诊15分钟以上。 100专家：同上不质疑 80主任：基本同上，有耐心，医术也不错。 60副主任：较年轻的普遍多，医术也是ok的，耐心不错，进阶中，检查略多。 50：医术一般，没耐心，态度差，摆谱……比例还变多。 最近跑医院的感觉……	哪什么吒	2019-10-26 01:04:57	4
北京大学人民医院	坐标北京大学人民医院。周日的时候人还是挺少的，相对来讲比较安静	unzy	2019-10-27 09:13:44	4
北京大学人民医院	北京大学人民医院西直门院区算是比较集中的综合性医院了，医院里的科室比较多，附近的居民也比较多，所以平常过的话，都得排队，或者从网上提前预约，不过做地铁到这里还是挺方便的，而且好多公交也直达，360，354，362都可以直接到。	Eastern_	2019-10-31 13:57:11	4
北京大学人民医院	第一次去北京大学人民医院，服务人员的服务态度都很不错，但是医院的就医体验确实一般，做个检查从挂号到门诊，再到检查，最后还要取结果，一件小事就浪费了四天，可以说医院体制上还是存在很大的问题，希望下次不要这样一拖再拖	二十六	2019-10-12 09:31:06	3
北京大学人民医院	可能是我才疏学浅➕孤陋寡闻，提前半个月预约的b超让当天8点到，然后当天准时8点到的，排队，交200元一个特需b超的挂号费，再去排队…告知11点过来看看吧，于是一个孕妇孤零零一个人从8点等到11点，再被告知上午做不上了下午再来，一点半开始先做复查的，我这个不知什么时候能做上…… 有什么千万别有病，看病都能崩溃	素言晴	2019-10-29 11:40:41	2
北京大学人民医院	太不负责了，我都不是过敏性鼻炎，只是慢性鼻炎，给我开过敏性鼻炎的药	墨问_4307	2019-10-08 08:46:01	1
北京大学人民医院	人民医院每天人都很多，医生的水平还是很高的。一楼挂号缴费人较多，可以来到相应就诊科室的楼层，挂号缴费，排队的人较少。挂号后在分诊台分诊。人民医院院内停车位有限，可以停在后门路边，虽然走的远点，总比排队等很久强。	POPO_2493	2019-11-08 11:05:05	5
北京大学人民医院	俗话说的好，有什么别有病，没什么别没钱。真的很害怕去医院看病，人多、挂号难，流程繁琐，很多问题都让人头疼。 但现在问发现人民医院的挂号流程先进了很多，可以下载app轻松便捷，挂号方便，而且，医院里也有很多自助机器可以自助挂号、取号，每个楼层也都有缴费的窗口，虽然看病的人还是很多，但与前些年相比好了太多了。 而且感觉医生的态度也好了太多呢，没来病人去看病就已经很害怕了，能遇见一个态度温和一点的医生可以轻松很多。 但是避免不了的大医院人还是很多，真的没办法，开了检查单，再去预约检查的日子，都已经约到半个月之后了……还是好好锻炼身体吧。	水渊1515	2019-11-09 11:42:29	5
北京大学人民医院	单位每年都要在这里体检，我觉得太棒了～这里的体检医生‍⚕️‍⚕️超级好～有耐心，还很细致～耳鼻喉科的一个漂亮小姐姐检查动作超级轻，还嘱咐我秋冬鼻子有点儿干可以喷点海盐水～地点也很好找，交通方便，紧邻地铁～环境也不错，有很多自助机，分诊台也有人可以回答你的就诊问题～	Jy	2019-11-10 09:22:44	5
北京大学人民医院	来给生活比个耶✌ 熬过去了 一切都是好的 感谢	小太阳	2019-11-15 21:42:23	5
北京大学人民医院	挺不错的哟 我感觉挂号很方便 可以在114app或者网站直接挂号 号源相对充足 也可以到医院的挂号机挂号 挂号机的号比网上要更多！！所以网上没约到的话 可能通过挂号机可以约到！！ 而且医生服务态度很好呀 提前预约的话其实排队也还好！赞！	yuly	2019-11-16 10:03:32	5
北京大学人民医院	经常来这里，主要是来这里的眼视光中心，给孩子看眼睛。这里虽然没有同仁医院那么有名，但是我觉得还是挺不错的。眼科的大夫们都挺好的，态度都特别好。给孩子佩戴的ok镜，两个月来复查一次，还是非常方便的！好评哈！	wyjhhh	2019-11-18 09:11:41	5
北京大学人民医院	记得提前八天app上挂号，到了医院自助取号机取号，这样比较方便。给口腔科王舒婷小姐姐点赞，前后两次拔下四颗智齿，动作麻利，语气温柔，操作过程中不断鼓励，非常顺利！都是斜着长的阻生齿，非常难拔，没想到如此顺利，也不算疼。建议有智齿问题的朋友尽早解决！	大个儿2333	2019-11-20 22:56:24	5
北京大学人民医院	连续长痘痘有半年了，越来越严重，十月份中旬我去了北大人民医院，主要离我很近，挂了皮肤科由于没去过医院看病，挂号干嘛的很紧张，但其实也蛮简单的，全程挂号看病取药不到一个半小时，大夫看了看也没怎么说，就给我写了药单，告诉我怎么涂抹我就去取药了，药和挂号费一共不到二百块钱，到现在用了有一个多月了，脸上的痘痘很明显下去了不少，比我前段时间公众号里面瞎买的那种祛痘产品花了好几千的都管用。补充一句，千万去医院好好检查，不要轻易相信微信那些祛痘的，起码医院开的药也放心	别来无恙	2019-11-25 13:00:50	5
北京大学人民医院	每个月来北京大学人民医院西直门新院，给家里人拿药，新院区不管是门诊还是住院楼病房，都比老院要好，三甲医院人比较多，做地铁2号线和13号线西直门站D口出，往南走几百米就到了。 住院楼二层有个超市，忘了带什么住院用品，可以直接去那里买，那里卖的水果比较贵。	暖暖的枣茶	2019-11-26 13:09:33	5
北京大学人民医院	因为咽喉经常不舒服去医院检查医生让我做个胃镜查一下。折腾了三次医院验血取报告约胃镜。还必须带家属。真的好一顿折腾。胃镜真的挺难受的 没大问题可以别做。做完又等了一周多取报告。医生说。。你胃没问题。去做个B超。然后转耳鼻喉科看看。[微笑] 开了一堆药我回来了。不看了。累觉不爱。约医生也很难每次预约都等很久才有号。	肉香香	2019-11-04 13:59:41	4
北京大学人民医院	大周末的，起个大早五点半出门，坐车一个半小时，七点到人民医院，已经好多人在排队了，我这一个孕妇容易吗……，还有很多老人都在站着排队挂号，咱们的医疗设施别说便民的，对所有就诊的人来说，每次来医院都是一层磨难啊，不说花钱的事，就这非人性化的排队搞的就已经吐了！医疗服务还有很大的提升空间啊……	诗雅兰	2019-11-11 20:00:19	4
北京大学人民医院	周末下午，利用四点来钟的时间可能人比较少的空挡，抽时间来看看病血压近期不太好，连带了心脏也不太舒服。由于过了四点，已经不能使机器挂号了，只能去窗口挂号。还好。很不是很多，挂了号去候诊，时间不长就叫到了，看了病，约了检查，告辞了！感觉看病也得有技巧，这个时间段人还是比较少。而且停车也没太费时间，期待早日康复吧！	饕餮食神	2019-11-23 16:16:01	4
北京大学人民医院	现如今哪最赚钱？再有钱也让你一夜变穷光蛋。 当然是医院啦！尤其是北京的三甲医院，基本上每天从早到晚都是人满为患，别说大夫态度不好，真的是病人太多了，我也奇怪了，小点的感冒发烧常见病，就直接在家门口挂个社区号多好，报销比例高人也少，为啥大家非得乌泱乌泱往三甲跑呢？说实话，一个大夫你让他一天看百八十个号，态度不态度的不说，诊断的效果能有所保证就不错了。	爱吃肉肉的熊猫	2019-11-27 10:01:16	4
北京大学人民医院	[服务]人民医院的大夫素质还都蛮高的，技术强，治疗效果也很好，尤其血液科在亚洲是排得上的。 [环境]就是人真的超级多，每天都像春运火车站一样，挂号缴费取报告预约都要排队，尤其是像核磁共振，胃镜这样的检查几乎都要等一个月，建议先去问一下能不能等，再缴费。 在手机app上可以提前八天挂号，查阅报告，方便很多，但是上午取号时间为10点前，下午为15点，过点号码自动取消，记爽约一次。 有本市医保的可以在交费时直接报销，外地病人门诊自费只有住院才能走医保，每个省份不同，大约有50~70%的报销比例吧。	雨逸琪	2019-11-29 15:01:17	4
北京大学人民医院	20191109孩子又病了，大周末的很多医院都没号，一看离家最近的人民医院还有号，就赶紧过来了。必须要吐槽一下儿科，大周末就一个大夫上半天，挂号能挂100个号？完全无法理解，到12点了我这60号才看上，结果还说耳鼻喉看不了让去看专科。 好在这里的急诊换到了专门新弄的一个新楼里，算是有点三甲医院的样子了，急诊各科还真都有号，不一会就看完了，大夫检查的也挺仔细的。综合评定三颗星，要是单说这儿科，给一星都不过分，不过急诊比以前是好多了，所以综合一下就三星吧。	地下小婴儿	2019-11-11 23:49:30	3
北京大学人民医院	最后咳嗽的很厉害，去展览路医院看了是支气管炎，开了药吃了不管用，所以周未到人民医院来病。人民医院周未门诊可以看病，但是没有专家号。挂了普通号，没什么人，很快到了我。医生看了看胸片和血项检查，又问我一句有没有过敏史，就断定我为过敏咳嗽，开了些脱敏药。但其实我的主要症状并不符合过敏咳嗽，比如说痰多，对冷空气刺激没反应等。后来还是换到中医院治疗才有好转。我如果按她的方子去吃药，拖久了恐怕更难好。我知道医生很不容易，但是也请……，唉，错误的诊断往小里说会延长病人的痛苦，往大里说那会有很严重的后果。	依兰紫薰	2019-11-26 15:15:25	3
北京大学人民医院	一个普通的淋巴结发炎，她却要给你当成什么免疫类的疾病去治疗，结果把很多项都都测量了之后也没有测量出个结果，然后它那明明是上面明明是上半身的炎症，她却给我开左氧氟沙星，结果呢也不管用，这什么破医生啊，什么破医院呀，还北京大学人民医院，我呸什么破玩意儿。要你们干什么用的啊，连个淋巴结发炎都看不了呀，就想就想那个花患者的钱呀，真的是过度医疗呀！明明就是一个常见的病，还要测那么多干嘛呀？	橘生淮南则为橘	2019-11-15 16:37:23	1
北京大学人民医院	第一次来人民医院，起个大早，天气太冷了，来到医院的门口就看见好几台自助挂号机，进到大厅里，人已经很多很多了，刚开始不知道什么样的流程，最后问的还是大厅的保安，了解了之后，就按照指示的方向去做的，总的来说整个挂号时间还是比较流畅的，来到了就诊科室门口，大家都很安静的做在位置上等待，医院的护士沟通还是很耐心的，安医生很专业，讲的非常明白，一上午的时间就把事情给弄好了。	栩默	2019-12-02 12:18:13	5
北京大学人民医院	北京大学人民医院位于西直门远院医院的人气很旺，也很多消费，都需要排队医院的服务也很好，很热情，给孩子挂的是眼科环境，卫生也很干净，挂号费不是也不是很贵，医生都很热情地向你介绍。是预定的下，周四下午。提前预约的第一个号，感觉真的很很不错。	孙@大圣	2019-12-04 17:27:56	5
北京大学人民医院	因为离家很近，所以经常来这边看病 可以app自主提前挂号，很方便 [服务]都很不错很专业，药开的也都比较少 [环境]整体还是很不错的 [效果]打狂犬疫苗，可以报志愿的免费抽血检查抗体情况，很不错的，在附近可以来，周末人少一些	cocosunry	2019-12-07 10:14:09	5
北京大学人民医院	睡到九点半，慌里慌张的去医院取号，十点号就会作废。第一次在这俩看病的话需要在自助机关联个人信息，还好提前两分钟把号取到了。到分诊台扫码等着叫名字，刚扫完就叫我了，好快。点个赞 医生非常好，会与患者交流，这样的医生真的是太难得了！！比心心啊	圈圈酱酱酱	2019-12-10 17:55:50	5
北京大学人民医院	#点评有礼# 北京大学人民医院位于西直门南大街11号，人民医院可是一家三级甲等医院也是专科综合医院 经常陪家长来这里就医和开药。每天早上都是人满为患来自四面八方的人老早就在挂号区等候7点钟正式挂号，普通号比专家号好挂，提前一周挂的号正好今天过来开药，大夫手脚麻利，几分钟电脑下单开药成功，工作效率很高！	baby_cai_娜塔	2019-12-12 09:05:36	5
北京大学人民医院	北京大学人民医院位于西直门桥往南的路西，坐公交在西直门桥南下车即到。我在十月底做了一个血管瘤的手术，术后不幸伤口感染了。自己不能够愈合，只能靠外科换药处理伤口。医生给我开了单子，我就到外科换药室。接受治疗。开始我心里不太踏实，不知道能不能尽快的治好。一切都是未知。幸运的是我遇上了一个好大夫。她姓杜。杜大夫看了我的伤口后就去找我的主刀医生询问了一下。并找他过来看了看。做了解释。之后杜大夫就给我做了伤口处理，这样一治疗就是半个多月。每次她都很耐心细致的处理伤口。并且还教会了我自己如何处理消毒。让我感到很踏实。由于伤口靠近肛门操作上比较不顺手。但是杜大夫每次都精心处理，还很理解我的心情。并告知我不用担心。伤口会慢慢好的。 真是医德高尚，值得点赞。有这样的好大夫真是我们患者的福气呀！在此再次向杜大夫由衷的表示感谢。。	海洋_836097	2019-12-12 10:33:54	5
北京大学人民医院	人民医院，正经三级甲等医院，设备高档医术高。位于北京西二环官园桥的西北，交通便利，多条公交线路可以到达，还有两条地铁可以到达，医院内可以停车，但是车位紧张，需要排队，有时要排一小时左右，右边也有停车场需步行三百米左右。医院内大部分时间都是人满为患，挂号缴费都需要排队，使用自助设备相对好一点。自助设备取检查化验很方便，可是预约检查就有点费劲了，一般都要预约再几天以后，有的要预约到几周以后，还有几个月之后的，我觉得有的病人可能等不到检查就挂了，我觉得这方面需要改进。就诊的时候到诊室还需要排队等候，如果住的近又比较闲的话可以提前挂个号，回家睡一觉再来就诊。大夫对患者的态度都是比较好的，也很耐心，这方面还是值得肯定的。拿药比较方便，不用实际排队，交完费可以自由活动，拿药窗口发现自己名字就可以去取药了，总体感觉看一次病还是挺麻烦的，虽然比以前增加了不少自助设备，但是效果不是很明显，应该是人口问题造…	永峰	2019-12-13 12:06:43	5
北京大学人民医院	脸上长的小疹子，夏天在人民医院瞧的，大夫给开的一种小药膏挺好用的，这次过来再开点药，停车太太太难啦，[流泪][流泪][流泪]看到有几辆违规停车的已经被贴条了，乖乖的找停车场吧，动物园对面，又骑了辆共享单车回来[呲牙][呲牙][呲牙]真累着了，建议以后再来看病就诊的最好公共交通，一楼挂号机信号不好，微信、支付宝支付很慢，建议银行卡，分诊候诊的时候听周围看病的人叨念乱叫号没规律，没办法，在大医院看病就是这样，耐心等待吧	永新	2019-12-18 15:40:44	5
北京大学人民医院	还真是第一次做这个，说的跟个服务项目似的[抠鼻] 反正就是同学说加周边，就这里的核磁做的比较好，结果就来了。下面分享下流程，能帮一个就算是我积德行善了[偷笑] 第一步门诊挂号，然后缴费预约时间，我等了差不多一周多，（倒是比上次做胃镜等那一个月是快多了。）然后，按照预约时候发给你的须知明细做就OK了，也没有什么太多需要注意的，和胃镜比起来，这简直的就算是小儿科... 但是我不知道为什么会安排在晚上，不过总体很快，从进门到出门，加上聊了5毛钱儿的，总共用了半小时不到。	摄影师博伦	2019-12-19 21:53:48	5
北京大学人民医院	人民医院是血液病比较权威的医院 带老爸过来检查，这里最大的问题就是停车了，如果想进院内，来得早的话还可以，如果来晚了，停车要排队一个多小时才能进到里面，所以为了省事，就把车停在外面，然后就非常痛快的被贴条了 有些专家还比较容易挂到号，但是有几个比较资深的几乎挂不到号 所以最好不要有病	hhhhhh	2019-12-22 21:31:26	5
北京大学人民医院	之前看新闻，说我大人民有了新的急诊楼，可以容纳更多的急诊病人，可以同时进行更多的紧急抢救，真的很高兴，看到百年人民医院的新变化，能造福更多的患者，更多的造福社会。 今天过去预约无痛肠镜，居然约到了2021年4月，要等一年半之久，真心没想到！希望院方考虑增加多一些人力物力，这样真是着急的检查，不就全耽误了吗。	胆小的豆豆	2019-12-24 09:20:24	5
北京大学人民医院	今天是周六，医院跟往常一样人来人往。各个科室看病的人依然很多很多。但是人民医院是北京的三级甲医院,人民医院的血液科和骨科比较好。我特意舍近求远到那里去看骨科，拿药的时候我发了个视频，人太多了，需要等候，时间挺长的，交费还可以，医院环境有点儿嘈杂,但是比较干净,整洁.	风轻云淡1770482954	2019-12-28 12:36:53	5
北京大学人民医院	每次都是人多，但医院管理到位，制序井然。	匿名用户	2019-12-29 09:20:11	5
北京大学人民医院	医院永远那么多人，人民医院又是非常好的医院，水平又好，没办法！身体欠安，预约了检查，按时来到预约科室登记，大学十几分钟就安排到了，看看时间正好是预约的时间，看来效果还是很好的，效率也很高。面对很多患者大夫挺和蔼，没有急躁的表现，不错！不足之处，没地方停车[微笑]，各医院都如此！	南甜北咸我吃酸	2019-12-05 10:50:33	4
北京大学人民医院	人民医院什么时候来都是人头攒动，今天是周四，人还相对少些。	风往尘香	2019-12-05 12:06:25	4
北京大学人民医院	医院的生意简直用太好了才可以说明它的火爆。个个科室人满为患，楼道里患者的热情加上医院的暖气很足，把个冬日里才从外面来的人们热的不行不行的。 患者们操着南腔北调的方言，在一起你一言我一语的交流着自己的病情还有不知道从哪里打听来的一些小道消息，还有就是埋怨人多看病太慢等等。其实医务人员也是非常辛苦的啊，希望大家能理解一下辛勤的医务工作者。	点小评4045462593	2019-12-08 18:27:35	4
北京大学人民医院	[效果]西城区打的狂犬疫苗，第一针只能在人民医院，第二针以后可以去别的医院，所以很麻烦，大半夜老远的跑这来。 [环境]半夜人不少，其实其他都很好就是停车费好贵，最重要的出口那没个出口牌子，2个杆都是没标志，太差了，我看不仅我走错了，出来时候也有别的车认错，亭子里的人就看着，也不出来告诉一声，这点太差了。 [服务]给打疫苗的小姐姐超级好。	豌豆脆	2019-12-11 11:06:28	4
北京大学人民医院	每天的午饭 十一点左右去的话菜还是比较多的 但是到了12点 菜就比较少了 价格比较适中 工作人员服务也不错 每次都会多加一点 一点菜 其实一个菜就足够吃饱 但是我每次都会买两个 满足自己不知什么逻辑心理需求 口味还是不错的 我还是能接受的 每天中午都会有两种汤 就是那天中午吃了顿热干面 感觉不对呀 不是武汉的味道 但是味道还是能接受	叶叶叶叶叶	2019-12-12 22:54:57	4
北京大学人民医院	今天遇到的大夫都是超和蔼的人。	是猫猫呀	2019-12-23 13:32:50	4
北京大学人民医院	2019年第陆佰肆拾陆篇 人特别多 医疗环境真的非常非常堪忧 不是说医生的医术好不好 是真的就诊环境太堪忧了 可以完全用人满为患来形容 一点都不过分 尤其是急诊 我次次来 次次通道上都有光着屁屁的 老婆婆和老公公 不要说什么活着的尊严啦 真的只能是为了活着而活着 没有生存质量的 瘦的一把皮包骨 还躺着插着管子 看到了就会心疼 真希望无病无灾可以平安度过此生	飞天小美猪	2019-12-02 00:34:21	3
北京大学人民医院	三点等开门，一直等待到挂号。挂号的医生延迟了好久，旁边的自助机器挂了半天了，4号窗口的挂号女大夫，态度差得让人难以忍受，凶神恶煞的样子令人作呕。两分是给保安的。	寶妹	2019-12-03 06:38:55	2
北京大学人民医院	胃疼挂急诊，不给挂，说是因为疼的时间太久了。在这两天也看了急诊没有缓解，当天又挂不上号才看急诊啊。合着让我疼死，胃穿孔，就对了，就可以挂急诊了？活该中国医患关系不好。活该无良医生护士被大。还有挂号处的那个女人，趾高气扬，数落各种挂号的人，真不懂怎么一个挂号的底气那么足的。	橘子葡萄柚西柚火龙果	2019-12-21 12:42:39	1
北京大学人民医院	北京大学人民医院是北京有名的三甲医院，医疗设备先进，医生的水平也高，大多医生对患者也都热情救治。走进北大人民医院进入门诊。大厅那叫一个人多啊，全国各地的串者和家属。门诊楼由于比较老了，没有装扶梯，上楼要不坐直梯要不楼梯，人还多。上下楼一趟实属不易。	金月	2020-01-03 11:54:50	5
北京大学人民医院	今天被小狗抓伤，到人民医院急诊打狂犬疫苗！现在，人民医院的急诊已经变地方了，换到了医院西侧大门处，整个一栋六层楼都是，初步看了一下，一层是挂号及分诊的地方，二楼是各个办公室，三层是急诊主要场地，内外妇科、抽血室、注射室、X光室、CT室、B超室、药房都在这一层，四层是手术室；五层是留观室、六层是重症监护室，设备先进，而且感觉非常方便，我在一层挂号后，直接三层外科就诊，登记后，医生给开狂犬疫苗，缴费后，到药房取药后，到注射室打针，过程十分顺利，大约也就十多分钟的光景吧，医生态度好，护士打针手法娴熟，一点不痛，然后告知观察30分钟再走，很负责任！据护士说她们每天光注射狂犬疫苗的就100多人次，工作量满大的！给人民医院急诊点赞了[强]	伊莎贝拉Elisabella	2020-01-05 21:27:11	5
北京大学人民医院	人民医院西直门院区有很多好处，在地铁旁边，也在二环，交通很方便。而且这里人没有特别夸张，尤其急诊，只要不是流感多发季节，一般很快就能看上。	konjac	2020-01-05 23:09:20	5
北京大学人民医院	非常低调的一家三甲医院，血液科最出名。我在协和医院生的孩子，剖腹产才花不到一千块钱，相当便宜了。就是病房太拥挤！因为被分配到了三人家。如果是双人间就好了。单人间嘛，呵呵，都是关系户咯～ 挂号方便，三种方式，app，可以提前四天。窗口，可以提前两天。医院机器，提前四天。	匿名用户	2020-01-08 11:41:32	5
北京大学人民医院	这家医院在西直门二环边上，以前上班公交车老是看到 他们家的血液科和风湿免疫科挺出名的，曾经给老家的挂个号，现在它们官网app挂号挺方便的，想当初还得夜里来排队，好心酸啊。。。 医院感觉环境提升了好多，之前一楼急诊那边简直挤死人，现在好像是有专门的一栋急诊急救楼了 这次主要是过来买点隔物灸，姨妈痛必备，中医科买的，很实用	youfenglaiyipan	2020-01-08 22:16:13	5
北京大学人民医院	人民医院的规模和硬件就不多说了，三甲医院，大家都知道的。 挂了赵昀专家和李明珠大夫的号，两位大夫的态度都非常好，因为病人多，中午也没有休息。检查时还安慰我不是什么大问题，让我的慌乱减轻了很多，真的很感谢！	Qing88226	2020-01-14 13:28:51	5
北京大学人民医院	人民医院，很好的医院，大夫医德高尚，护士很美丽，对病人很耐心！有求必应！	大沫沫	2020-01-19 11:54:11	5
北京大学人民医院	#点评有礼# 节前我去了北京大学人民医院，做一次体检复查，我挂了消化内科，当时遇到一位医生，后来得知还是位专家号医生，我让她看我的体检报告，她根本不看，我自己画上了重点符号，指给她看，她心不在焉就说做胃镜，我没多想，就去交费…… 本来我想请大夫看看我体检指标有点异常，是什么原因，当时我没想起来，交费之后，我觉得不太对劲，因为平时我没有任何症状和不适的感觉，就这么轻易的做很难受的检查，没这个必要，而且现在大面积疫情爆发的情况下，这不是没病找病吗？ 在我心里人民医院，是值得信赖的医院。医院设备先进，科室齐全，院内还为老年人和需要的病患，准备了轮椅。 它的地理位置也很优越，在西直门桥南，多条公交车和地铁很方便。	nxq	2020-01-26 19:30:43	5
北京大学人民医院	来人民医院看急诊，一进急诊，整个都空了，门口的保安说话也说不清楚，问了好几次才听明白急诊搬哪去了（其实也就一句“出去往西”，就这4个字，听了半天！！）急诊楼搬去新楼了，门口也没贴个通告什么的[抠鼻]。 新的急诊大楼明显亮堂了很多，一层挂号，3层急诊诊室，5层输液室。挂号的时候先要去分诊台，可能是根据病情判断你的急诊等级吧。然后没让挂号，先让上楼去找大夫，跑到3口，又跟大夫说半天，然后又要求回一层挂号（我很奇怪，为什么不直接挂号还非要这么折腾一下呢，楼上楼下的跑很不方便）。看完医生等抽血报告，说是30分钟出的血常规最后2个多小时才出结果，候诊区明显椅子太少了，最后大家只能全在那站着。好不容易结果出来了，大夫看完后给开了输液，好家伙，输液要排队，而且还是拿号排队！！整个5层输液室，不大，一进去。。。那味道。。。真是没谁了，臭死人了，一共里面也就能坐34个人，谁输液不是输好几个小时，结果后面的…	娜娜小吃货	2020-01-02 22:17:49	4
北京大学人民医院	环境设施没有细看 反正自助挂号缴费机器不少 医生态度也很和蔼 也很专业 就是人太多 提前一周网上抢的票 不过没办法 全国有名的医院 比起外地专门来求医问药的还是好太多了 哎 不知道等我老了看病难这个大难题能不能给解决了[难过]	JOEY-JOEY	2020-01-06 14:30:31	4
北京大学人民医院	20200114熬了一宿没睡觉，第二天胸闷气短，各种的不舒服，感觉要得心脏病的感觉，赶紧手机挂个人民医院心内科的号，跑来看看怎么回事。医院人多网络不好用，挂号付款半天过不去，只能用银行卡。 上了三楼看心脏的人超多，都是老头老太太，没见我这样四十岁的，不免有些尴尬。等着看病，等叫用了半小时，看病两分钟；又用二十分钟去排心电图，用了一分钟；再回去看病，又用了两分钟。 综合评定三颗星，大夫连听也不听，就让做个心电图完事，就让回家歇着，感觉我这好像没事一样，没事我跑你医院来我疯了？感觉现在还是不舒服，再躺躺看看怎么样，这医生绝对差评！	地下小婴儿	2020-01-14 17:38:08	3
北京大学人民医院	人民医院买了点药，但是等待的时间太长了，下午的号整整等了两个小时三个小时想提前去买，但是医生还不同意必须按流程一各一各的呗，这么大一个三甲医院，怎么买个药都这么费劲呢？我建议买药的人可以设一个沌口直接挂号直接没有就不用等待能长时间了，但是医生的态度还是不错的，就是等待时间越长要买的不多，但是等了三个小时，真是接受不了。	吃游记	2020-01-07 16:53:26	2
北京大学人民医院	一楼门诊手机信号奇差，自助机的志愿者跟摆设似的，每个机器都排长队，志愿者就跟柱子底下呆着，等着人来问，患者在机器这，问他们就得离队回来重新排，不用机器就不知道会出什么问题，没有主动服务意识，还不如不设这个岗位 一楼大厅人多，混乱无序 电梯里不像别的三甲有信号	臭胖子的小天使	2020-01-15 20:50:34	2
北京大学人民医院	原来出门带着口红包，现在出门带着消毒包，家里都被消毒制剂包围着，大街上还是空荡荡的，每个月爸爸要带人民医院开药打针，疫情的时期，虽然胆战心惊不想来医院，可有限的生命也很重要，医院里还是有些人，没办法生老病死人之常情。	yuhuihui	2020-02-12 21:36:48	5
北京大学人民医院	北京大学人民医院，三级甲等医院，目前有三个院区，西直门院区，白塔寺院区，清河院区，还有通州院区在建中…… 北京大学人民医院，历史悠久，有一百多年了，是最早国人出资兴建的中央医院。这些历史都是我背下来的！是不是很厉害[胜利][胜利]	我喜欢猫	2020-02-13 03:54:52	5
北京大学人民医院	北京大学人民医院是家三甲综合性医院，主要以治疗白血病出名，血液科特别的棒[调皮]【一场不期而遇的新冠肺炎遭遇战】从家属确诊到患者确诊只有几小时，连夜全面消毒；主动腾空白塔寺院区，接纳密接透析患者医学观察，透析治疗不中断；还为每一位医学观察人员准备了生活物资……新冠遭遇战无法预料，但这样的良心医院，必须点赞！	CC_是个大吃货	2020-02-21 20:07:46	5
北京大学人民医院	【坐标】在西城，二环附近，离家非常近，基本上走着就到。 【专业水平】非常老的三甲医院，医生非常专业，专业水平没的说，非常非常好！而且医德非常好！人民医院（和空总）在我心里永远是独一档的存在！ 【设施】设施很先进，也很多！而且挂号取药等都非常方便。	RealMadrid	2020-02-24 00:55:35	5
北京大学人民医院	在这里生的娃，产科医生素质都很高，虽然人多的不行但是态度真的都比较好，有好几个大夫真的很好，不知道能不能在这里点名表扬呢[呲牙]都很认真负责，不过硬件条件真的般般，产房比较拥挤。大夫们的工作条件也不太好，希望能给她们更好的环境让她们能舒适的工作，而不是中午花十几分钟扒拉两口饭就接着看病人。总之很感谢她们的付出！！	mona	2020-02-02 10:53:42	5
北京大学人民医院	今天正月十八，疫情防控仍在继续。预约了下午的号，全副武装出门，去人民医院给老妈拿药。医院的病人明显见少，排队挂号、交费的人们自觉拉开了距离，人人都带着口罩，自我防范意识很强哦。在这特殊时期，对慢性病、基础病，医院可以开出三个月的用药，有效的避免人员频繁进出医院，这个举措不错[强]	xiaoyangdedahuilang	2020-02-11 21:57:59	4
北京大学人民医院	由于位置比较方便，人民医院一直是人比较多的。挂号可以在自助机上挂，分流了窗口的压力，同时能节约不少时间。抽血一层和二层都有，一层的人更少些，特别表扬一位护士姐姐，我的血管细，特别不好扎，这位姐姐还特意说血管有点细，我尽力，结果一下就扎到了，业务水平很棒，态度也好，好久没遇到这么好的护士姐姐了。	甜甜樱桃红歆	2020-02-25 20:59:58	4
北京大学人民医院	还是智齿这事，家里又非找了熟人看这家…被说了一通关于挤压容易坏了好牙之类的，几年了吧，真心没觉得…另一个副作用说是，我脸型因为牙床方了，其实天坛也这么说的，隐晦点，这家直接说了我大小脸…然后我就逆反了，不改了。	hitomivon	2020-02-27 00:28:55	4
北京大学人民医院	人民医院是我二胎建档的医院，最近经常光顾，今天看了看，花都开了，真美啊 疫情期间，人民医院住院病房禁止陪护，这下可苦了最近生娃的我了，人生当中这么大的手术，要一个人去面对了，有点害怕，希望医院能早点放开，哪怕只让一位家属进呢…	angel870212	2020-03-26 10:22:23	5
北京大学人民医院	疫情期间头晕来这里看病	独钓江湖	2020-03-14 12:17:14	5
北京大学人民医院	疫情期间，的确就医人群少了很多。早该如此，要不那么多没事儿就过来开一大堆药回家炖着吃的闲人们占据了太多急需医院资源的名额。进大厅需要填写安全须知，需要测量体温，而且是单循环道路，避免了交叉感染的一些隐患。希望坚持下去	谦卑者多福	2020-03-19 10:20:58	4
北京大学人民医院	疫情期间人不是很多，从门诊楼进去需要扫码，绿色的码就能进去。挂号可以从app上提前挂好，或者在一楼大厅的机器上操作，但在机器上一般很难挂到最近的号，还是app挂号方便，可以时不时的关注着，我就是试了好几次最后捡漏似的抢到心仪时间的号。院里的玉兰开的很是疯狂，看着美丽极了。希望疫情早日结束，人民生活恢复正常。	LT	2020-03-31 10:09:10	4
北京大学人民医院	在疫情假期，去此家医院看病，进门时，要扫行程码，没有也可以到服务台填表签字。现在只有在网上挂号，现场不挂好。人现在比之前多了。退费的手续感觉比较繁琐，需要单子、收费单据、还需到所在科找医生开一个退款凭证。退费窗口早上8:30开始工作，钱在15个工作日到账，地址在门诊楼一层收费。	愚智Q	2020-04-22 15:02:58	5
北京大学人民医院	人民医院，想起来，每一个城市似乎都有一个人民医院，所以，人民医院一定是老百姓值得信赖的医院。孩子的眼镜是从这里的眼视光中心佩戴的，这里的医生态度都不错和蔼可亲的，三个月要来复查一次，也比较好挂号。表扬一下！	wyjhhh	2020-04-30 18:26:54	5
北京大学人民医院	人民医院颠覆了我以前对医院的认知，这里充满了人情味，不仅医生医术高超，护士和蔼可亲，最主要的是他们的态度和心态，良好的工作氛围，相信这样的医院会越来越顶尖。在本不愿来不开心的地方感受到了阵阵温暖，人民医院为人民，点赞[强]	xinpingqihe	2020-04-01 19:47:13	5
北京大学人民医院	据悉，从1月26日、2月1日、2月7日开始，北京大学人民医院三批共134名医护团队奔赴武汉。4月6日一大早，北大人民医院援鄂医疗队欢送仪式开幕。去时冰霜雨雪，归来春暖花开，春天如约而至，欢迎英雄们凯旋回家。	Huhu	2020-04-07 21:37:26	5
北京大学人民医院	[环境] 眼科人不少，好多都是带着小朋友来的，每次都得先测视力和眼压，分诊台排队的就诊人超多 [服务] 医生服务态度超好，专家号看的稍微慢些，都是美女医生[憨笑]超级和蔼，做了一系列检查，结果不合格只能过段时间再看看了	匿名用户	2020-04-03 18:24:12	4
北京大学人民医院	差评给一进门正对着咨询台的右手边女大夫（4月2日下午3点左右)，很礼貌客气的咨询问题，全程皱眉头不耐烦，说话特别横，不知道哪里得罪他了，后来看别人去咨询也是头都不抬，好像打扰到她了，全世界都欠她钱一样，不喜欢就别坐那个位置。医务人员大多数都是很辛苦值得人尊敬的，尤其是疫情期间，大家都很礼貌，咨询台没必要对病人用这种态度。	曾经也莽撞少女	2020-04-02 16:05:01	1
北京大学人民医院	北京大学人民医院位于官园桥西北角，疫情期间，东北三省+湖北省来的病人都需要隔离14天。 医院门口扫行程码，显示绿色行程码才可以进来。患者第一次来看病，都要填一张表（门口保安发放）。一定记得自己带支笔，带支笔，带支笔。 再说下挂号，114上是永远抢不到号的，并且都是排到一个月以后的号，那你也抢不到[呲牙] 得下载人民医院自己APP，上面挂号，专家号都能挂上。而且非常好挂号，不用抢的。就是付款方式是只能捆绑工行卡付款。其他一切付款方式都不好使。期待APP以后挂号能支付宝微信付款。	花谢依然美	2020-05-28 10:03:49	5
北京大学人民医院	People mountain, people sea的医院 疫情期间住进来的 那时好清净，现在这么热闹～ 过来打印病例，病案室只收现金 赶紧去取钱，东门有ATM～ 不喜欢这个医院 可能因为有不好的回忆～ 愿世界和平，愿医院冷清	Miss贝甜	2020-05-14 08:58:55	5
北京大学人民医院	我只想说人真多天真热大家情绪都不好 做CT要到眼视光在医院门诊周边60米处，绕行挺麻烦。 做新冠要在门诊东南角露天排队。取样时弄出血了。 做血液检查一楼二楼人都巨多，走开万一过好了怎么办。 然后进出门诊找位置都要再看行程码，有的门可以出不能进，一不留神就重新走唯一的门进来。 看病不容易。 外地做新冠检测不花钱了，本市要花钱，为什么？	漫	2020-05-29 08:25:34	5
北京大学人民医院	今天到人民医院去开药，感觉疫情以后人确实多了起来，又快恢复到原来状态了！人民医院也是常去常新的地方，上次去打狂犬疫苗，发现它家启用了新的急诊大楼，一共5-6层吧，真是方便了病人；这次去发现它们的门诊挂号都是机器的了，东门一进门处的传达室，现在派上了新的用法，是病人自助挂号的地方，进了门诊大厅，右手处的走廊上又有一排排的挂号机，这样非常方便哦，大大减少了挂号排队的现象；另外，自从北京下调了疫情的级别后，进医院也简易多了，只需用手机扫一个健康数据，就可以进门诊了，而且，门诊可以现挂号哦，不需要提前预约了；感觉现在看普通号，也非常快捷，都是一些年轻大夫，动作麻利快，等不到5分钟，就叫到我了，今天拿了一点中药，看完病交了费用，到了中药房，药已经在架子上等我了，太给力了！也可能我今天运气好，找了一个人不多的时候，不过确实有变化，赞[强]	伊莎贝拉Elisabella	2020-06-10 16:17:19	5
北京大学人民医院	北京有名的三甲医院。 女儿在家里逗流浪猫玩，逗大发了，被人家挠了一下，出血咯，虽然口子不大，但是也不能掉以轻心哪，去了两家大的三甲医院后，才知道人民医院有狂犬疫苗，到了人民医院急诊，发现人还不少，测温登记后，三层是外科急诊，有不少大人小孩在那候着呢，打狂犬疫苗的还真不少。就诊缴费取药打针，处处排队，不过时间还不算太长，很快就搞定了。环境不算，服务态度也好，井然有序。	蒲公英7306	2020-06-20 12:37:49	5
北京大学人民医院	北京大学人民医院西直门院区位于北京市西直门南大街11号（全科），白塔寺院区位于西城区阜成门内大街133号（眼科）。三级甲等，里面的医生都很有限，主任级别都是好早好早以前的北大本科医生，那时候能考到北大的那可是真正的才子佳人。号难约，提前了很久，从外地赶过来，陪家里长辈做的无痛味精，是真的吓到了，第一次感觉到人和动物一样，做完人蜷缩成一团毫无知觉，眼泪瞬间就出来了。怪不得需要家属陪同，好在没有什么大事。一连串检查下来也不菲，对于没有医保的老人来说。所以平平安安就是最大的财富。医生也都很尽责，国家培养一个医生也不容易，希望不要再有伤医案发生。	匿名用户	2020-06-02 15:55:46	5
北京大学人民医院	交通：北京大学人民医院西直门院区位于北京市西直门南大街11号！地铁4号线西直门下车，步行6分钟左右！ 级别：三级甲等综合医院 环境：面积很大！设施完善，设备新！ 服务：疫情期间医院门口和各个科室都需要扫码出示“绿标”才能进入就诊！各科室还需要填写一个关于“新冠”的调查表才能分诊，无形中增加了候诊时间！为此患者和护士还经常发生摩擦！没有手机不会上网的老人就比较麻烦！ 效果：母亲19年4月份在这里做了心脏支架手术，支了两个进口的，术后效果很好！医院有免费术后护理培训！跟踪服务比较到位！	布丁妈妈的分享	2020-06-04 14:42:10	5
北京大学人民医院	人生中第一次跟着120来到了北京大学人民医院的急诊部，深夜的急诊病人比想象中多，当然人民医院作为三甲医院很多病患都是慕名而来。 医院医生的技术能力强，设备好，但是急诊收费的服务却差强人意，本来急诊病人的家属就很紧张，忙乱了，缴费排队却冗长，缓慢，收费人员的态度实在不敢恭维。。。 当然医院也有亮点，比如这个"共享轮椅"的服务就非常好，使用便利，极大的方便了失能的病患。	昵称好	2020-06-04 21:43:36	5
北京大学人民医院	我的天呢，人民医院人太多了，这才疫情刚结束。 腰不太舒服，挂不上号，好不容易挂上了，第一次来人民医院。来了之后，人山人海啊。 话说医院真不容易，这么多人，如果是疫情期间防空的话，压力太大了。一面是潮流般的人群，都等着看病，一面是医生这么大的接触量暴露危险太大了。	哇哦我就是我啊	2020-06-09 08:35:29	5
北京大学人民医院	人民医院的发热门诊……[尴尬]还能再简陋再拥挤么……[抓狂]	匿名用户	2020-06-05 09:16:31	4
北京大学人民医院	自助取号机，操作太繁琐复杂，激活卡时自己输信息简直崩溃。老人们根本不会。	失眠的睡美人萱	2020-06-10 08:15:02	4
北京大学人民医院	第一次来这里，没想到是因为产检做无创DNA，积水潭做不了开了一个转诊单，当时京医通和114最近几天的就无号，电话打了半天也没人接，无奈原始办法第二天早早的去现场挂号，这个点好处就是全是自助机子挂号。6点开始放号，上下午各10个号。提前在窗口将信息绑定，有工作人员能咨询，老公挂上后，我8点到医院做检查，因为疫情，门口扫码填信息还有纸质表格填写完后直接上楼，等着叫号开抽血单子，很快，但是产科环境不好，拥挤还紧凑，人挨人的，抽血也要取号，整体效率挺高，9点半不到就结束了。	黑老子一跳绳子	2020-07-01 19:51:02	5
北京大学人民医院	和人民医院结缘还是一个机缘巧合的事，老爸检查出肾肿瘤，跑了好多家医院最后选择在这里做的手术。白塔寺住的院，那个院区有100年的历史了，建筑风格还是苏联的建筑结构。这次来西直门院区也是带老爸看病，人年纪大了真的是不要羞于跑医院，一定要多体检发现问题积极治疗。西直门院区整体还是很干净的，卫生间无异味而且便民设施齐全。来过几次也感觉出一是抽血室休息区不够大，等候的座位没什么，好多都是站着；二是门口保安工作比较机械，出示健康宝应该能够帮助一下独自就诊的老年人，否则他们也不会也进不去岂不是着急。希望老爸在这里看病病情能够好转见效	甜甜0429	2020-07-02 07:32:29	5
北京大学人民医院	在积水潭医院1个多月才能约上的核磁，人民医院第二天就约上了。 为了分流，人民医院需要提前下载app，预约成功后才能进入医院，窗口不接受挂号。咨询电话可以打通。 候诊时，线上填写新冠调查，如果是老人可以填写纸质版。	S胖猪猪	2020-07-05 08:05:01	5
北京大学人民医院	被小猫抓伤，去人民医院打狂犬疫苗！中午时分，急诊室人不是很多，但疫情期间多了很多手续，比如：现在急诊只能走西门，进门需要先测体温，然后在护士分诊台填表，再测体温，合格后挂号，上三楼外科急诊开处方，电梯里也不允许多人乘坐，划出线条，最多6人吧？医生开好处方后，先交费，然后到药房拿药，最后到注射室打针，全程虽然手续繁多，但都很快捷，大约10分钟搞定！听打针的护士说，每天来急诊打狂犬疫苗的有300多人次，还是蛮多的哦……	伊莎贝拉Elisabella	2020-07-14 15:56:40	5
北京大学人民医院	医院人很多，管理规范，app挂号方便。	匿名用户	2020-07-18 20:15:51	5
北京大学人民医院	经常来人民医院做检查，都知道北京的各大医院人满为患，但还是想吐槽一下排队检查这事，虽然挂号单有序号，但在分诊台还是觉得谁来的早谁先看会比较好，不然按照上面的时间来也是要等好久，真是看病两分钟，排队两小时啊[抓狂]	倔强的妞1	2020-07-27 22:33:25	5
北京大学人民医院	来做核酸检测，120元一位，可自费，可医保，就在户外，缴费期间需要去医院里面的自助机一趟。可在咽、鼻拭子里选择。二环周边除了不好停车️都很方便	【已注销用户】	2020-07-08 07:42:45	5
北京大学人民医院	哪里人是最多的，那只能是医院了，现在进入医院，要测体温，还有出示健康码，每个人都要戴口罩，医护人员都很热心，医生看病看的也很好，停车问题，可以停在附近，医院底下停车场排队的车辆很多，如果着急，真的可以选择附近的停车场	MA麻麻麻花辫子	2020-07-30 15:45:19	5
北京大学人民医院	在西直门和车公庄地铁站之间，出地铁站步行5min就到了，这家医院的号还挺难挂的，运气好挂上了一张号，来的时候医院人不算太多，领号后排队也很快，管理还比较正规，等叫号，不像有的医院乱进乱出的，加队的什么都有。	我是商都小馋猫	2020-07-09 16:42:50	4
北京大学人民医院	上个月跟朋友去咖啡馆被咖啡馆的猫给抓伤了，本来因为家里养狗所以觉得其实打不打都行，平时小打小闹抓一下太正常了，而且第一时间就挤掉伤口处的血液然后去水龙头下用流动水冲洗10分钟。但是在买单的时候跟店家再次确认小猫是店里收养的流浪猫、3个月、未打过疫苗，当时就决定去打狂犬。 先去了和平里医院，是一位年长的老大夫，跟我说其实没事儿，不用打。后来刚哥还是不放心，说往前开一点儿就是中日友好医院，就又跑来急诊确认了一下，看诊的是位年轻大夫，指着墙上的狂犬疫苗注射指南跟我说：你这个都出血破皮了，伤口还在胳膊上，算二级暴露，必须打，但是中日没有疫苗了，你可以去和平里医院打。我说和平里我刚去过，人大夫说我这没事儿不给我打[流汗]...中日的大夫说：反正我是建议你打，打不打你自己看着办。实在没辙，当时已经过了7点六院是去不成了，就只能来展览路的人民医院。 来的时候建议直接导航到人民医院急诊楼，进门先在分诊台…	蓝尼吃肉桂会死	2020-08-02 13:37:49	5
北京大学人民医院	前天男票被猫咬了..搜索到人民医院能打狂群疫苗..医院的护士医生都非常友好，只是挂号台的人员态度有点不好，因为男票是外籍人士，没有身分证，就有一点爱理不理的，最后还是顺利的完成狂犬疫苗注射..总共要打五针，医生和护士都很详细的解说叮咛注意事项，总体来说非常好。 是晚上九点到的急诊室，排队的人不太多，从西门进入，出示健康宝和填写资料就可上楼挂号了。	匿名用户	2020-08-03 20:24:52	5
北京大学人民医院	北医一共六个医院，北大人民医院排行老二，是北京有名的三甲综合医院，交通便利，无论是驾车还是乘坐地铁公交都非常方便，地铁4号或2号线西直门站或6号线车公庄站是最快捷的到达方式。 重要的文字请看三遍～～预约挂号请下载北京大学人民医院APP，在官方APP上预约挂号比其他的平台网站上挂号相对容易很多，特别是一些热门科室，在官方APP上挂号优势明显不用太辛苦。疫情期间进医院走东门，北门封闭、西门距离门诊大厅太远，东门口的自助挂号大厅有几十台自助挂号机可以预约和取号，别再傻傻的去窗口排队取号了。 北大人民医院的妇科是特色专科，私密性不错，比某些医院强很多，在候诊厅就把男女隔离开来，医生也比较有耐心。	蓝色思绪	2020-08-21 00:58:53	5
北京大学人民医院	配来人来人民医院做检查，人太多啦！不少地方画着一米线，缴费、取药……这些地方人们还能保持一米距离，但是在诊室外面，预约的地方，可能心情都比较迫切，很难保持一米距离。核酸检测在门诊楼的左侧，防范意识还是很高的。	米拉克_3044	2020-08-30 14:31:41	5
北京大学人民医院	提前在网上预约了门诊的号，一大早医院的工作人员在门口要求前来看病的人，出示手机健康码。检验合格后，方可入内医院的进门处，有几台自动取、挂号机。一层大厅内通往楼梯口处也有自动取、挂号机。很快，插入了医保卡按照指定要求输入后，就取出来了提前预挂的号。虽然新冠肺炎疫情的风险还没有彻底结束，但是各层大厅里前来就诊的病人还是很多。大家都自觉地带着口罩等待着分诊护士依次排队叫号。	qinjian	2020-08-02 22:45:53	5
北京大学人民医院	高中那会每天西直门换车都会路过人民医院但从没进来过。今年是第一次，要不是熟人带着来，自己非懵圈不可。眼科在另外一个老楼里，地方很小，扫码填表注册还是啥的具体忘记了，感觉乱糟糟的。做完各种检查，确定没什么问题就踏实了，感叹每次带孩子看病都像脱了一层皮[笑哭]	巧克力脚尖	2020-08-09 15:35:46	4
北京大学人民医院	最近老是头晕抓紧过来看看，因为想挂专家号但114挂号平台没法选择，下载人民医院的app提示首次就诊患者无法添加就诊人，必须去医院现场添加人员信息（北京医保），我是06年的时候来这里看过病，看来信息早被过滤了，只好挂了普通号顺便完善一下信息。小大夫毕竟年轻经验少，还问我是否想做xx检查，建议大家还是网上预约副主任医师的专家号，就比普通号多交10元，相对来说能好一点。这里的大夫和门诊收费拿药的工作人员效率还是蛮高的，服务态度也不错！	匿名用户	2020-08-31 11:31:41	4
北京大学人民医院	因为唐筛高风险 被转至北大人民做羊穿 挂号需要有就诊卡 产科要填写自费才可以 妇产科分诊台那里男士就禁止入内了 所以带家属的要让他自己在楼道里待着 预约羊穿挂普通号就可以 大夫告诉你复印好什么东西 拿着这些东西去胎心监护那里预约羊穿 羊穿当天要携带一周内的血尿常规 分泌物清洁度检查单子 做完后8天电话通知 28个工作日后去取结果	柒柒	2020-08-03 09:17:57	4
北京大学人民医院	我家附近最著名的三甲医院。 以前我不懂事的时候，总觉得它特别不好，最近一次手受伤，才知道自己平时抱怨大夫，真是太不知足。 那天晚上我六点多，刚锻炼完俯卧撑，想躺床上睡一会儿，好巧不巧的让一根竹席上的刺扎上手掌里去了。疼得我不要不要的，没法子，上医院去呗，现在医改闹得，门诊号，咱老百姓根本挂不上。只好去急诊，到急诊一看：“[发怒]大栅栏吗？人咋这么多呢，现在看病不要钱啦？”我等啊等，就为拔一根刺，哥们儿我腿肚子都站疼了[大哭]，晚上九点多，别的小伙伴都快睡了的时候，才轮到我。我跟大夫说：“您今天真忙啊，歇会吧，咱不着急。”大夫跟我说：“没事，反正我们每天都这样，给你拔根刺，这种小事，对我来说就是休息啦！” [流泪][流泪][流泪][流泪][流泪]创伤科大夫太不容易啦，我一定小心保护好自己，再也不去给您添麻烦啦！	我叫大甜橙	2020-09-14 13:18:54	5
北京大学人民医院	有北京的医保卡，但是第一次来北大人民医院看病，所以要先去把医保卡激活，激活的地方就在东门的“综合服务厅”，但是疫情还没完全结束，要去旁边的黄棚子里填一份个人信息。 然后拿着医保卡去大厅排队在自助机上取号，取完直接按照挂号条上面的信息到指定楼层问诊。 我挂的血液科，在二层，人超级多啊，远远望去一片后脑勺，然后再填个什么信息表，就去分诊台刷号，等着叫就行了，我号还可以，也就等了10分钟就叫到我了。 医生也很专业，毕竟是血液专科，跟我讲了很多贫血的原因，和平时的注意事项，还给我开了一些药。 医院是好医院，就是人太多，多的不像话。	红烧小兔头	2020-09-21 16:59:29	5
北京大学人民医院	北京大学人民医院已经有五年没去了，昨天到人民医院去开药，变化很大，首先是由原来的排队挂号，现在已经改APP挂号、自助机挂号、114挂号等等，给患者提供了方便，医生对患者的态度也大有改变，消化内科的李晓雪医生非常热情耐心的给我看病开药，下次看病还去人民医院。	阳阳	2020-09-24 20:54:31	4
北京大学人民医院	儿科护士真牛，到她这就什么病都看不了了，推病人推的真替医生省事[发怒]儿童外伤看不了、儿童发育看不了、儿童发烧看不了，堂堂三甲医院儿科是不是只能看看普通感冒了[发怒]	匿名用户	2020-09-26 09:08:53	1
北京大学人民医院	北京大学人民医院是一家综合的三甲医院。今天因为膝盖疼所以来医院看医生。现在的人民医院取消了窗口挂号，病人可以通过预约挂号或者自助机挂号取号。自助机很多所以还可以自助缴费，刷卡，微信，支付宝都可以，所以觉得更便利了。	DaiDai	2020-10-18 22:07:26	5
北京大学人民医院	医生护士人都非常Nice,技术也很棒～ 就是疫情期间自己和家属住进去都需要核酸检测和胸片 我是觉得人民医院的B超水平的确要比我在社区和首钢医院高的多，切下来的胆里石头就是最高的证明[流泪] 胆结石手术，周五住院周日出院，一切顺利，恢复的很高～感恩我的手术医生	梧桐雨3310	2020-10-19 16:01:32	5
北京大学人民医院	真心感觉比协和医院还要好。环境，服务态度，医疗水平。都远远超过协和医院。（这个协和医院早晚会是北京的全聚德烤鸭。）特别感谢神内急诊科医生王医生。对待病人很热情，细致周到。现在医院已经很难有这种好医生了。从急诊接待医生开始，一直到注射护士，个个都很棒。	samluony	2020-10-17 11:04:01	5
北京大学人民医院	大医院对安检的手续还是比较严谨的，即使从大门进来到了科室，分诊前还得填表。如果有复诊情况，建议拿张表格回家，下次来之前在家填好了就方便了。环境还是不错的，大夫态度也很好！上了年纪的我啊，不太会用手机网上挂号，到了医院才发现竟然挂错了。赶快找大夫说明一下情况，人家真不错，给加了个号，否则就得重新预约挂号再跑一趟了。不过医院有个通病，对于不会使用手机的老年人来说，没有专门的窗口帮着解决问题，显得我们好像真的被时代淘汰了一样，举步维艰啊！建议医院可以开设一些老年窗口，这样我们能方便些。	做人别嘚瑟	2020-10-23 15:39:59	5
北京大学人民医院	大晚上来打狂犬疫苗，医护人员比较忙，所以谈不上什么服务，这个可以理解的，护士同志打针不疼。作为一个三甲医院，医疗设施也是杠杠的，晚上10点了，打针的还特别多，排队很长。卫生那是没得说，保洁人员都有专业的消毒灭菌知识。	按下删除键	2020-10-01 23:19:26	4
北京大学人民医院	十一假期过去了，也到了复查的日子，主治大夫本来是下午出诊，由于怕下午开出来检查单再去排队做检查，再过两个小时取结果，大夫就下班了，这一天肯定看不完，所以特意又约了一个上午的号，一早上就去把需要做的检查都提前做完了，下午再拿给主治大夫看，早上七点五十到的医院，下午四点半才从医院出来，这还只是个简单的复查呢，看病真的难呀！	点小评3810240056	2020-10-16 16:13:30	4
北京大学人民医院	家人要做脊柱手术，所以挑了这家医院。 因为邻居在这里做过同样手术，说刘海鹰教授是国内脊柱外科权威。刚开始因为不是积水潭曾一度怀疑水平，后来住进来做完手术才知道刘教授是全中国第一位创立脊柱外科的先导者。 在门诊看病时见过两次，刘教授非常平易近人。没有所谓专家的盛气凌人，说话很直白，即使是我这种完全没有医学知识的人也能听的明明白白。现在家人已经出院正处于恢复状态，整个过程很顺利。 对于医院本身真的没有太多好感！！服务，设施真的真的很一般！！ 住院部环境也就那样～～～	半金太太	2020-10-06 09:05:33	4
北京大学人民医院	今天去人民医院看病。这是疫情以后第一次到医院。各种繁杂的填表手续就不说了，当然也理解，毕竟疫情期间，每个人都要配合。 给我看病的医生也非常好，挺和蔼的。我就不明白，挂号的工作人员态度怎么这么差：一个窗口的男同志把我指使去填表，什么解释都没有。填好表后到另外一个窗口挂号，挂号的女同志也不说话，把我的单据扔出来，让人心情不爽。 人民医院还是要加强员工的服务意识。	coalabonjour	2020-10-30 18:37:47	3
北京大学人民医院	北京大学系统里医院在我心里一直是甩首医大很远的。但是这次住院让我明白再好的医院你碰不见好大夫也是白搭，再次的医院也是有好大夫存在的。疫情期间全院上下的冷漠实在太让人心寒了。倒是食堂的饭还不错，打饭阿姨也挺好，哈哈。吃货的本质又暴露了。希望大家都健康，少来医院！	rshwgg	2020-10-25 13:59:24	3
北京大学人民医院	这条点评来的迟了一些～ 环境： 管理很严格，去年还没有疫情管理就已经很严格了，探视需要批条才可以 卫生很干净，设施也很先进，提供公共轮椅租用 病房里有单独的卫生间，会尽量把男的和男的分在一个屋，家属也有规定不得超过2位，病房提供热水洗漱，还可以洗澡，为了节约用水采用刷卡制，病房有窗户采光和通风都很好 服务： 说到服务要着重说一下，父亲是因为前一天晚上心脏不舒服去的地方医院，地方医院不收让来北京看，到了北京已经是夜里11:00了，我和老公提前先是去的阜外挂的急诊，拿着检查结果给当班的医生看完直接给我们拒了，让挂白天的号看，实在是没办法，找了黄牛挂了第二天阜外的号，然后回家睡觉，第二天早上父亲一下就严重了，拨打了120，120根据父亲当时的情况建议去人民医院，说是综合的医院，到了人民医院对于第一次经历这种情况的我来说真的是很感谢人民医院为我们服务过的每一位医生和护士，心里路程就不一一写了，实…	超级宇宙无敌大柚柚	2020-11-17 21:47:07	5
北京大学人民医院	医院门口的路本来就窄，被乱停乱放的共享单车一堵，路更窄了，很多共享单车都是躺在地上占道，共享单车方便了骑车人，也请骑车人能爱护车辆，至少骑完车后能把车放在固定区域，路况安全人人有责，送人玫瑰手有余香，这自行车横七竖八的状态，行人和车辆安全堪忧！	闪电侠Leo	2020-11-20 12:46:10	5
北京大学人民医院	[糖果]陪老爸住院，正好住的病房和美容科病房挨着，看到人民医院有医学美容的介绍，把实用信息分享给需要的小伙伴，有时间也准备去看看，现在周围很多人都做了医美，效果还都挺好，有点儿心动 [糖果]注意事项：现在疫情期间医院管理很严，进医院要健康码和行程码，去过中高风险区的都不行，还有体温异常也不行 [糖果]停车：最好别开车，停车很费劲	茜茜美人	2020-11-29 16:31:37	5
北京大学人民医院	挂号缴费都有自助机很方便，停车是真困难。周末一早来还能停到医院里，其他时间只能周围找停车场了。北礼士路上有俩地面停车场，车位还算宽裕。	一只胖土豆	2020-11-15 17:19:50	3
北京大学人民医院	人多，人流杂，每次大的疫情流行都中招。办公楼老化，医生态度差。所有要预约的项目排队时间都比别的医院长。就因为他们我一个好好的人愣拖成了一个卧床不起的人。这次全国出炉的综合医院排名表人民医院也是排名很靠后。可见评价的很准确。今后宁愿跑远一点儿也不会去人民医院看病了。这次的伤痛我记一辈子。还必须上传消费凭证？我闲的啊，没事写这么多评价一个烂医院。	三花玻璃猫	2020-11-22 06:34:11	1
北京大学人民医院	人民医院创伤骨科的医生们，对病人真是全心全意的投入。在科室主任的领导下，医生们对待病人态度温和亲切。认真负责。这是我的亲身感受。我因糖尿病足去医院看病，徐海林主任接诊，入院做了手术。手术很成功。出院后找徐海林主任去复查时，徐主任主动让我们加了他的微信，说有什么情况及时联系他。我住院时看到主任经常做手术到很晚，所以很怕打扰他。徐主任就告诉我们，说“没关系，不跟我反应情况，我不放心。”后来，我们有事就微信问主任，主任说“这样挺好，这样我能及时了解病情，要不然我不放心”。看看真不愧是人民医院的人民医生！我们一个平民百姓真的很感动。也在此谢谢徐海林主任，感谢人民医院培养出这样的好医生！	忙碌	2020-12-02 10:14:45	5
北京大学人民医院	虽然现在的联系方式五花八门，方便的不能在方便了。而微信又是我们联系家人联系朋友的纽带。与家人聊天发个微信、与朋友聊天发个微信是多么的习以为常啊。然而有谁会信，一个大医院的骨科主任，、权威专家和一个手术后出院的一个普通病人用微信了解病人的病情呢？这是真实的，下面的聊天记录为证。这就是北京人民医院创伤骨科的主任徐海林主任。这个科室的医生都很好，给病人看病都很负责任。这是我的亲身经历。	忙碌	2020-12-09 22:15:45	5
北京大学人民医院	今天因骨搬运手术又一次来到人民医院换药。今天再一次感受到了人民医院的医生、护士们的热情、认真、负责的态度。在换药时，伤口处周围有一圈红，换药的美女医生一看，说：有点发炎，我去找创伤骨科的卢浩医生吧。说着就对着伤口照了几张图片跑到骨科门诊部找大夫。问清情况后，才回来。这样的服务态度很让我们感动。只是不知道这位换药室的美女大夫姓什么叫什么。真的很感谢人民医院的医生，护士们。他们的心灵真的很美。感谢人民医院培养出这样的好大夫。	忙碌	2020-12-22 21:16:21	5
北京大学人民医院	胃疼的睡不着，被迫急诊。本以为可以勉强睡下，结果Flag立早了。1点20到北医三院，人都快死了，谁知道内科排队一万年，号都没叫过一次，只有一个诊室还在活动。当时整个人都麻木了，四肢僵硬，下巴没办法灵活说话，等了一个多小时，我说大夫，要不给我换个医生，但几经波折，终于被拒绝。最后求生欲爆炸，在疯狂分泌的肾上腺素驱使下，跑到了(当然是打车）北大人民医院。这儿一个人没有，而且贼干净（见图），楼下小哥哥温柔，楼上小姑娘好看。到了直接看病，取到了药的时候感觉胃已经没那么痛了。或许焦虑会加重胃痛？神奇。总之，良心推荐人民医院，急诊千万别去那种周围都是居民区，老年人扎堆的医院！p.s.白天感觉很热的羽绒服➕优衣库的纯羊毛毛衣➕hitech＝辣鸡。一出门人就冻到爆炸，竟然还有风。西伯利亚寒潮，我x你m[大哭][大哭][大哭]	心山	2020-12-29 03:35:26	5
北京大学人民医院	看病流程极其复杂，我挂的9点半_10点的号，8点半到医院，结果9点35才拿到号。从网上第一次预约挂号卡没激活，所以不能用医保，只能自费。到了医院激活了卡，又告知注册的手机号180天以后才能用，所以只能换手机号再注册，一次次排队，就激活个卡就得排队半小时，取号时有些年纪大的人不会操作，工作人员还算负责，帮忙操作。到了诊室候诊，分诊护士态度极差，可能是人太多，只有一个护士有点忙过来，连候诊区接打电话都不让。总结一下，整体感觉，人很多，过程有点麻烦，第一次来一定要提前半小时。	雨晴_3668	2020-12-10 10:14:41	4
北京大学人民医院	从小在阜成门附近长大，家里人头疼脑热的首先就是来人民医院看病，即使现在搬家到很远也是如此。人民医院除了人多以外，还是人多，现在医院由于疫情的问题，各种检查被限定时间，特别不方便，需要预约好久，以前半个月的检查，现在都要一个月以上，哎。	血红色玫瑰	2020-12-20 23:09:10	4
北京大学人民医院	12月24日我到人民医院急诊打狂犬疫苗第二针，收费处一女士收了我83元，开了一张收费单。我到注射室排队准备打针时，这女士找过来说，单子开错了，我拿去改。我说，给我一个凭证。她说，你下次来收费处一问都知道。今天我去打疫苗第三针，问值班女士找我周四的收费单，结果上电脑查找不到。保安让我去门诊办公室反映，门诊办让我找急诊护士长反映，护士长在抢救病人。你说我的收费单还能找回来吗？	Alexander_亚历山大	2020-12-28 17:58:55	4
北京大学人民医院	这家医院就诊流程极其复杂，第一次来这看病能和你整蒙，但和智商没有关系。有医保卡还不能直接取号，要填登记表和做关联。光排队关联就排了一个多小时，本有5个窗口但只开了一个，速度很慢。对60多岁的人的体力真的是一个考验。再去取号又排了20分钟，到医生那里已经是12点多了。想着上午肯定是看不上了，找到疼痛科医生高飞的诊室，出乎我的意料，高大夫仍在给病人看病而且很快就给我看上了，交谈才知道高大夫中午是不休息的真的要为这样的好医生点赞[强]，同时也强烈建议医院有关部门简化就诊流程，病人病人本来就有病，手续再如此繁杂真的是有些吃不消。	北京木美人	2020-12-07 13:25:11	3
北京大学人民医院	因为离家很近，所以头疼脑热的都去人民医院，但是不得不说，人民医院发热门诊的体验真是太差了，脏乱差，地方也小，都得排队等着输液，本来就够难受了还有等着输液。医护人员要去其他的地方送验血和取药，在时效性上也差点意思。	wakin3815	2020-12-17 11:30:57	1
北京大学人民医院	人不是一般的多…地方不是一般的大…来这里看眼睛…眼视光中心说让我去门诊楼把卡激活…我走啊走…走了一站地到了门诊楼…我都想回家了…然后还得返回眼视光中心…真的…我已经神烦了…要不是看在眼视光中心这个又小又老又矮的破楼里…藏着很多好医生的份儿上…我就要爆发了从下午一点等到了晚上7点！孩子又饿又累又难受！	yy纯粹娱乐	2020-12-23 18:38:27	1
北京大学人民医院	超级无敌不好 连续发烧两周半了 来看了三次 第一次说我肠胃感冒 开了一堆双歧杆菌 治拉肚子的药结果根本不是 一周后又来说没有病 连药都没开 第三次来 此时我已经没有间断发烧19天了 值班医生说你去别的医院 住院查吧 我这能查的本来就不多 查不到什么原因 也不知道严不严重 给我开了头孢 根本不知道是什么病 要是不愿住院就每个科挂号都去查 我这看不了 我实名举报人民医院发热科 从专业到态度都差到极致 最差的医院没有之一	Miss_luck阳阳阳阳阳	2020-12-01 18:25:32	1
北京大学人民医院	窗口服务态度极差。八个窗口。开了四个，现在都什么年代了，来医院还得手写信息，然后窗口办理激活。绑定身份证。十点半到的，四个窗口中两个还是70岁以上老人的，平均两个窗口排队时间半小时以上。窗口人员一个个跟大爷似的。并没有按照窗口的时间下班，提前没人是真的。而且收费窗口旁边办公室的人更是厉害。说谁让你来晚了呢。就跟他是你家地主一样。协和或者友谊都没有那么麻烦，人民医院营造出一种排队人多。医院厉害的假象	楚楚小朋友的初恋	2020-12-16 12:35:39	1
北京大学人民医院	大医院皮，大晚上虽说是理解都要休息，不过既然是值班人员是不是还是要尊重一下这份工作，门铃按半天，电话打了一个又一个，又跑到门口分诊台去问，拍半天门从旁边儿出来个戴耳机的大锅，游戏好玩吗～**好刷吗～视频好看吗 再悠悠的从最里面的门里喊出一个没睡醒的，要求这要求那，零下几度的北京是你们逗我玩还是我们闲的没事干，非要医院半夜游？？ 肠道门诊！！！！！	要疯阵阵	2020-12-16 22:38:13	1
北京大学人民医院	永远有客户的地方，疫情期间人还是很多，现在可以用电子医保卡看病挂号缴费，非常方便，效率很高。 医生看病的态度也比以前好多了，当然花钱也很多，1月以来已经花了2000多了，还幸亏有医保。 疫情期间查的行程比较严！	【已注销用户】	2021-01-23 14:49:14	5
北京大学人民医院	重要提醒！疫情期间来看门诊的请注意，从要从【北门】进去围栏里，再走到东门进！！东门目前只有出口没有拦住！打车坐车一定要记住北门下！急诊楼有单独的入口，需要出示行程码！家里有老人的记得教一下行程码怎么查～	匿名用户	2021-01-24 07:46:43	5
北京大学人民医院	挂号很多科室都太难了，微信秒杀非常难，还好骨科没人，我本来想看颈椎的，应该挂脊柱外科，但是天天灰色，然后同事说他看颈椎一般挂骨科也能看，打了挂号咨询电话，果然，骨科也能看。因为我十来年没来医院的，个人信息不全，在大门外面自助取号机器取号的时候先让我把信息补全，然后支付宝微信扫码付款10块挂号费，付款后就拿到之前微信挂的号了。因为去的早，填一个疫情调查表，然后科室门口测个体温就能等着排号了，我第二个[尴尬]医生问我了两句就让我去一楼拍片子了，ct也没人，前拍，后排，左拍，右拍，各种角度，一共三张片子，144.5块，40分钟就能到自助机器取片子了，片子的袋子找窗口直接领就成。医生说我4根骨头老化了，所以要多运动，因为我颈椎引起了很严重的头晕，所以给我开了300多块的治头晕的药，俩星期的量，取药的地看你的单子让你去几号窗口就门口等着就成了，配好药屏幕会显示你名字。总体来说去早点7点就去，8点开…	豆汁	2021-01-06 00:29:47	5
北京大学人民医院		匿名用户	2021-01-06 08:48:58	5
北京大学人民医院	人真多啊！进大门口排队 取号排队 报到排队 看大夫排队 交钱排队 拿药排队 上厕所排队 咨询排队 一路排下去 到崩溃。 一对活宝为了谁先见大夫争执起来，熟客在门诊门口自发按号等，另一位按电子叫号系统要先进，也是混乱呵。幸亏有位大侠气势磅礴按住了。 最后说一句一定要仔细阅读单据，地点，注意事项说的明白，看明白少走弯路	漫	2021-01-08 21:21:06	5
北京大学人民医院	陪家里人来人民医院看病，第一次来要先填表，再到窗口激活医保卡，填表处人多笔少，建议自己带一根，因为到了诊室分诊台那儿也要填个流行病调查表。做为知名医院，患者肯定是少不了的，所以医院里人潮汹涌可以想见。要吐槽的是停车场太难进了，队很长，放行又慢，病人都看完出来了，车还在外边排队呢……	天下929	2021-01-08 18:08:12	4
北京大学人民医院	2021-1-4 健康宝进入 需要安检 挂号之前需要填表 填表的人多 笔少 其实填表就是走个形式 浪费资源 填完表需要排队 窗口激活 给一张卡 以上是没有医保 第一次看病的流程 挂号只能在自助机上 有志愿者协助 挂号机下午出问题了 总死机 普通外科位于二层 楼梯至二层 普通外科只有一个诊室 3诊室 病患多 继续填表 然后分诊台分诊 等待叫号 从14点进入医院一直等到将近17点了 才叫上号 旁边一位阿姨等的也不耐烦了 很多耍小聪明的进去问大夫 一个人问两分钟 这个也问 那个也问 时间就是这么一点点耗完的 大夫给看了一样 结果让去急诊耳鼻喉 排队把号退了 15个工作日到账 到急诊 让腋下测体温 测完结果护士说急诊不给看 得去门诊 去门诊自助机预约 预约时间截止16：55 已经17点了	BeiJing我的爱	2021-01-04 17:36:37	3
北京大学人民医院	#第一次给一家医院评级# 有可能是医术太好么？那倒真不是。 最近身体有点不舒服，毕竟在北京看病真是个麻烦事，就近原则去了一趟。但是最后却以挂上号，没看上病而告终。 先说 服务： 因为疫情特殊时期现在看病都是先预约才能看病，窗口不挂号。我在APP上先注册了一个账号，第二步预约挂号反复就是不成功，后来才知道第一次去这家医院看病要先去窗口建卡，不建卡就不能APP挂号。这也太不智能了，第一次就诊的必须去现场建卡！ 到了医院现场，挂号窗口的医院员工，态度真的太差了！说话口气就是店大欺客的样子。建卡需要先填一个资料单，填写台人多，桌子小，笔少，资料单就是浪费资源，走形式。 再然后就是我之前在APP上注册过个人资料，选错了报销类型（自费/公费/医保）我选成了自费，其实我应是医保，我在窗口建卡的时候，递交了医保卡，窗口服务人员明知道我是医保报销，也没有提醒我APP我填写错误的事情，反而却直接给我办了自费…	涵筱筱	2021-01-23 21:21:52	1
北京大学人民医院	去北京大学人民医院看病的体验，还是很不错的，比空军总医院强了一百倍，给我看病的，是一个小姐姐他的态度非常好非常的有耐心，对我的病情也有耐心地给我治疗，然后治疗是的小姐姐人也非常得好非常的耐心。推荐去这家医院。	匿名用户	2021-02-03 00:28:48	5
北京大学人民医院	约了口腔科刘海山医生的号，医生原本不拔牙，今早开了特例。医生手法专业，态度非常好，有机会希望还能约到医生。 医院的挂号取号很麻烦。第一次就诊要激活医保卡才能线上预约，填表和激活和取号都在不同的地方，这个过程花了不少时间。	Reindeerrr_7579	2021-02-07 12:13:57	5
北京大学人民医院	这里可以打狂犬疫苗和血清、急诊的人很多、先挂号、开处方、缴费、取药、再输液。服务态度很好。	莹莹hifive	2021-02-15 17:15:01	5
北京大学人民医院	防疫防控安全意识淡薄，让患者长时间停留医院，一个取号就需要五次重复排队。年轻人尚且接受不了，老年肯定会直接崩溃。 我也真的亲眼目睹了一位奔溃的老人，直接因为增加的负担崩溃爆发。 2020年一年都没有来人民医院了，这次来发现多了很多自助操作机，本来是一件方便患者的举措，却因为疏忽大意，反倒成了患者额外的负担。让人群长时间滞留医院内，本来就是各种病毒集中的地方，大大的增加了防疫安全隐患。	胆小的豆豆	2021-02-08 10:36:19	3
北京大学人民医院	之前有朋友住院，去探视过，对人民医院感觉还行，但今儿去是陪朋友去看病，可真是体验了一把简直了，朋友得了记性荨麻疹连带胃疼 肚子疼 胸闷 心率快都走不了路，需要用轮椅推着，在人民医院急诊已经治疗了几天，效果不太好，所以今儿找的皮肤科主治医师看看，因为是临时加号也是最后才看上，换种药试试，还要注射一针，取完药已经临近中午了，前面的医生，后面取药窗口服务态度都挺好，最可恨的是一层南边注射室的人，虽然开着门，进去几个屋里全黑，问了一句有人吗？也无人应答，又回到楼道碰到一个医生，说你敲门就行了，于是我又回到注射室，走到最里面的屋看着有亮灯，我敲了敲门，问了句您好打针是这吗？还没等回过神，未见其人先听其声，给我回了一句好什么好，这都下班了，没看衣服都换了嘛，明天再来，这是人说的话嘛，着急赶第一刀去啊，楼上医生都没下班呢，你凭什么早下班，大过节的竟找不痛快，毫无医德可言，这要赶上您家人看病，您光着都得…	果不de奇然	2021-02-17 11:10:18	1
北京大学人民医院	在龙抬头和沙尘暴日子里，家人牙疼的厉害，从昨日开始痛的不能进食了，不能再忍了，今天中午赶到了医院，挂了口腔科教授的加号，接诊的医生是一位姓谢的医生，非常认真负责，检查后告知说牙齿劈了，由于劈裂太大，已经不能补了，只能拔掉，于是上午就立马给拍了片子，下午医生看了片子后，就开始拔牙了，先打局部麻药，然后用改锥，用锤子敲，用钳子夹住残牙左右晃悠，直至拔掉，最后用一块纱布压迫拔掉牙的地方，让半小时以后吐掉，并告知了一下注意事项！感觉这次就诊方便顺畅，现在进医院已经不需要扫大数据了，只出具一下健康宝就可以进医院了，而且，口腔处理也不需要做核算及传染病四项检查，接诊医生态度好，拔牙手法娴熟，事后交代也非常清楚，真是太负责了，感谢医生护士的付出！感谢医院提供了良好的就医环境，感谢政府有这么好的医疗保障！	伊莎贝拉Elisabella	2021-03-17 15:43:57	5
北京大学人民医院	抢个周五下午的看眼睛都也好难，还是人山人海， 网课，手机把现在娃娃眼镜都毁了，难，一年检查两次视力，一次三百多，醉了， 做检查人太多，排队排队，站死了， 眼科这里竟然没厕所，要去外面这种小厕所 一年级就比半年前多了25度，远视储备不多了，最近天又烂，不能出去转	什么玩意	2021-03-26 18:59:39	5
北京大学人民医院	近两年遇到好多好多事，最扯的就是居然把大门呀磕坏了，经历了整整一年的时间才给补上。今年的体检又遇到很多问题，以前总觉得自己还小，可毕业这两年就觉得自己瞬间老了许多，也害怕听见身体出现了什么问题，对生活也没有了那种宏伟梦想的激情，却急迫渴望平淡满足的日子。 希望自己今年少来医院啦	一颗大柠檬檬_6578	2021-03-28 15:08:35	5
北京大学人民医院	医院医生的技术、服务态度都没得说，非常好。就是人多排队，一个彩色超声检查，需要人工预约，排队四十分钟，预约到十天后，如果不是大病或是需要详细检查的，尽量不要到这种三甲综合医院检查。 就是一个高血压，挂了三次号，因为心内科、神内科，分得特别细，不能一次约到号，也不能一天看完，着急挂的特需号，也是先开单子再约检查，浪费钱和时间，痛苦。 ⚠️：App预约挂号很方便，提前一天可以随时取消，取号进大厅直行再右拐，多台自助机，缴费方便。	月亮在树梢	2021-03-18 12:14:40	4
北京大学人民医院	心情有点很不痛快，18号一大清早来瞧病，从家里6点出发，因为下雨一路聚堵全程74公里，到医院8.40分，各种排队！好不容易抽完的血，等到晚上18.30左右接到医院电话被告知我抽的血找不到样品了，让我19日上午在来抽一次血，哎[调皮][调皮][调皮]此刻心情无法表达，没有办法为了自己身体，只能选择在抽一次，没办法只能和单位请假了，为了不像昨日各种排队，清晨5点起床收拾一下就出发了，到医院6点半左右。医院还能发生这事情，我这损失应该找医院赔偿吗？这事让我心里特别不舒服。不过今天抽血小姐姐态度特别好，扎针时候也没有昨天那么疼，心情瞬间好多了，也就不计较了。	糖果	2021-03-19 07:12:14	4
北京大学人民医院	人民医院的号相对来说算很好挂的，当天早上可以约到下一天上午的号，但是可能会很接近中午，这意味着交费和检查都要等到下午再去做，因此建议尽量提前两天以上。挂号时最好用北大人民医院app，这样到现场直接取号就好，可以节省时间。挂完号后，会收到短信提醒，提前上面所示时间半小时到达医院，随后在门诊一楼的挂号机取号，依照上面的提示到相应的科室就诊，到达对应科室后先到前台扫码登记，再等待叫号就好。普通门诊人较多，建议挂专家号，费用都是50元。医院有导诊，很热心，可以帮忙操作取号机。还有，人真的很多很多，即便是周一早上。心累[大哭]	Moulimao	2021-03-22 14:33:16	4
北京大学人民医院	医院在西直门南大街，坐地铁西直门c口出。医保卡需要先来医院激活，才能在人民医院的app预约挂号。app号源挺多，热门大夫需要抢。带孩子来看的眼科，在眼视光中心，但是有的检查还是要到门诊楼去做，稍微有点不方便。	匿名用户	2021-03-31 09:34:00	4
北京大学人民医院	取号排队登记测温，前面那个人测温的时候，我就从他后面排到了他旁边，准备把挂号条给护士，结果负责秩序的医生冲我嚷：排一列纵队，等别人办完了再过去，不许排横队！态度非常不好！生活中遇到不顺的事清不要在上班时发泄！	匿名用户	2021-03-11 11:59:02	4
北京大学人民医院	2021.03.22. 手，于2021.03.22下午上班时与其他车间相碰，造成左手左侧第五掌骨骨折。下午还在工作，疼痛不行了，来到西直门人民医院骨科就医。 看病的人并不多，挂号、拍片很快，等结果要一小时。 看了片后，医生将片传给住院处，回话可以不住院。我也希望保守治疗，给些消肿、活血、止痛的药为好。但医生说这些药都是需要病人自己到外面去购买[疑问]，医院没有。我说需要固定吗？医生说：固定是在我这里。 托手架(全部自费)没有我这么小的，医生说等会我让他们送来。 听到医生跟对方的电话，也没有这么小的，可能要到库房去找，但是人都下班了。 医生本着对病人负责的态度，要求对方闪送。又过了许久…… 我为什么要在这里等这个人民医院的合作伙伴迟迟送不过来的支架？不如自己转院。 出来后，自己到药店买点药吧。 我今天来人民医院就是证明了我骨折，并没得到治疗，更谈不上享受医疗保险。	难得糊涂_905504	2021-03-23 12:29:42	3
北京大学人民医院	2021年3月24日早上二楼抽血9号窗口的抽血员，经验太少，看不懂科研室收费凭证申请单，不给抽血，还拒绝科研室的电话沟通，没办法我又走去马路对面的科研室，科研室医生手写一个盖章单，她才给我抽，还嘟囔：“什么也整不明白，”然后没抽我胳膊，抽的我手腕，特别疼，耽误了我一早上时间，又受气又遭罪，这样没有职业道德的人就是引起医患关系紧张的源头，不配在北京大学人民医院工作！	匿名用户	2021-03-25 20:40:45	1
北京大学人民医院	去开药得先填单子 我最爱去的开药医院 开药最方便的全科医院 秒杀协和	SY20150101	2021-04-07 22:36:49	5
北京大学人民医院	北京大学人民医院，地理位置：西直门南大街11号，坐地铁六号线车公庄下车，从A口出。前几天到医院检查，开检查单子，今天空腹不吃不喝，拍片，到分诊台交单子，等待，我被分配到8诊室，2个大夫，一男一女。态度特别好，我的问题有点多，但是车大夫特别耐心回答我的一个又一个问题，我脑子不好使，他说完过几秒就又忘记了，他又说一遍，和蔼可亲，他一直面带微笑给我解释 审核医师：车东东（帅哥），记录者：杨玉青（美女）。 又到消化内科，分配到1诊室，医生：张凤（美女），态度特别好，说话细声细语，不急不忙回复我的问题，给我开了抽血单子，又告诉交费后到二层抽血等等注意事项。 排队交费，到二层抽血室扫码取号，等待叫号抽血。 我先到二层C呼气试验室取材料，又返回抽血室，等待叫号。抽完血，呼气，按照说明一步一步做。这位美女医生态度也特别好。 综上所述，今天对人民医院的整体服务很满意，感谢人民医院提供的优质服务。	常营木瓜	2021-04-09 10:32:45	5
北京大学人民医院	今天去人民医院给我妈开眼药水，自动挂号机显示全天眼科号己挂完，抱着试试看的心态去找医生加个号，我跟一进门的一个年轻女医生说：我妈己90多岁了，出门不方便，我来给她开点眼药水，可没号了，能给加个号吗？女医生很爽快的答应了，给了我一个加号的单子，我非常高兴，没想到这么痛快，今天算碰到好医生了，没白跑，顺利的开药了，感谢这位好医生。在加号单上发现这位女医生叫梁舒婷。	黄橙橙的蓝	2021-04-13 02:16:24	5
北京大学人民医院	人民医院是一所百年老医院，对这所医院，我还是很有感情的，孩子从这出生，父母有病我也会带到这里看，包括我自己有病也在这里看，我很相信这家医院。 临近中午赶过来看病，医院仍旧有很多患者，上午已经没有号了，挂了个下午号 这里的医生和蔼可亲，对患者耐心在他们面前好像病痛减少了一半。 我在取药窗口的柜台发现了一个手机，交给了药师，立刻得到了广播，很快找到了失主。 在这看病很顺心，大夫的医术高明我用过药后不日就有好转了。	彩虹	2021-04-28 23:48:05	5
北京大学人民医院	总是无数次的路过，今天我也来消费了[流泪] 挂的眼科，眼睛痒的不成，还有刺痛感，异物感，肿，各种症状，哎～年岁大了，免疫力下降的太快[尴尬] 来医院，停车难，天天排大队，等着进停车场，偶尔在遇到个没素质插队的，不够生气的呢，本来来医院大家就没几个痛快的[得意] 挂号都是自助机器，提前网上约也OK，反正不管怎样挂，人就没少过，一层大厅都是慢慢的 人民是综合医院，科室全面，估计也是人多的原因 希望大家都健健康康的，锻炼身体提高免疫力[握手]	匿名用户	2021-04-02 14:14:25	4
北京大学人民医院	带孩子看眼睛 太乱了 过来取号 告诉需要去主楼激活医保卡 激活完窗口还不能取号 还得自助机取号 取号完了过来眼科中心 很狭小的一个空间 连个座位也没有 让上二楼复查结果错了 又下来排队验光分诊 等着叫号了 二诊室找半天 测眼轴找半天 排队 测验光中心排队半天 告诉不是排这儿 门口病历本排队 排半天 听说病历本分俩队 一个散瞳一个不散瞳 排错了又重新排。。。 这么多患者 交这么多钱 咱们雇个导诊不行吗？ 眼科看完大夫还是不错的给合理建议 开始我也想近视不是啥大事 就带眼镜就行没去有名医院 跑了电力医院儿童医院 结果错过了孩子疯涨期 半年涨了100度很是自责。 7-8岁，12-13岁疯涨期，三个月就要查一次眼睛 之前去电力医院建议OK镜 他才7岁我不想这么遭罪选择新乐学 结果没控制住涨100度 后来去儿童医院检查 大夫啥建议也不说 还是我听同事说自己提出带新乐学+滴阿托品 建议还是来北大人民…	natureqq	2021-04-14 07:52:40	4
北京大学人民医院	医院现在整改的一团糟，医护人员倒是省事了，累的是老百姓，挂号，取号没有明确流程，和导向，像溜腿一样来来回回麻烦不说，医护人员服务态度也特别的差	Macey0308	2021-04-20 10:31:30	1
北京大学人民医院	真的想口吐芬芳！早上去分诊台扫号估计是没扫上，在我挂号单上画了个沟，我以为也就可以了。我从早上九点等到12点！也没有座位 在走廊里整整站了仨小时！我抬头看显示器前面没有在排队的人了 我就去分诊台问为什么我的号没有，那个小姐姐说她也不知道，然后给我又扫了一遍，让我等着 快到我了。然后她就下班了。我等到十二点二十，还是没有叫号 这时候我听见医生休息室传来一阵阵欢声笑语和嗑瓜子的声音。我的火一下就上来了，我就去敲休息室的门，里面好几个医生板着脸问我干嘛，我说隔壁诊室医生不在吗？另一个就说等着下午看 我说我是上午的号，她就说了句让我等会儿，我大概等了10分钟左右吧。那医生才出来，进诊室问我干嘛，我就跟她说要做手术。她连我的化验报告看都没看一眼就问我去没去麻醉科问能不能打麻药。我说没有 她说那你来找我干嘛？态度及其不耐烦 我说我第一次来，还没见过医生，没有医生说要先去麻醉科，她说挂下午的麻醉科的号…	匿名用户	2021-04-21 08:54:23	1
北京大学人民医院	今年终于下定决心做了【全飞秒激光近视手术】[得意][得意]清晰的世界感觉真好[愉快][愉快] 二月下旬过年期间先去做了各种检查，还去排除了以前体检发现的两项潜在问题，最终才在三月中旬缴了手术费用。由于疫情防控，术前还需预约核酸检测和胸部CT，之后才能预约近视手术。 03月25日上午手术，下了手术台就能看见周围环境，只是眼中都是一片烟雨朦胧的感觉。当天需要点药闭眼静养。术后一天、一周、一月复查，视力恢复到5.0以上，真的快乐[调皮][调皮]术后坚持点药，缓解眼部疲劳和干涩。希望自己以后能够注意用眼，保护好来之不易的清晰视角哈哈！！ 整个过程各种心累，去过公立三甲医院的人都懂，但是由于最后的结果很好，所以还是要给五星好评，感谢何燕玲大夫	优瑞卡呐	2021-05-10 17:25:18	5
北京大学人民医院	位于西直门内，很好找 属于三甲医院之一 每次来，人都特别多。 今天很幸运，挂上了当天的号。骨科，为爸爸看看，已经拍好的片。膝盖疼，让医生看看怎么说。之前在老家医院拍的片，再让大医院的医生，给看看。放心。 八点多来的，快中午了，还没轮到我，耐心等待中	王方	2021-05-15 11:01:10	5
北京大学人民医院	一大早去了，因为孩子三年级了，慕名而来看王凯大夫，人真多非常多这还不是节假日。但是王凯医生只有周二和周四坐诊。我们裸眼视力还不错，4.9/4.8但是散瞳以后还是近视！真性近视.我不想戴眼镜和带OK镜所以先滴阿托品三个月后再去看看./¥8。我没办法只能配眼镜.如果有看过眼睛的人路过看到我发的，也可以给我推荐一下其他专家！这样时间上选择比较方便！毕竟可也很紧！请假很难。但是孩子眼睛又是很重要！	兰果1219	2021-05-09 12:00:07	5
北京大学人民医院	人民医院在帝都老百姓心中因为其“百年医院”的名号还是深得人心的，过来问诊就诊的有相当一部分是年纪稍大一些的人群。 对北京医保的朋友来说，初次就诊来必须必须必须本人来到医院把医保卡激活（到现在都很费解这一步到底因为啥，其他医院挂号后直接去就行了） 激活后才可以挂号，下载“北大人民医院app”在线北京医保身份建档，然后挂号，再来取号，再去就诊，就诊前一定要填写流调表，护士分诊用。 取药特别特别慢，别的医院也都是自动传输设备，但是单单人民医院慢到不行，等到天荒地老……（可能是患者太多了？）	月亮的光是借来的	2021-05-24 09:17:39	5
北京大学人民医院	孩子被猫抓了，虽然家猫，打针还是放心一些 别人推荐过来的，就是离家有点太远了[流泪] 我们是晚上去的 ️停车:自驾去的话导航到北门可以进，不选北门的话会导航到出口那个门 直接去急诊楼➡️1层找服务台量体温登记➡️边上挂号➡️直接做电梯去四层➡️直接去科室找医生开单子➡️有两种针一个便宜我记得好像是58一针，贵的是258一针，因为是孩子医生建议打贵的➡️缴费➡️缴费对面取药➡️然后去抽血那排队打针就可以了，一共要打5针，总体还是挺快的，如果要是来打针最好先洗完澡再来打针	露娜的小黑猫	2021-05-24 23:03:43	5
北京大学人民医院	好久好久没去医院了！！！ 深深感到医疗资源有限。人贼多，很无序。 我看的这个科室，走廊都没有座位，也没有人维持秩序，大家都挤进了办公室！ 遇到的医生都是好医生，大家都不容易啊 其他病友抱怨说，千万别来医院，不然一天就折腾进去了。 大家要多锻炼身体啊，其他都是扯淡！！！	City.wanderer	2021-05-20 22:13:15	4
北京大学人民医院	北京大学人民医院，位置在西直门桥的南一个红绿灯，在往东拐就到了。 我可是好多年没来过这里了。 老婆把手撞伤了，陪她过来。 经过X片，确诊左手掌故骨折。 不是那种断了，是裂了。很简单，医生说打个夹板就可以了，也不用开药，像云南白药、接骨类的药，可以自己上药店买去。 我跟我老婆都傻了，那医保不是没用了吗？ 但是不巧，夹板没这么小号的，大夫给合作商打电话，希望对方能送过来，并且告诉对方说可以支付打车费。但对方强调已经下班，就是不肯送。 哎，现在这都是什么合作呀？什么医院啊？ 后来，我们去了社区医院，拿了接骨七厘丸和云南白药。 这里是不是有令人深省的事情呢？	宋	2021-05-31 09:20:54	3
北京大学人民医院	偌大个医院 住院出院 病假条 跟开玩笑似的。 要么约好了不让住院 要么老院新院责任互推 开个病假条 手术大夫让找住院方开取 住院方让找门诊 盖个章 科室分诊台推一层总分诊台 不打医务室电话事情就不能解决 新上岗的大夫不做培训么？ 连个出院诊断证明都开不明白 让病和家属 来回跑 没病 都能折腾出毛病 小病都能整出大病 得亏手术大夫 和换药清创护士负责任 此处点名皮肤科	Cookie汪的铲粑粑官	2021-05-31 14:39:44	2
北京大学人民医院	在北大人民生孩子，这篇主要是针对住院部，门诊普通号给我弄了好几个乌龙，实在不知道怎么评价。 疫情期间住院部不允许产前探视，医生都挺负责，护士也都蛮友善，如果不是住太久，会觉得盒饭也蛮好吃。 我住的三人间偏小，大部分的房间都比我住的那间大而且阳光好。不过看在护工一对一，每间房都有热水和厕所也就不说啥了。 产后的查房也都很认真，遇到了很多专业又爱心的医生，感谢。	murmuresbirdie	2021-06-01 10:50:53	5
北京大学人民医院	强身健体，身体是革命的本钱！ 看一次病真的是即“费钱”也费心更费时。 最近总共看过两次。一次眼科，一次消化科。 [鸭子]先说一下预约： 推荐有需要的朋友提前在114上预约（虽说一般当天来得早也能拿号，但是号源都是靠后的了，要排好久好久）。真的吐血推荐提前在网上预约（114上是每天六点整放第七日的号源，一些比较“抢手”的科室建议订好六点的闹铃，开抢） [鸭子]进医院后，正对着大门就是一个医院的布局图，第一次来人可以先仔细看一下，找科室的时候，不容易抓瞎。 [鸭子]眼科：小孩比较多，但是速度还算比较快。而且我是中午一点左右到的，人也没有很多。等我看完出来了，就排了长长的队伍了。位置比较偏，不容易找，一定要看大门口的布局图。 [鸭子]消化内科：每天都有特别多的人（我挂号，开单，检查，又挂号，又开单……来来回回得去了四次，每次都有特别多的人）。周六日上午也会有医生，但是如果你是涉及到一些检查的话…	小墨迹	2021-06-10 10:34:25	4
北京大学人民医院	24小时的三甲医院。被狗咬了来打狂犬疫苗，夜里来的，人还挺多。看病手续也挺复杂。主要是因为最近全国疫情又起来了。首先要到分诊台填表，证明自己没有去高危地带。然后再去挂号。医生非常的负责任，不该打的针不让打。	妞妞是挚爱	2021-06-05 23:45:55	3
北京大学人民医院	最近跑了不少医院，有魏公村口腔医院的公立医院，有欢乐口腔私立门诊，最后还是朋友推荐选择了人民医院。 人民医院看病需要预约，要下载北京人民医院APP。预约后医院会不断发来短信提示该做什么，流行病调查问卷在APP上进行，截图到分诊台出示。结账缴费都是自助进行。 医院病人很多，缺少服务，满眼望去看不到一个服务医务人员，只有两个服务台6、7个服务人员坐在台子里，不知道是业务不熟悉还是热情不够，问到APP的问题只说不知道，后来我发现了医院印的名片，上面有二维码就取了一张用了。 建议医院把方便病人提到议事日程，像医院APP二维码是不是多几个地方可以扫，是不是现场有流动的医导。	Mary	2021-06-13 14:14:14	3
北京大学人民医院	看病都看出经验来了，可以稍微提升下效率，不过直观感觉人民医院的导医态度还是不错的，因为我要来做手术，这边要排俩月才能做，医生给了建议后还让我把号退了，第一感觉不错	潘达洞里的小可爱	2021-06-30 13:51:04	3
北京大学人民医院	非常低效过程繁杂态度不好的医院，陪朋友来看病，非常非常麻烦，排了半天队办了就诊卡再排挂号机上显示没号，但是发热门诊或者肠道门诊是在门诊内再挂号，实际有没有号要去门诊看，每一次看病都在想年轻人都这么难，老年人可太不方便了，希望有所改善。前一天才去的北医三院，相比起来好太多了。	马哥哥	2021-06-16 12:36:28	3
北京大学人民医院	20多年的眼病总算是有救了！ 历经2次转院找到了人民医院的吴夕主任，当日号已爆满主任临时加号耽误下班时间最后一个看上的，当时就给安排了7月份的手术太幸运了太幸运了。即将迎来人生第3场手术第1次局麻，单眼6根神经要动其中的4根，操作度极其复杂，听上去蛮紧张的，但肯定相信大夫[调皮]接下来是术前一系列的检查，积极配合积极养病☀要健康！	梦里练琴的壳r	2021-07-10 23:29:50	5
北京大学人民医院	最近右耳朵又疼又痒，怀疑自己得了中耳炎，先去和平里医院挂了个号，医生扒开耳朵看了一眼说外耳道炎，吃头孢吧，我说自己不能吃，医生啧了一声说那挺着吧。 感觉不放心，耳朵又难受，挂了人民医院的号。人民医院不愧是人民的医院啊，连耳鼻喉科都是人山人海。好在看病的大夫多，等了10分钟就到了。医生说看不清楚，但耳朵有点潮湿，先用治疗仪做了一个异物取出和冲洗，然后就能看清了。医生仔细检查过说没有发炎，不太严重的外耳道湿疹，起因可能是洗澡没擦干。给开了两次碳酸氢钠+生理盐水冲洗。 护士也很好，手法温柔，很有耐心。洗了两天果然舒服多了。湿疹还是要靠日常调理，希望早日康复。	大六小安	2021-07-03 00:12:17	5
北京大学人民医院	胆结石很久了，终于下决心手术。 约了李教授门诊，排队一个多月，通知住院。 疫情期间，病人和家属都需要做核酸（免费的）+胸片才可以住院。 病房：3人间，有一个水壶烧热水。卫生巾挺干净。家属可以租床，10块一天。医院订餐20一份，小米粥7块，面条馄饨等10块。味道就是一般快餐店味道，将就吃。	乔乔呀	2021-07-24 21:37:03	5
北京大学人民医院	我住的是心内科，各科室情况可能有所不同。 环境： 首先说硬件设施，整体还是不错的。以三人间居多，每间房内有独立卫浴。走廊墙上有装饰画和花，比较温馨。设施都还比较新，在我住过的医院里排第二。 单间里有电视、冰箱、微波炉、沙发。 服务： [米饭]这里的病号饭是我吃过的最好的，随便放几顿感受一下，20元一份，特别实惠，而且健康。 ‍⚕️可能由于这个科室的性质原因，医护团队部分成员有时候稍有急躁，工作强度确实很大，比很多行业都辛苦。 由于还在疫情期间，实行封闭式管理，进了病区就不能出去，除非有手术或者检查，只能在走廊活动，图一是傍晚的一点福利。 这边喝水需要自己买水来烧，理论上也可以用自来水，但是一般都不会直接用自来水烧。可以从外面带进来水，也可以在医院里的超市买，会送上来，14元/5升农夫山泉。	hpismyfav	2021-07-10 19:05:22	4
北京大学人民医院	北京大学人民医院做的近视矫正全飞秒激光手术！ 近视度数350，医生推荐全飞秒手术。手术过程很快，几乎无痛，大概3分钟差不多就可以出来了。医生非常好，很有耐心，技术一流[呲牙] 目前术后一周了，按照医嘱滴眼药水，没有异常，视力恢复很快，第二天到1.2。 非常感谢医生！‍⚕️	Sharon爱上生活	2021-08-18 16:07:57	5
北京大学人民医院	北京大学人民医院骨伤科主任徐海林大夫，真不愧称得上人民的好医生。 我家先生糖尿病足，脚上起大泡，破了起，起了又破，流水，很长时间了。一次看养生堂，徐海林主任介绍了他治疗糖尿病足的新方法，我们就找到了徐主任，检查、住院、手术。干脆利落。 出院快一年了，至今没有犯过。但，我们却亲眼看到一个患同样病的人，截掉了半条腿。 人民医院的骨伤科真的很英明。徐海林主任总是那么和蔼可亲，视病人如亲人。我们每次去看病，徐主任中午的饭都是在诊室凑合吃盒饭。然后接着给上午没看完的病人看病。（因为骨科得拍片子，拍完的片子不能马上出来，所以主任怕病人重复跑医院，总是等到片子出来，给病人看完）。 我们真的很感谢徐海林主任，也感谢人民医院的领导培养出这么优秀的好医生，时刻为病人着想。谢谢人民医院，谢谢人民医院骨伤科的徐海林主任。	忙碌	2021-08-24 21:04:05	5
北京大学人民医院	姬涛姬主任的主治，挺敬佩姬主任的，医德没得说，专业度很强，现在真的已经很少见到这种医生，敢说敢承担，大大的赞[强]对患者家属也是有问必答，手术方案清晰明了。当时还出现了一些小插曲，超级感谢姬主任，人帅心善医术精湛[糖果]发个棒棒糖骨肿瘤患者值得拥有[调皮] 但是需要吐槽的是医院的管理，真的有待提高和整治。除此以外就是其他工作人员，上点心成不？一个个做吃等死一样的工作态度，还是挺让人想吐槽一下，你们这样真的容易拉低医院整体口碑的！	匿名用户	2021-08-06 10:39:24	5
北京大学人民医院	来做核酸检测～提前app预约的 实在不行现场加号也可以～除了室外太热 排队太长～其他没毛病 最赞的是检测报告出结果很快 说24小时内 其实几个小时就能搞定～吊打其他核酸检测点 便捷！[调皮]	韩乖乖_Sunny	2021-08-08 22:41:40	5
北京大学人民医院	最近陪父亲去人民医院看牙，到大门口看到的是积极防疫态势，人员从东门和西南门扫码进出大门，门诊楼也是左边进右边出，自助机安放到门诊楼门口，取号、医保卡激活都可自助操作，还细化候诊时间，且提前信息提醒按时间到院候诊，不要早到以避免人员聚集，候诊座椅都用胶带隔开，感觉措施效果明显；人性化考虑，为老人乘轮椅设置专门通道，共享轮椅就在门诊楼入口，免费使用3小时。口腔科孙大夫，看病认真负责，老年患者病情复杂，拍CT检查，给出多种解决方案及优劣，病例写得清晰明了，方便后续就诊。	好一朵茉莉花呀	2021-08-11 12:16:33	5
北京大学人民医院	环境: 地铁二号线车公庄地铁站A口出，或者西直门出，这所医院在车公庄和西直门中间的位置。 服务: 我是先来看计划生育科，这个是没有医保的，不能报销，所以人不多，大夫护士普遍态度不错 效果: 才来两次，查出睾酮高，所以转战到内分泌科这个医保可以报销。 整体医院不大，人相对没那么多，比起大医院确实还OK 他家试管挺牛的，一次3-4万	Maggie	2021-08-30 10:32:01	5
北京大学人民医院	北京大学人民医院位于西直门，来了两次才看成。为了大家少跑冤枉道，攻略如下： 1、一定要选择绿色出行，骑车或公交，实在想坐小汽车，一定要选择出租车。因为如果开车，进入医院前就要开始排队，一二百米是工作日的常态，估计周末人更多。 2、门诊大楼门口就有自动挂号和缴费机器。特别提示：如果是第一次来这个医院，用医保卡的患者，一定要在一层大厅进行激活，才能在挂号机上挂号。挂号时可以用微信、支付宝缴费，也可以用银行卡。 3、门诊楼一侧就是核酸检测的地点，是户外搭建的棚子。 4、我看的是眼科，不在门诊楼，需要找一个黄色的楼“眼视光中心”。 5、看完拿药时需要回到门诊楼门口缴费，一层取药。取药时看缴费条上显示的窗口，在这里的电子屏出现自己的名字就可以拿药单取药了。	吉祥如意	2021-08-05 09:25:39	4
北京大学人民医院	来人民医院住院，住的心内科，总体还可以。 大夫护士还挺负责的，疫情期间需要核酸检测和拍胸片才能住院。除了检查以外就不能出科室的门了，会比较渴望freedom。有超市群可以买东西，物价还可以，当然比不上网上便宜。盒饭早饭10块，其余20	萌萌哒小星星	2021-08-12 08:53:43	4
北京大学人民医院	单位要求做核酸检测，有需要的按这个流程来。提前在北大人民医院app上预约了老年科核酸检测[偷笑]，约的上午10.30不用太早到，直接去北门扫健康宝和流调表，这个表填好保存下来，后面还要用。然后顺着栅栏圈好的过道进大门，先去右手边开单子，网上app预约的不用取号，领完单子先去机器上缴费80元，然后去左手边排队做检测，做的咽拭子，24小时出结果。 ps:白衣天使辛苦啦！[亲亲]	莹yy	2021-08-16 12:24:50	4
北京大学人民医院	医疗设备绝对满分医生水平也没得说 今天说说挂号人工窗口的6号小伙子 由于更换医保卡，导致无法在自助机上取号，只能选择在退号激活窗口人工取号。 该6号窗口小哥，特别牛皮轰轰，明明是早上7点半一天精神最好的时候，况且是服务窗口，如何能够做多臭脸臭得堪比百年没洗过的臭脚一般，无论我多么放低态度友善的提问，如何处理我在自助机上遇到的困难，他都回答一句，自助取号机那不归我管。明明我的也是激活了的卡只是变更了号码，却也不告诉我需要激活？那需要问谁？ 30多岁的人处境如此，我实在太难想象60多岁的父母如果来看病，将会多么卑微与无助。社会为何变成这样？90后00后的年轻人就是这样面对工作的吗？ 我本想着去咨询服务台投诉，但最终还是选择放弃，放过别人，也让自己忘了这不好的体验吧。 奉劝以后需要去人工窗口办理退号的患者，为了心情好点，身体舒服点，尽量避开6号窗口	zhauzhau	2021-08-16 16:52:07	3
北京大学人民医院	医院的服务人员服务意识太差，和301医院学习一下吧！自助挂号机旁边的问询服务人员，问她问题，爱搭不理，声音和蚊子叫，问三遍都不搭理。既然从事问询服务，就要有服务态度。没有这个服务意识的人，最好别干这项工作。干了这活也是给医院丢脸，给北京丢脸。	匿名用户	2021-08-02 13:59:34	1
北京大学人民医院	2021年8月16日下午15点在门诊大厅9号口开票的 真的是太次了！！！！ 弄不懂就诊码就各种甩闲话！摔东西！态度极其恶劣！完全没有服务意识！而且极其不耐烦！ 而且医院上班手上还带了八个戒指，有钱别出来工作啊！完全没有专业的样子！ 真的不知道医院招聘都不看看品德和仪容仪表么？还是都是关系户进来的！	哈啾茉莉莉	2021-08-16 15:50:27	1
北京大学人民医院	想挂号，发现没带医保卡，然后迅速想起了支付宝上有一个电子医保卡。进支付宝里查了一下，发现北大人民医院可以支持电子卡支付，就抱着试试看的想法去试了一下，发现果然可以，不管是在自助挂号机上，还是在收费退号窗口都可以结算！太酷了	匿名用户	2021-09-29 09:57:10	5
北京大学人民医院	北京大学人民医院西直门院区位于北京市西直门南大街11号，白塔寺院区位于西城区阜成门内大街133号，始建于1918年，是一所集医疗、教学、科研为一体的三级甲等综合医院。医院的医疗水平和态度还是非常不错的，大夫也不会过度人病人检查和开药，就是人有点多，最好自己带个椅子，要不经常没有地方坐。	凌波小猫	2021-09-03 16:07:14	4
北京大学人民医院	医院里面各种区域不够分开，现在疫情了倒是门口就能取挂号单了。但是电梯那里聚集了太多的人了。而且抽血啊、分诊啥的指示都不明显。不常去的进去准蒙圈了。 分诊的护士一般也不够友好，说话挺耶人的。 现在疫情期间，进门检测比较严格。我是周六下午去打印化验单的，想进楼上个厕所已经不让进去了。外面也没有厕所，想却只能去后面急诊处上厕所或者出去外面的公共厕所，紧挨着二环那边没有公厕，但是有肯德基。不知道肯德基又没有厕所 后门就是急诊那边的门外有公厕。 停车的话好像是十五分钟2元。第一个十五分钟内不收费。停车只能走北门，北门处不能右拐上二环。 大夫们还不错，	coco	2021-09-06 09:56:19	4
北京大学人民医院	医院时间比较长了，院区很拥挤，停车很困难，地铁的话建议从车公庄下车，走过来会方便一些。楼里设施和装修都显得有些陈旧，人很多，也是很拥挤。可能是受疫情影响，看病前就要填好几个表，社保卡绑定、激活、人工取号，流程有些繁琐，不够智能。看的科只看到一个诊室，门口还没有电子叫号牌，还得靠医生自己出来喊…	xbwk	2021-09-10 18:11:35	3
北京大学人民医院	吐槽一下人民医院，20年以前去办过一次事，间接找的医院行政的工作人员，印象极其不好，以至于再没去过。最近得了肾结石，听说人民医院治得好，我是急诊已经开始疼痛了在协和打着杜冷丁去的人民医院，医生说一周后才约的上门诊手术，我问那现在怎么办，医生说吃止疼片忍着。[大哭][大哭]我查了一下普仁医院能做急诊碎石手术，结果医生给我开了一堆的药让带着，因为人都疼糊涂了，就都交了钱带着了，开了将近六百多块钱的药。到了普仁医院马上做了手术，但是人家的医生一看开了那么多的药也是很惊讶，问我，不给手术为什么开的全是术后要用的药？病人能创造的价值都要压榨干净吗？这人民医院的医生也太没有医德了，他也是三甲医院啊。分杯羹给别的医院的机会都不留，真是小气。	我可以	2021-09-23 16:19:00	1
北京大学人民医院	疫情之后来人民医院看牙，每个环节都发生了很大变化，需要提供行程码，流调码，测体温，在智能机器上自主操作，没点文化和理解能力恐怕要费点劲，幸亏咱一直与时俱进没掉队。 由于补牙需要先做核酸，一来二去需要三四周才能完成，挂了医师李智副主任的号，李主任年轻有为，耐心细致，操作娴熟，很顺利的将我的牙补好，还留了微信号码，如果后续有问题还可以联系医生，非常人性化的服务，为人民医院点赞[强][玫瑰]	燕去来兮	2021-10-02 15:39:56	5
北京大学人民医院	老公又发烧了，抗了大半天吃药也不退，我心心念的蹦床又泡汤了，直接去人民医院发热门诊，16：30没排队还不错，抽血胸片，等结果，但愿别是肺炎，一直咳嗽了2月好不了，三天两头发烧，之前吃退烧药能退，这次吃了也不退，就是不去医院看病，愁死我了，哎，着急上火真是也能生病啊	匿名用户	2021-10-06 13:01:55	5
北京大学人民医院	北大人民医院，位于西二环 西直门桥的西南角，算是北京一家知名全科医院。 西二环经常拥堵，很大程度因为人民医院和儿童医院的存在[吐] 设施设备很老旧了，也不智能，标识不清晰。 记得旁边有个小哥哥约核磁，约到了12.30，两个多月后的[囧]	爱跑步的猫	2021-10-18 11:08:55	5
北京大学人民医院	在电视上看到此院主任医师讲解和本人相似病情。抱着尝试一下看看是否能够解决困扰我多年的病况，特地来此挂了这位主任医师的号。 结果是医生的态度很好，非常耐心讲解问题，但是我的问题还是无解[难过]。 总体来说医院组织的挂号，认证，排队等看病还比较有方，基本上所有事情（除了拿药）都可以在自助终端完成。 医院还是太小了，来的人相互碰肩膀。	ZZtop北京人	2021-10-21 14:56:28	5
北京大学人民医院	[调皮]只做核酸入院出示健康宝即可，不用调流调。 [糖果]预约的在自助机取号缴费。 现场挂号，选老年科，缴费。 现场没号的，在挂号机右侧找大夫加号（下午4点以后就没号了），拿单子去门诊人工窗口缴费。 ‍♀️我是加号，激活医保卡，人工缴费，最麻烦的流程，也就20分钟。 [调皮]核酸是自费，算在医保自付一里。公费医疗的在人工挂号处提前说。	热心市民陈女士	2021-10-08 16:09:24	4
北京大学人民医院	人多，但是非常专业，来这看眼睛配眼镜的孩子很多。因为上学期在学校体检中发现有近视，查询到人民医院验光配镜不错，地址在西直门附近，不难找到，停车可能需要排队。早点去。医生很专业，散瞳验光都比较快，然后是选择眼镜，眼镜主要是两个价位，还是可以接受的，材质比较轻，做工好，没有什么危险。总体可以。	匿名用户	2021-10-21 22:27:20	4
北京大学人民医院	比较堵车人很多，扫码进去，有自助机，挂号不叫号，一堆人在门口等着，还有加塞儿的，特别烦人。但姓陶的大夫特别好，认真负责，细心，很多患者都很信任他	粘豆包bobo	2021-10-11 11:41:15	3
北京大学人民医院	写给第一次来的患者友友 1、需要先在医院大院外面，用微信扫描行程码验证后方可进入医院 2、进到门诊楼（左进右出）一层大门两大排机器挂号取号缴费 3、拿着挂号凭证去到对应科室门诊的分诊台，登记并再次验证行程码，等着叫号 4、诊疗后去缴费（每一层都有自助缴费机器和人工柜台） 5、做检查项目，如果不需要检查，可以直接去一楼大厅药房取药，取药注意看自己的缴费凭证上是哪个窗口，电子屏上出现自己名字即可去取药（见图5） 6、要乖乖听医生的话哦，祝您早日康复 帮我诊疗的医生人很温柔，很认真地问我的情况，帮我排除病因，也很耐心地帮我解答疑虑，就诊体验很好	郑大钱	2021-11-19 19:47:26	5
北京大学人民医院	环境： 不好停车️自驾的朋友可以在附近寻找停车场️然后步行或者骑行前往～ 服务： 服务很好[强][强][强]我很少来医院就诊，不太明白流程～前台大厅有询问处方便快捷[强]挂错号不看可以退号，在几楼排队即可。我前前后后退了3张号[笑哭][笑哭][笑哭]一次是手误挂错了，一次是普外科可开彩超检查不用肝胆科，最后一次是彩超查完当时大夫就说没有问题（原来是体检检查错了……）医生态度温柔～专业知识强～语言表达清晰明了[强][强][强]	倪小仙	2021-11-08 20:03:15	4
北京大学人民医院	必须吐槽一下人民医院的住院， 医院护士只负责医疗护理，生活护理要病人或家属负责？疫情期间医院严格管理，要求护理人员要核酸检测阴性和X光胸片正常才能陪护，陪护期间不能离开所在病区，离开后要重新做核酸和胸片。吃的是盒饭，好坏和价格不能选[流泪]！晚上的折叠床都要十五。喝的水也要自己买，只能让医院的小卖部送。可是，每天能正常进出病区的人就太多太多了。医生、护士、送餐、送水、送药、护工、物业维修。总之难道就是病人和陪护有传染的风险？我去！再看看价格 早餐10元一份，中午和晚上21一份，味道就别提了，水五升的农夫山9.7元一桶（我命不好，没有了）景田4.6的15元一桶，折叠床一晚15（早上六点就要收回），一天陪护就要八十多[大哭][大哭][大哭]。 护理垫30元，扫码付款，付完截屏发群里（五片装）这个真的不算贵！不信？看下一个[偷笑]。三包榨菜八根香蕉就要你60元，你们抢钱得了呗！我们就想知道医院…	匿名用户	2021-11-19 16:29:25	2
北京大学人民医院	北大人民医院一生黑！！！ 有阴道炎的不能做宫腔镜手术，这个事情都没有告诉患者，而且还给安排上手术！！真的太过分了！！看的还是知名专家！！！	匿名用户	2021-11-25 14:20:52	1
北京大学人民医院	晚上带娃来打狂犬疫苗，咨询了很多家医院和社区服务中心，都推荐人民医院。这里是权威的狂犬疫苗注射门诊。需要挂急诊外科，医生很专业的检查伤口、了解情况，缴费、取药、打针等都在同一楼层，管理有序，很是方便。唯一不足就是座位不多，观察期间只能在楼道站着。	匿名用户	2021-12-14 19:56:54	5
北京大学人民医院	今天来看急诊，从大夫到护士，态度都挺好的。护士和老年人说话，都特别客气，真挺不错的。平时也是妇科的“常客”大夫都比较负责，感觉还是三甲医院更靠谱一点，别的医院都建议动刀的事，他们都会从实际需要考虑对患者负责。	匿名用户	2021-12-05 18:43:55	5
北京大学人民医院	有年头没来过人民医院了，年底了寻思把该检查的都检查了，提前几天用人民医院的app挂了号。公交在西直门南下车，过地下通道就是。医院门口挂了好多让大家扫二维码的牌子，都是隔一段距离一个，也能防止大家扫码时聚集扎堆儿，点个赞~~进入医院后也是人群分流，左进右出，两排自助机就在大厅门口，也有工作人员，非常方便。 老百姓看病不易，一早六点半多点儿就到医院了，居然已经开始排起大长队了[尴尬]尤其各种超声检查，队伍那叫一个长还好大家都比较自觉、有序普通b超已经排队到明年一月份了，想尽快做就得一早去特需号那里排队加号，还是挺方便。大夫问诊也是特别的细致耐心	匿名用户	2021-12-05 23:21:45	4
北京大学人民医院	这边工作时间8--16点中午休息，北京西站下车直接694路西直门南下车过！如果支付宝要下载北京公交，因为是阶段收费，刷卡和支付宝都需要上车下车各刷一次卡，地下通道去对面就到了北京人民医院。虽然今天周三祖国各地来此就医的人可谓熙熙攘攘。	追梦人	2021-12-29 11:54:14	4
北京大学人民医院	今天请假来人民医院看病，先吐槽一下登记的地址，地铁口应该是d口出来比较方便，c口出来是在马路另一侧还有走地道，没有电梯不方便老人。因为好久都没来过医院了所以感觉变化挺大的，不过人也是真的多。[吐] 首先就是感叹咱们国家之所以疫情防控的好就是大家齐心协力的结果，医院对于流调登记很认真详细：”大家都很配合。然后挂号缴费都有机器，操作不算复杂也挺快，旁边还有工作人员可以询问，这样分化了人工窗口的压力，还多病人也方便。 前期挂号分诊方便了，后边医生看病也一气呵成流畅。 缴费我也是在机器上完成挺快的，然后取药单就会告诉你几号窗口取药，要显示自己名字才可以取，但是还多病人不知道，所以建议在单子上或窗口有明显提示就更好了。	teeruk	2021-12-01 14:19:04	4
北京大学人民医院	医院系统存在很大漏洞，不能现场挂号，只能网上预约，但是第一次app预约都是自费，即使你有医保卡也是自费。到了医院即使激活了医保卡仍然自费……这在北京其他三甲医院是不可能出现的。医生还是不错的，耐心细致，专业度也好。	Maymaymama	2021-12-02 12:47:19	1
北京大学人民医院	真没遇见过这么次的医院 在app上挂号，自助机取号系统设置不合理，慢的像个老乌龟，我感觉十几年前的系统都没这么慢 到处是人！	丁丁_1394	2021-12-28 10:21:20	1
北京大学人民医院	第一次去人民医院看病，说说感受因为离得医院比较远做车的2个小时，到医院9点左右提前网上约的号去了扫各种码，第一次去不管有没有医保卡都得去激活一下。挂的肾内科，再就是看病大夫看病到挺快的开了化验血跟尿的单子，完事的等1小时20分钟出结果，等结果出来医生下班了，又等到下午让大夫看结束都3点多了，到家快5点了一个字累。	匿名用户	2022-01-07 11:48:11	5
北京大学人民医院	北京大学人民医院，集医疗，医学，科研为一体的三级甲等综合医院，也算是北京赫赫有名的百年老医院，位于西直门南大街11号，门诊还在老楼，有点拥挤，住院部是新盖的大楼，现在网上挂号自助机取号都很方便，给患者就医提供了方便，服务态度也大有改善，通过几年的治疗，我的病情维持的比较稳定，还是比较满意。	不上火	2022-01-01 19:55:25	4
北京大学人民医院	在这边生活了几年，来这医院几十次了，我这次正好看到这家医院的页面，可惜就可惜在不能打负分，能不来千万别来，从服务态度，医院布局，人群密集，工作素养，医生专业性，全方位的恶心令人作呕，北京所有公立机构里最恶心的一家没有之一。	匿名用户	2022-01-05 21:09:23	1
北京大学人民医院	第一次来这个医院看乳腺科，早晨六点多就出门了，到医院快八点了，取号，分诊完事都八点多了，怕专家号太忙，挂得普通号，结果分诊完了专家号都看好几个人了普通门诊还没开始，就坐那等着，好多人等到八点二十左右了就走了，怕上班完了，我就去问分诊台医生怎么还不叫号，医生说八点半以后叫号，那就等着吧，结果等到了八点四十五才开始叫号，第一次见医院快九点了才上班的，等叫到我都九点半了，问我查什么，我说查个彩超，问我以前看过吗？我说在哪看过，想做个复查，然后医生就开始说我，在哪查得就去哪复查，来她这干嘛，我说听说这里医生都挺好，想再做个看看，她说那你是不相信之前的医生了，我说没有不相信，就是想换地看看，这很正常的事呀，人家又说那就是不相信那医生，我说我就是查个彩超，然后特别不高兴的给我开了单子说先缴费，今天彩超做不了，得预约，我早晨来那么早，为什么做不了？我连费都没交，我第一次吐槽一个医院，人特多，看病还费劲…	匿名用户	2022-01-21 13:58:22	1
北京大学人民医院	来过几次都快给我整吐了，说是北京最差的三甲医院也不为过，从分诊台的护士到医生，能力态度设施要啥啥没有，护士一问三不知，要不就全程不说话装聋作哑，大夫嘴枪扫射态度蛮横，骂人，说话特别难听，有点权利不知道往哪使了。大家看好下图这大夫，千万别找她，没医德必然也不会把病看好了！！！	匿名用户	2022-01-28 14:05:58	1
北京大学人民医院	北京看病难真是不假～从挂号开始～每天定闹钟抢号儿～好容易抢到了吧～就诊当天也是人满为患～各种排队～年轻时候身体太好没怎么问津过医院～对看病流程也不了解～还好有医事服务人员～态度也都挺好～耐心指点～消化内科的申占龙主任和陈国栋主任除医术精湛外～人也温和～特别有耐心～特别感谢[糖果][糖果]	子夜阳光	2022-02-23 12:40:31	5
北京大学人民医院	医疗资源还是不错的。毕竟是老牌的三甲医院。 看了网上评价很多负面评价，但是我个人认为医院硬件和系统好又或不好也都是加分项。最重要的其实是医疗资源，这里的医生医疗水平还是可以的。有很多科室知名专家还是很不错的。	虎虎生威	2022-02-24 21:21:29	5
北京大学人民医院	位于西直门，现在医院都是人满为患，这里交通还算方便，停车难，每次来基本要排半个小时以上才能进来，现在疫情期间好几个口都封了 ，行人只能从东门进入，行程码和测温必须的，医生态度还是不错的，只是人实在太多了，做个胃镜预约要到今年年底了，我太难了，没什么别没钱，得什么别得病，真理啊。	就是爱dp	2022-02-06 01:07:58	4
北京大学人民医院	因为被猫抓了来到了急诊，外科相关处理很专业，没问题，这是还有两星的原因。 去清创缝合室，上面写着尊重患者隐私权，就是个笑话！治疗期间因为抓伤在大腿上所以涉及到脱衣服等处理外伤，当时急诊骨科男医生（并非给我处理伤口的医生）直接推门就进，各种翻找东西，把我吓了一跳。我说您敲敲门是不是更好一点，装听不见就走出门了。后来我说您叫什么名字，我要投诉您。把牌子拿下衣服，说我就是急诊骨科你去投诉啊。 好家伙，这是我见过医生态度最差的医院没有之一！哪怕说个不好意思，患者的隐私不用保护是不？标语都是假的对吧？不信了，你既然理直气壮的态度极差，那我就投诉，如果我的投诉能让你学会尊重病人隐私，受益的就是未来的患者。	噜星人	2022-02-27 16:54:59	2
北京大学人民医院	设备特别陈旧，需要排队办卡、排队打印发票 人山人海，办事效率特别低	SH_9237	2022-02-07 10:46:08	1
北京大学人民医院	北京著名的三甲医院之一。也是2003年第一次非典时，北京最勇敢的医院。患糖尿病多年，吃的药快上千斤了，每次都是一把一把的吃药片。这不听说司美格鲁肽进中国市场了，还加入了医保，打听到人民医院可以开这个药，赶紧挂了个专家号来看看。刘主任非常耐心的了解的病史，细心的为我做了诊治，如愿的开到了司美格鲁肽。一周一针，从此告别每天三大把药片的痛苦历程。	威震天下虎先生	2022-03-06 13:20:32	5
北京大学人民医院	人民医院越来越有秩序啦～ 挂号也是感觉越来越好挂。之前都要抢号。 医生态度也是蛮好的，人感觉比之前少一些了，不知是不是错觉。 不过皮肤科的年轻大夫碰到几个都态度很轻浮…对出现的问题有点不屑一顾的感觉。看到过一个女大夫对老年人态度很不好，抱怨老年人听不清她说话。大可不必了吧。 牙科碰到两次小大夫的专业水准和服务意识都很到位，打call[调皮][调皮]	Abt_Miffa	2022-03-23 18:58:52	5
北京大学人民医院	这次体检查出右侧乳腺结节不太好，朋友特意给我挂了乳腺科曹迎明主任的号，第一次来这家医院，取号机不能直接取号需要窗口采集信息才可取号，我自己的问题取号未用医保卡直接走了自费，到曹主任科室检查完需要预约增强核磁，曹主任看了我的号问我是没有医保吗？我说有医保我自己的原因挂错了，曹主任给我盖了手签章让我退号在去缴费，增强核磁哪天我是比较紧张，趴在那里大夫要给我打造影剂，我手哆嗦的不行，打针的女医生说别紧张 我给你打一针 疼了你说话，男医生说 没事的二十分钟左右 你就把他想成你邻居在装修没事别紧张啊，第一次觉得我趴在那里虽然什么都看不到你们的声音和言语让我感觉很治愈，来看结果报告那天应为诊断是BI-RADS4a我心里很忐忑，门口的姐姐们一直跟我聊天缓解我心里压力，曹主任的口碑在患者口中也是超棒的，看了我所有的影像报告说是良性的 需要定期复查，第一次觉得良性是最动听的语言，也谢谢曹主任 在我之前接待…	草莓味的榴莲糖	2022-03-25 14:18:05	5
北京大学人民医院	买板蓝根遭遇弹窗，展览路医院人少但工作人员表示我这种情况要去指定医院做核酸，好在人民医院离得不远，1点钟挂号服务启动之后才能开始，前面有个20人左右，差不多45分钟之后做上的，医务人员又要协助挂号又要做核酸，导致效率有点低。	SummerL	2022-03-01 13:14:05	4
北京大学人民医院	抽血后，感觉扎针的地方有点不舒服（与以往抽血不一样），回家发现，有1cm左右的划伤；B超不能做腹部，只能做直肠（未婚）。人民医院还是05年那年的人民医院，再也不去了。	meiy9076	2022-03-29 23:12:58	1
北京大学人民医院	北京算比较有名的一家医院 从收费到医生态度很差。 检查的时候说话很不耐烦。 我还琢磨医生工作压力大，脾气可能不太好。 一会儿来了另一个医生跟她说事。 她一口一个老师，满脸戴笑，非常的乖巧。 那谄媚的样子简直是了。 b超约的上午，需要自己把单子放到盒子里，自己重新写号。上午8点多到的。等到中午11点。直接给来一句多少号以后得下午了。下午三点多才做上。一天就这么干等着。患者的时间就不是时间呗。 医院的玉兰树很漂亮很多人拍照。	哼哼唧唧	2022-03-01 02:00:12	1
北京大学人民医院	不知道院方领导会不会看这些民意，一个三甲医院服务差成这样也不知道有什么背景。 从医生到B超预约的工作人员态度都很差，后者可以用蛮横形容，对着大龄患者大呼小叫，阴阳怪气。 设施也很陈旧，办卡，预约B超，打印报告单都极其不方便，缴费也需要人工排队。 同样等级的在京医院很少有这样各方面感觉都很差的。还是希望能注意一下，比如可以开始给个服务反馈通道。 另外大家如果遇到实在忍不了的情况，可以打12320投诉这家医院。	ollll	2022-03-07 14:45:42	1
北京大学人民医院	以前感觉医院还可以，现在太差了，老人去医院看病，机器不会用，窗口不给挂，意思是不会用手机的就不用看病了 号挂好了吧，去神内科，医生让去风湿免疫科，去那边拍了彩超，又让去皮肤科，去了皮肤科又让回风湿免疫科，医生踢皮球呢？！没有一个医生会看病吗？ 再说风湿免疫科这名医生，退号的先处理可以理解，同样都是拿着单子看结果，也让人家先看，不懂你们是什么顺序看病的，没有规矩吗？ 医院太差了，不会再去了	Ht彤彤彤	2022-03-22 10:32:59	1
北京大学人民医院	心内科普通门诊有个医生态度真的绝了，能和患者说：也没像你说的那样，和要死了一样！这就是当医生的态度！那个身体舒服还去医院啊，不就是不舒服才找你看的吗？原本不舒服就比较担心，到你嘴里就是患者自己的问题，还是对这种医院敬而远之吧！没病都能给你气出病来！	匿名用户	2022-03-22 19:13:54	1
北京大学人民医院	抱着很高的期待去看病，毕竟很多排行榜上都有名。结果体验非常差，让人无语。 朋友甲状腺结节，已拍了B超，也了解了几个治疗方案，于是挂了内分泌科写的“擅长甲状腺结节”的刘副主任医师，想要听听她的意见。结果去了之后，她先问之前做B超的医院是怎么给方案的，然后说这个方案人民医院也能做，但是要去找外科医生拿主意。于是，她推荐了肠胃外科（这医院都没有针对甲状腺的外科？？）的曹副主任医生，说让我们去那里看。 行吧，我和朋友赶紧挂号胃肠外科，还好有位置，于是我们赶紧去咨询。曹医生是外科医生，是要比刘医生了解多一些，于是说建议穿刺，然后还需要在本院做B超之后再穿，而且朋友的太小了也有穿不到的可能，然后说如果想要保证穿刺，建议我们去找北大国际的任专家，有保障...... 好嘛，见了1位副主任医师，推给另1位医师，接着有推给另一个医院的专家。。。这不是治病吧，这是折腾病人 一开始我们是看好大夫对医生的评价，以…	匿名用户	2022-03-24 16:38:32	1
北京大学人民医院	真的非常差，首先不说医术怎么样，我觉得院长能力太有限了，管理菜市场的都比这个好，什么都乱哄哄。素质低，北京这么多人才，就选不出来一个好的管理者？	真实网红	2022-03-30 14:31:19	1
北京大学人民医院	周末人也挺多，据说做无痛胃镜要排到一年后的这会儿了，疫情期间，几乎没有外地人来京看病，看来三甲医院还是太少了，或者在不同区域建立分院，让医生流动起来，不仅缓解看病压力，也缓解交通压力。我认识的一个女孩正经医学院毕业，但普通医院都进不去，改行干其他工作了，说不定一些被迫改行的医学学霸，就是未来的知名专家呢，可惜啊。	z团团y	2022-04-16 08:55:50	5
北京大学人民医院	北大人民医院核酸检测全流程 北京大学人民医院app预约挂号-老年科-核酸检测 到达现场后，自助取号机，使用支付宝电子医保卡，取号 取号后在核酸区域，自助机器扫码，取核酸管和二维码 到达核酸检测窗口，把管和二维码给工作人员。 全流程非常方便。	光脚丫子的小螃蟹	2022-04-18 15:59:22	5
北京大学人民医院	北大人民医院的皮肤科很厉害对于治疗脱发有专门的科室。由于工作压力大，头发掉的厉害，无意中看到北京台的一期节目，邀请得这个科室的主任，专门讲脱发。于是立刻来了，治疗半年，头发明显增多，溢脂性脱发效果很好[糖果]	地山	2022-04-26 14:17:47	5
北京大学人民医院	十年前来这看过口腔科，白塔寺那边也是有个小院区，西直门这边是主体。即便是周五上班时间过来，人还是挺多的，挂了口腔的普通门诊，高轩大夫人很好，对老年病患也特别有耐心的样子，从九点断断续续看到十一点，五千多块做了个全瓷冠套，消费使我快乐[流泪]	SummerL	2022-04-03 18:52:17	5
北京大学人民医院	今天，被朋友家的小猫抓破了手，出了点血，感觉问题不大，因为是猫，又是爪子抓的，患狂犬病的可能性极低，但是，又一想，毕竟出血了而且这个病没法治疗，只能预防，不能怕麻烦哦，这样一想就跑了一趟医院！北京大学人民医院的急诊室，位于医院的西侧，进门需要扫码填写流调表，提交后到分诊台分诊，测体温后，挂号上三层找外科门诊开单子，还好人不多，打狂犬疫苗的是专门有一位低年资的大夫开条，可见每日来打针的不少哦！顺利开了处方后交钱，到药房取药，最后就是到注射室打针，很顺利！不过，发现了2点，一是疫苗涨钱了，差不多贵了20元吧，二是急诊的男护士增多了……	伊莎贝拉Elisabella	2022-04-08 14:06:53	5
北京大学人民医院	肚子疼再次来袭，痛得无法干活，提前下班躺了会，还是没有好转，绞痛。 问了同事，附近比较好的医院是这家，便要同事陪我过来。可以提前在北大人民医院app挂号，但是需要是先建档的。自己是第一次来，只好现在自助机上建档挂号，不清楚可以找旁边的工作人员。 挂号后先去分诊台录入，等叫号。需要做彩超，要预约，第2天才能做。因为号当天有效，做完后又要再挂一次号，发现不是胆囊问题，要我去看肠胃，又挂了肠胃科的号。 取报告在入口的自助机上取。如果是做无痛的胃镜，这家医院要排很久，至少半年。建议去别的医院做检查，再来这看。 整体医生都还挺好。	许言	2022-04-29 18:57:37	4
北京大学人民医院	我第一次去北大人民医院，取完号后去口腔科候诊，完全不知道要去分诊台先报道，也没提示，我还以为我前面的人牙齿比较严重需要长时间处理就一直等着，就坐那等三个小时到中午，下午快一点看别人在排队一问才知道要先刷号才行，我就等刷完号去找周某平医生，他说上午一直刷电脑就没见到你人，质问的语气你在哪儿等着？身为一个医生，别人挂上号，一直没人去看病刷电脑就能把人刷出来？直接让我退号不给看，还很生气的样子！我好不容易挂上号请一天假你说不给看，你要是说一句都排满了那我走也行，可这货就怼了我两句让我退，气的我不行，架子真的大，医患关系紧张我觉得这位医生也出了不少力吧。下一次不知道要什么时候才能看上牙齿！挂上号等叫号我错了吗，要报道为啥没人提醒，而且分诊台在皮肤科叫号屏幕下面，我一直以为是皮肤科的，难道都是我一个人的错，就我一个人承担，气的号都没退，真想骂人……	owen123	2022-04-29 22:34:02	1
北京大学人民医院	头皮屑和脸上有痘不要去美容院，不想去美容院，不要去美容院。 头皮屑多一直困扰着我，我喜欢吃螺蛳粉和重庆火锅，然后我就脂溢性皮炎了，头皮屑像下雨一样，大块头皮往下脱落，抠也扣不完，还流血。夜里睡不着觉，倒是不痛不痒，但是一但上手就停不下来。第二天枕头上好多头皮还有血。 一开始去知名头皮护理店进行护理无果，也用过各种洗发水，后来面部都出现了严重的过敏，这时我才想起来应该去医院了。然后去皮肤科进行检查，医生一看就知道是脂溢性皮炎，具体引起原因有很多，要早睡觉，忌辛辣，保持好心情，让我放心能治好，然后给我开了药，抹完就好了。 总之，治疗头皮屑还是得去医院，遵医嘱。 疫情期间带好手机，提前预选可以加快看病速度。	36.5度的小暖炉	2022-05-02 11:53:46	5
北京大学人民医院	无意中发现的拔阻生智齿的宝藏医院[亲亲]正畸需要提前拔智齿，北大口腔医生看了片子说我智齿太高难度让重新挂专家号[快哭了]北大口腔专家号有多难挂大家懂得。。。 回家路上凑巧看到小某书上有人推荐人民医院拔智齿，赶在四点前冲到医院挂了李智医生的号，原本以为我这高难度智齿怎么也得拔半小时左右，结果还没等我开始紧张已经拔完了，从进入诊室到拔完一共也就五分钟吧，完整一颗阻生智齿就下来了，当天回家没有任何不适，两小时后吃东西胃口照样很好，今天第二天也没有肿胀，医生技术确实牛！可以说是宝藏医生了[可怜]相信同科室其他医生水平也是有保障的。 挂号的话可以下载官方app，非常方便，但如果医保卡没有在医院激活过的话，一天只能挂一个，最好还是现场激活下。	喷喷噗噗	2022-05-18 22:05:28	5
北京大学人民医院	北大人民医院，三级甲等医院，核酸检测体验。 自五月起，北京规定核酸检测全部免费，三甲北大人民亲测，非常方便，全部免费。 1挂号：北大人民app挂号—老年科—核酸检测门诊。 2取号：北大人民现场取号机或人工窗口，建议取号机，识字就可以操作，非常简单。 3取管：凭取的号，取管。扫码后管和条形码都出来了。 4核酸。 北大人民新设了很多核酸点，去的时候没有排队。和主要就诊区分开了，在路边设置了一个个小方舱，简洁方便！	光脚丫子的小螃蟹	2022-05-24 16:48:51	5
北京大学人民医院	北京大学人民医院胃肠外科普公共号谁知道叫什么呀？	Grace	2022-05-24 15:12:49	5
北京大学人民医院	医保患者不需要设置定点医院即可就诊。可以在app或者114上挂号，初次就诊患者挂号要慎重，因为退号后不能再挂。第一次去可以在自助机上关联医保，此后挂号限制较少。工作人员比较繁忙，态度确实也一般，可以理解，还望继续改进。医生很好，十分感恩。	匿名用户	2022-05-31 18:19:04	5
北京大学人民医院	没有带身份证也能看上病，这点让我好感up。看牙医所以候诊时间特别长，医院在疫情期间管控也比较到位，排队有序，也没有大声喧哗的。总体是很棒的。	今天也是帕梅拉女孩儿	2022-05-12 10:22:16	4
北京大学人民医院	因一位大夫爱上了人民医院，他就是医德高尚的血栓专家张学民主任；家中老人下肢静脉曲张严重，每次找到张学民主任，他都特别耐心，不因从繁忙的手术台上抽空几分钟问诊而仓促对待；更难得的是，他一直孜孜以求地钻研医术，攻坚克难，为大众消除病痛，可谓医学界的一股清流。自此，几乎所有的密接、次密接（呵呵）都愿意到人民医院就诊，有点痴迷的程度，相信他们的医术和医德。 温馨提示大家的是，一定由西南门（北礼士路）进出哈，千万千万千万别去东门，因为西直门桥太坑，由西向南不允许右转，但事先木有标识，上了路已然被坑，无路可逃，扣分罚款，去几次人民恐怕12分就用完了。	judycoach	2022-05-20 22:54:49	4
北京大学人民医院	好久没来人民医院了，估计他们自己觉得很数字化，实际上用户体验极差，老人基本没办法自己来这个医院看病，全靠看小字，或者猜，连个问的人都不容易找。交完钱，让我们去8诊室，门口一堆病人，8诊室里没人，也不知道该怎么办，只能等着。更可怕的是等了很久，终于有人叫号，查完让我们回去找大夫。其实是另外一个检查没做，检查单在我们不知情的情况下放在另外一个诊室门口了。简直服了。	点小评9907595124	2022-05-04 10:12:00	1
北京大学人民医院	我爱人去在他们医院建档，相信三甲医院的能力和招牌，结果不是让你排队就是不给抽血。而且态度极差，把抽血的东西甩出来。刷新本人对三甲医院的三观，见过素质差的没见过护士素质这么差的医院。我保证以后绝对不会来这个医院看病。而且这个医院牛的不怕投诉，真的不敢想象大名鼎鼎的三甲医院是怎么给评上的。在北京去过好多医院，没见过这么差劲的。 此情况保证绝对真实。	一切随心。。。。	2022-05-16 16:11:35	1
北京大学人民医院	我是在贵院产检的一位孕妇。看到微博微信上有很多贵院的宣传，所以也想反映一些我在贵院诊疗过程中遇到的一些情况。 事件一： 今年1月中旬我在贵院产科门诊建档时发现建卡的工作人员把我的性别写成了“男”！（在中国男人也会怀孕吗？）建卡的时候是需要身份证的，我的身份证上面清清楚楚的写着性别女！当时建完卡挂号室的工作人员并没有跟我核对任何信息，只给我一张自费的就诊卡，我自己也根本看不到。然后去产科大夫给我开单子，因为当时已经是下午了，产科医生说必须要看到化验结果我才能建档，所以我急忙去缴费当时我也没有细看，然而到了抽血室抽血室的护士也没有核对我的性别，我明明长发披肩上年写的性别男，诊断早孕，抽血的项目全是给怀孕的孕妇查的护士仍然没有发现。之后等结果出来已经四点多了，马上下班了，这时医生给我打印门诊病历我才认真看到性别写错了。我问医生该怎么办，医生说找挂号室，挂号室给我改了，但是我的血样已经送走了。这…	点小评3647735909	2022-05-19 11:52:33	1
北京大学人民医院	核酸检测，非常方便，北大人民医院非常人性化，新增了窗口，去过几次了基本不排队，点个赞！ App预约和现场直接挂号都可以，非常方便，现在app还新增了核酸检测入口，更显眼，更便民！ 核酸检测现场也都有工作人员，如有疑问工作人员会很主动很热情的提供帮助！点赞！	光脚丫子的小螃蟹	2022-06-15 10:24:28	5
北京大学人民医院	这是一家离我很近的大型综合医院，也是一家老牌子的医院，这里有很齐全的各个科室，也有许多知名专家和很知名的医生，他们的服务态度都非常好，也很热情，耐心询问病人的病情，非常认真负责任，整个医院的防御措施做的非常到位，门岗的保安也很负责任，严格按照防疫流程做事，就诊的人虽然多，但都井井有条，秩序井然，白衣天使们辛苦啦！	举杯邀琴	2022-06-29 16:41:14	5
北京大学人民医院	真没想到，现在网上挂号这么方便的，提前三天竟然有号！交通也很方便，医院门口有好多路公交车，附近也有地铁站。进大门左侧和门诊楼门口都有挂号取号自助机，进门诊楼走廊有多部电梯，非常方便。挂号后记得去护士站报道哦[呲牙]	夜月111	2022-06-30 23:16:24	5
北京大学人民医院	在北大人民的APP上挂号不难挂，估计也是疫情原因，外地的进不了京。 服务也很好，看病的时候基本要求都能满足。 疫情期间，住院部管理很严，全封闭管理，也不可能叫外卖，家属也不能探视。 西直门院区很难停车，建议坐公共交通。	沐[。)#)))Z	2022-06-28 08:41:20	5
北京大学人民医院	我是在这家医院出生的 因为离家近 于是等我生娃的时候也选择了这家医院 产检对孕妇非常不友好 椅子极少甚至说没有 有男士进也不及时阻拦 因为身体算比较健康 一路绿灯 最后医生诊断羊水偏少住了院催产 清明假期生的 因为麻醉师没来得及过来 没打无痛生的 过程虽痛苦但是很快 产房的助产士们真的厉害 同为女性可以做到如此冷血无情 医院饭不错 儿科太垃圾	海狸在肉中徘徊	2022-06-03 09:57:06	3
北京大学人民医院	近日身体不适，又有疫情，决定去离家近的人民医院，挂了心内科，大夫叫李什么帮还是李帮什么的，那态度真是够够的，问:你怎么挂这科，这看心脏。要是觉得我挂心内科不合适，那就直接告我，你把号退了，挂对症的科即可，全程就跟你欠他似的，说话很丧!问他能否开个关于癌前筛查的检查单，答:心脏没癌症，开不了。又问那挂什么科可以做相关检查，答:你要觉得了肝癌就挂肝，得了肺癌就挂肺。这还是一个三甲医院？叫添堵医院得了 。	匿名用户	2022-06-03 11:24:18	1
北京大学人民医院	甲状腺检查，医生说超声检查，做了，做了说是怀疑恶性，做影像，去做了。影像说良性，超声说还是做个穿刺，说下午做完隔天上班也放心，同意了。门诊开单子，说穿刺必须住院，不然不给穿，自己换医院。 拍了两张片子花了2000来块钱，给我一个良性，又给我建议穿刺，又让我住院穿刺，说不住院又跟我说其实良性，也可以观察随访？？？？？？？？	匿名用户	2022-06-30 15:09:59	1
北京大学人民医院	三甲医院水平肯定是北京乃至全国首屈一指 环境不错，就是停车️难呀。连着来了几天，工作日停车场比较困难，周边的都比较紧俏，所以尽量早点来。 自动化的挂号机比较方便，看病前提前规划好时间。 如果同时看几个科室或者检查几个项目，建议多来两个家属，帮忙排队啥的。	心直口快的兔子	2022-07-12 13:59:56	5
北京大学人民医院	有三个月没来人民医院取药，今天来到人民医院，发现中央大厅的服务台已经取消。 我建议要不要改一下，每个门诊建立凡是来取药不看病的人，都集中在早上8:00~8:30到门诊室取药。减少人员的等待和人员的密集。	真诚	2022-07-07 06:38:19	5
北京大学人民医院	我今天只想表达一个问题，我挂的25号，为啥让我九点半就侯诊，我带着肾结石的8岁老妈，九点半到了，12点都没看上，老妈坐不住站不住的，疼的死去活来，能不能以后在时间安排上更准确一些，毕竟来的都是病人，交叉传染，身体极限，这么折腾受不了	吃货小娘子	2022-07-02 11:13:46	3
北京大学人民医院	本来再不想评论，着实意难平。去过这么多医院。人民医院的大夫还是都客客气气的，这个护士吧，真是颇没教养，个个态度一言难尽，呼吁新换的院长整顿一下院风，窗口行业别给首都抹黑	匿名用户	2022-07-07 10:39:19	1
北京大学人民医院	7月27日，因为一个来月以来总眼睛疼，到人民医院眼科就诊。 人民医院app预约挂号，到医院自助机出示医保电子凭证、缴费取号。 眼科2诊室，要通过1诊室门进入，是3、4诊台。 医生看完说是结膜炎，开了一瓶眼药水，让点两周，每天3到4次，点了几天了，感觉有好转。	牛奶	2022-08-11 12:34:06	5
北京大学人民医院	今天，又陪人到北京大学人民医院看病去了！非常惊艳，发现门诊大厅有了很大的改动，首先，进入东门处，安装了安检系统，有专门安检人员看管；其次，是自动挂号机太多了，在东门俩边，以及大厅进门处，各层楼都有，非常方便；第三，在大厅门口设置了很多推车，方便老年人就诊；第四，门诊大厅变得清爽了，中间有一个圆形造型里，有字母的表示，大厅视频显示，是1918年医院成立时的标识，有很多的寓意；第五，大厅每个窗口排队处都有护栏，以及脚下有线条，随时提醒你拉开距离；第六，最重要的，感觉保安多了，我感觉这些变化都是很好很有意义的，希望医院越来越好……	伊莎贝拉Elisabella	2022-08-12 15:25:04	5
北京大学人民医院	最近胃不是很舒服～来检查一下幽门螺杆菌！一定要仔细看图2，这些要求不满足都不可以做！ 刷牙了的话一小时后可以做就不影响了～ 给大家指路：首先要挂一个消化内科的号，我挂的是普通门诊，提前挂！人很多的！ 然后和医生说查幽门螺杆菌，开了单子去交费就可以啦！检查的地方很偏，在一层抽血那里，还要走到头～就这些了～注意事项都在图二，要认真看哦！	清溪一米七	2022-08-09 11:41:36	5
北京大学人民医院	这家医院有很专业的乳腺中心，挂号要提前在114上挂号，然后来到医院就在自助机子上面取号，这家挂号还可以，经常会有号空出来。一般挂到几号上面就会有一个大概的时间，在时间之前来就可以了，来的早的话，只要是在你前面的小号都会排到你的前面，所以到最后等还是等到那个时候，医生的态度都很好，开了单子之后记得要先去交费，然后才能去预约后续的治疗，我是第一次来，去了预约的时候，人家说还没交费呢，就赶快跑去交费，然后再去排队预约。	瞳123	2022-08-11 12:28:38	5
北京大学人民医院	一个周六日也有号的三甲医院！就在地铁西直门地铁站出来不远，交通非常方便！（不建议开车来，门口挨着二环主路有点堵车） 进医院之前填流调通，进门左边就是挂号取号的地方，当然建议大家下载APP挂号比较方便！ 医院除了设备有点老旧，其他还是蛮不错的，取号之后去护士台刷号，不用等多久就能看上！	TAO	2022-08-08 21:53:30	4
北京大学人民医院	医生技术水平其实还是不错的 只不过设施太落后了 每个诊室门口一堆人席地而坐，患者经常门外一杵几个小时，完全没有秩序可言 诊室还是人工叫号，很多医院都是电子屏幕了吧 非常拖沓，经常一个小检查半天时间就搭在这里了 生病了本来就很烦躁 还要在这里站到腰痛	匿名用户	2022-08-09 10:04:37	2
北京大学人民医院	这医院的医护人员态度差到让人想骂街	侯爽Sharon	2022-08-18 19:28:47	2
北京大学人民医院	人民医院现在越来越差了 以前大厅里还有椅子可以坐 现在整个大厅连椅子都给撤了 全都站着 到处是机器 看到好多老年人压根不知道怎么用 到处问 医生们一个个的挺牛 都不搭理人 窗口拿药的小护士把药盒啪啪啪的摔在窗口里 一个不留神就砸到手上……怪不得疫情的时候上了黑名单 真够呛	匿名用户	2022-08-05 19:55:30	1
北京大学人民医院	医院产科提倡母乳喂养，所有孕妇不许带奶粉，这对于新出生，不能立马下奶的母亲就是一种煎熬，毕竟下奶这个事儿因人而异，有快有慢，对于那里的护士天天就是不给奶，孩子饿的嗷嗷叫，关键态度非常差！儿科更一言难尽，孩子黄疸高给照蓝光，让护士把车推到房间，连个面儿都不露，就让你照！并且什么注意事项，形成原因很多都得自己主动问，而且问才说，不问永远不说！想不到三甲医院这么差劲	匿名用户	2022-08-07 22:00:33	1
北京大学人民医院	是一个很好的医院救死扶伤，造福老百姓。	爱你1	2022-09-13 20:36:13	5
北京大学人民医院	Tip1：一定要早起。 避开二环的早高峰，7点半前到医院，早早到分诊台签到。不然签到晚半个小时，实际面诊可能要多等两三个小时。 Tip2：带折叠椅。 楼道座位少，只能靠墙根站着等，俩仨钟头站到你怀疑人生！别问我是怎么知道的。 Tip3：时间拉锯。 不一定门诊当天就能做检查，通常会排到两三天之后，治疗再接着排队。如果异地来此就医，要有充足的时间准备。	Miumiu	2022-09-20 18:57:17	5
北京大学人民医院	没想到医院也可以点评的。人民医院是个老牌全科三甲医院了，老人们应该是比较认可这里的医术的。地理位置在西二环边上，东门辅路永远是堵车严重，不过西门在一条小路上其实会方便很多。门诊楼里人非常非常非常多，科室的装修已经很旧了。不过到目前为止遇到的几位医生和工作人员都很好的，虽然非常非常忙但事情交代都很清楚。	polly1209	2022-09-07 16:59:50	4
北京大学人民医院	医院现在是越发的人性化了 缺乏锻炼没有关系，取消小板凳一群孕妇在过道上走来走去； 耐心不足没有关系，先体验一下等号三小时还没有迎来复诊五分钟的超长待机[苦涩] 早上8点分诊也改变不了11点半还没有面诊的命运[难过] 我真的拴Q[发抖]	要疯阵阵	2022-09-15 01:22:29	3
北京大学人民医院	服务: 太差，护士脾气真不小，你这么牛你别当护士啊，你当太子呀。 环境: 挺差的，到处都是破的装修。椅子也不齐全。外面好多人排着输液，这椅子还破了吧唧的。前台有空位也不安排你入座，现在疫情这么严重，都堆在门口。 效果: 我一个普通的肠胃炎给我做了乱七八糟的B超和生化，最后闹的非得来输液。人家医生还振振有词说排除胰腺炎。真搞笑，要不是学校指定医院在这，这辈子再也不来了。	匿名用户	2022-09-04 12:54:37	1
北京大学人民医院	医院总这么多人！其实很多人只是被耗在医院而已！ 我就描述一下，今天去人民医院开药的过程。 就是开个药，给家里人透析用的药，之前已经在人民医院开过，有开药记录，完全不用医生看，用不了2分钟。去的还算挺早，看诊室里没其他病人，问医生能不能给开个药，很快，不给开，就非要等叫号。我从前面等候3人，等一个小时后，到前面等候8人，我在外面等，看到全是看病的病人。进去找医生再问，能不能给开个药，真浪费不了多少时间，医生说，等号的也有开药的，等叫号！这医院为什么总这么多人？就是本来很小的事，也得在医院耗着等。 这种透析药，社区医院没有，只能到大医院开。之前也在肾内科开药，也是等了很久，找医生说明只是开药，医生就给开了，真的就几分钟的事。今天这个肾内科普通门诊的医生叫梁耀先，真是个讲原则的“好医生”。 终于在等了近2个小时候，排到我了，我特意看了下时间，开个药，就1分钟，2分钟都没有。 医院是不是可以专门…	帝都吃货ruby2050	2022-09-08 19:09:42	1
北京大学人民医院	不来人民医院妇产科，你不知道什么叫人间地狱。打了催产疼得死去活来，宫缩压爆表，不给做无痛，冷冷一个白眼，扔下一句生孩子哪有不疼的。开了10指两个多小时，上不了产床。原因是医院只有两张产床，一句没看我们都忙着呢吗，怼的我和肚子里的孩子一样，濒临窒息。不是我娇气，我宫颈厚又紧，分娩了两个多小时，那点疼我都可以忽略不计。但是催产后那崩溃的痛，和心中的伤，这么久了，依旧折磨的我夜不能寐，梦中惊醒，无法忘怀。人民医院妇产科，我恨你一辈子！！	知了小小	2022-09-16 06:34:44	1
北京大学人民医院	这个医院的妇科人超多，地方很局促，走廊里占满了人，挺混乱的，疫情期间的安全距离也是不存在的。三排椅子人挨人坐满了，也还有好多站着的。妇科挨着产科，产科看起来人也不少，也一样很拥挤。我挂的副主任的号，是上午20多号，人民医院app上建议候诊时间是10点到10点半，然而我11点40才看上。看了不到3分钟，就看完了……	匿名用户	2022-09-26 14:05:29	1
北京大学人民医院	终于等来人民医院的司美格鲁肽了。 以前开司美只能去安贞，路途遥远不说，开车没地方停，公交换乘太麻烦，打车既贵且堵…… 人民医院相对来说，看内分泌科的人较少，且人民医院的内分泌科比安贞多两个接待诊室，看病速度很快。而且人民医院临近地铁，出行也算是很方便。 人民医院的缺点是，诊室外的候诊区十分狭小，大家都在楼道里站着等叫号。领药窗口的效率太低，虽然有16个窗口，但是我还是等了二十多分钟。而安贞医院基本不用等，按照交款后的取药单到窗口就可以拿药了。 [玫瑰]重点：人民医院开司美，需要做诊断，必须是糖尿病患者，且血糖大于临界值才可以。打算去人民医院开司美减肥的兄弟姐妹，如果你血糖正常，估计开不出来。北京市其他三级医院的确诊病例在人民医院是认可的，但三级以下医院的诊断证明是否有效就不清楚了。验血报告是全市医院通行的。我因为今年三月在人民医院做过检查，医院有我的检查记录和诊断报告所以省了很多麻烦。	威震天下虎先生	2022-10-01 08:31:37	5
北京大学人民医院	门诊楼人超多，真真的感受了一把医院人山人海的场景，进医院有取号机，取号之后按照提示去相应科室等候就可以了。 提示一点是需要去护士站进行报道，报道时出示流调码和测体温 我是10点10分到的，等到11点半叫上的号，进屋5分钟出来…医生到是挺好，把我想查的项目都开了单子，但这个无处等待，着实有一丝的无奈	匿名用户	2022-10-07 06:55:58	4
北京大学人民医院	这半年到人民医院（西直门区）口腔科补了二次牙，谢雪骏大夫，态度很好，医术精湛，今天下午挂到李智大夫的号，拔智齿，李智大夫态度很好，医术精湛，拔牙动作快捷利索，10秒钟就把智齿拔掉了，拔完还关照我等半个小时，让他看看伤口处才回家。人民医院口腔科挂号方便，离家近，我遇到的大夫医术医德都很好。拔一棵智齿，总消费602.24，医保报销，个人应负担91元，但北京退休人员补充支付90元。没花什么钱就把牙拔完了。	qqzp0627	2022-11-15 14:12:44	5
北京大学人民医院	体检完看了报告自觉来挂号了呵呵…不能讳疾忌医，积劳成疾啊。 实话说这几年基本没去过医院看门诊，几年顶多急诊楼打过狂犬疫苗。这次走了一遍流程，感觉现代化信息管理改造的还满好的，虽然还是很折腾，但流程还算顺畅。 1北大人民医院app抢号，提前8天早上6点放普通号，其他各种特需或专家门诊，贵一些但是比较容易马上挂到。其他每天有空看看，会有人退号，就能捡漏，而且专家号也有好处就是当天排队时间快，花钱没有花钱的不是 2进医院，扫医院的码，核算检查健康登记，每栋楼都要单独登记。 3取号，在门诊楼一层外面有很多值机，自己登陆自己取，我是用医保卡挂的就扫医保卡取。可用微信支付宝付款，记得上午号11点前取。门诊挂号条上有科室楼层信息，照着去找。 4分诊，护士台扫健康码和挂号条，分诊后看显示屏等叫号。越早分诊等的越短…普通号人多要等满久 5问诊，就是基本描述问题，开各种检测化验申请缴费单。 6缴费，拿着缴费…	菲欧娜fiona	2022-11-28 20:16:09	4
北京大学人民医院	我是怀孕7个多月的孕妇，其实很不想写这些东西，但是实在不想其它孕妇也受一样得罪，我是其他医院建档产检有一个小问题被迫转诊人民医院来复查，第一次来人民的产科，感觉人太乱了，这其实都不重要，虽然疫情期间没有秩序可能人家忙没有办法，但是来医院是来看病的，我反反复复跑了好几趟加特需号，开b超，来了发现有很多姐妹也是转诊过来都需要加上特需号才能看，加完特需300块钱我以为就能看上了，结果我还要等1周，那就等吧，怀孕确实很害怕医生吓唬，终于等到检查日，先是做b超，我丝毫没有感觉到这个b超跟我之前做的有任何区别，也不明白特需专家300是干什么用的，我想着反正钱花了就花了吧，终于做完检查告诉我去挂专家号才能给看，当天已经是下午我一个孕妇又反复跑了几趟去挂号，护士不管，医生很冷漠的告诉我加不了，态度非常恶劣，我想那我就看个结果哟挂不上专家我可以挂个普通吧，结果告诉我普通号不给看，当时我真是想骂街，结果就是…	点小评8492380747	2022-11-24 17:07:13	1
北京大学人民医院	吃鱼卡鱼刺了嗓子。。。[流泪][流泪][流泪] 那个难受，当前的情况，很多医院急诊都不开。 如鲠在喉真是太难受啊 咽口水都是要命[心碎] 后来，朋友圈、微信群，大家也给了好多建议[糖果] 搜到人民医院正好开了急诊[双手合十] 真是救命啊 赶紧驱车前往，还好比较顺利。 三楼耳鼻喉，自己拽着舌头大夫一顿操作。 救于水火[拥抱]	雷leii靐䨻	2022-12-12 00:14:41	5
北京大学人民医院	老牌的北京医院，最大的优点就是好挂号。科室有好有坏，需要自己鉴别。呼吸内科很牛，但是呼吸与睡眠和呼吸内科不是一个科室，医生的素质堪忧。没有挂上呼吸内科的号，看了两次呼吸与睡眠，咳的更厉害了….我也是无语，这个科室就属于垃圾科室了。尤其是这个丁医生，满嘴跑火车，及其不负责任，完全就是混日子的，真的需要看病的千万别分到这个医生手里，病情完全耽误了。	点小评2476450283	2022-12-26 22:03:40	5
北京大学人民医院	大家都在疯狂备药，昨天我也去了北大人民医院，无需扫任何码，随便出入，取消了验了三年的码和核酸，要戴N95口罩，上午没号，挂了下午呼吸科的最后一号。 下午二点多到了医院，自助挂号机很多人，去了门诊楼外面南侧的呼吸科，二楼好多人，间隔而坐，我一看离我的号还远着呢，就站在二楼和三楼的楼梯口，正好有窗户，这一等二个多小时，感冒、发烧、止咳的药都没有了，只有连花清瘟，感冒清热颗粒，大夫态度挺好，说过几天会有，这几天80-90%都是来开备用药的。 门诊大厅里哪哪都是人，交费排队，等药一个多小时，耗了一下午开来五盒药……	香雪	2022-12-10 15:54:19	4
北京大学人民医院	近期长去复检的，看病的医院。 医院整体还不错，大夫啥的也很和蔼，取药的地方可以扫码免费领取环保袋装药这点还是很好的，门口取号的地方会有人告知怎么使用机子啥的，服务什么的没啥问题。 但是比较郁闷的是科室会动不动换地方，这个就算了，抽血居然也换地方了。。。。。能不能相对检查的区域固定一下。。。。。。	爱吃肉的兔子	2022-12-23 10:21:46	4
北京大学人民医院	这个医院的专家的态度看他当天的心情…问一句多久可能复发，来一句我又不是神仙怎么知道………住院的时候有个护士和住院医态度也差，本来生病心情就差还生一肚子气，可能是因为大医院干久了心态不好了？这次看完病再也不来这了	点小评0411840664	2022-12-26 15:59:59	3
北京大学人民医院	疫情闹的那会儿，人民医院都没啥人了，这刚过元旦，呼啦啦人又上来了。停车排老长的队伍，好在医院西北的十字路口有个私人管理的停车场，相对好停一点，不过十点以后去可能也没地方。 十月十一月北京司美紧张，人民医院据说没货，跑了两次安贞开药，这不事先咨询一下，说司美上货了，2023开年第一天就兴冲冲跑过来开药，发现依旧人山人海。不过内分泌科居然没人排队，到这里就看上了。倒是等待药房抓药等了二十分钟。	威震天下虎先生	2023-01-03 14:35:32	5
北京大学人民医院	阳康期间被各种专家的意见整花眼了。这两天上班后可能有点累，没休息好，心跳有点快，咨询了一个医生朋友说建议去医院看看，排除心肌炎。遂直奔人民医院。医疗高峰期已过，急诊虽然人不少，但还行，排队2小时搞定，查了心肌酶谱、心电图，交流了近段时间的身体状况，医生很年轻也很专业，说我这种情况就是休养，不用吃药，啥药也没开就让我走了。看来是被专家整焦虑了，手机总被心肌炎刷屏。。	巧克力面包	2023-01-28 21:38:44	5
北京大学人民医院	人民医院爱人民 效果： 专家真的非常敬业。[抱拳][抱拳][抱拳]人民的好医生，治病救人真心付出 环境： 医院环境是一流的管理 服务： 服务态度非常好[强][强]不愧是人民的医院。非常感谢专家的指导	山河无恙食旅相伴13419	2023-01-30 12:35:16	5
北京大学人民医院	医院肯定都是人满为患的，不过不知道是不是我没找对还是怎么的，地下停车场不能直通到门诊楼，要从外面绕一下，好像是在风口，我去的那天觉得风好大[撇嘴] 目前不知道是不是因为疫情的缘故 觉得还挺好挂号的，免疫科和内分泌科都有专门的妊娠专病门诊，这点觉得很专业	heArtS	2023-01-06 22:52:47	5
北京大学人民医院	孩子16天的时候，查出左眼视网膜溢出，当时真的晴天霹雳，不知道怎么办才好，大夫建议3个医院，同仁一个专家团队，北大人民梁建宏，或者去上海一个医院 上海太遥远，同仁挂不上，所以选择梁建宏大夫 ———————————— 挂号： 孩子还小，挂号需要去医院直接挂，不能网上挂号，我们是提前一天让家人去，然后早起去挂的 ：专家号（特需）500 需要去了办就诊卡，挂号，缴费，取号，然后4楼分诊，专家在5楼看病，1到2个专家一个屋子，梁在23诊室 去了先和助理沟通，需要在走廊自助机买个小病历本，5毛钱，然后回去找助理登记病情，同时，开散瞳药，麻药，缴费后，取药单子上写着你在几号窗口取药，楼下1楼大厅在指定窗口拿就行，我们是5号（大门进口右手），大屏幕上显示名字了就可以过去拿了 ————————————— ：散瞳 好像是五分还是十分钟一次，点6次，点好了让助理看，然后点麻药，等梁大夫眼底检查 专家大概10…	匿名用户	2023-01-01 16:47:02	4
北京大学人民医院	北京大学人民医院创建于1918年，是中国人自行筹资建设和管理的第一家综合性西医医院，最初命名为“北京中央医院”，中国现代医学先驱伍连德博士任首任院长。 经过一个世纪的发展现已成为集医疗、教学、科研为一体的现代化综合性三级甲等医院，是国家卫生健康委员会委管医院，北京大学附属医院，北京大学第二临床医学院。 人民医院在北京有西直门，白塔寺和通州三个院区。人民医院有自己的APP可以在手机上预约挂号，在医院做的检查结果都能在APP上查到，非常方便。	京味儿脸谱	2023-01-18 16:03:22	4
北京大学人民医院	好久没有去北京大学人民医院了，发现好多变化。提前预约挂号，到医院可以用自助机取号比较便捷。医生开完检查单要先去医院大门旁边平房预约一下具体的检查时间，现在的人不算多，彩超上午开的检查基本上当天上午就能预约做上。这是比较好的，之前彩超最好的也要下午才能坐上。预约完彩超时间，做检查的时候要去医技楼，一进楼先在门口分诊，再去指定地点做检查。抽血要去门诊楼东边的平房里取号后等着叫号抽血。	DaiDai	2023-02-04 19:40:03	5
北京大学人民医院	1.前半年为了减体重，中午吃过量的肉，晚上不吃饭策略，导致血脂偏高异常。吃了一个月中药+叶酸效果有限。在这里吃了一个月他汀，LDL大幅变低[惊讶] 2.睡眠监测中心的伍医生特别细心讲解、接线，悉心照顾。遗憾的是醒来在地上遇到图3。 3.某医生春节后下午1点该上班，忘了。	饭协日报	2023-02-03 18:17:11	5
北京大学人民医院	好多年没来人民医院，发现不少变化。 一是就医环境好多了，尤其是门诊大厅； 二是服务有改善，设立的“医院大使”巡回帮助解决病患问题； 三是挂号容易些了，原来的app挂号正在改用微信公众号挂号，更容易操作，我就是用公众号挂上了专家号。 当下的问题是：用公众号挂号，如果没有将医保卡与之关联，会扣掉挂号全款。经询问需要到东门內“门诊办卡处”排队办理公众号与医保卡的关联及退款手续，比较麻烦。如果在公众号上加以完善，避免许多人因此耽误时间精力岂不更好？ 到人民医院是治疗顽固的肾及输尿管结石，因为不适合手术，选择体外碎石，而人民医院是北京进行此种治疗的第一家，治疗过二万例病人，好大夫网上评价数也是居首。挂了泌尿科赫主任医师的号，预约去人民医院白塔寺分部的碎石中心治疗，希望能够一举除掉难缠的结石。 因为若干年前，人民医院的急诊曾救过我的命，所以总是心存感激，给五星好评也有感情因素吧！	大蟑	2023-02-17 14:04:56	5
北京大学人民医院	真是有啥别有病，没啥别没钱，后遗症真是层出不穷，过年前后一直胃不舒服，吃点东西就胃胀，现在医院人比年底那会少了一些了，抽血地方也换到东侧外面了，进来要先自助扫验血单子取号，但是没人引导，抽血里面地方很窄，比较混乱，希望有人引导下。	爱吃车厘子	2023-02-03 13:30:11	4
北京大学人民医院	来拔牙 强烈推荐李智大夫 拔牙技术也太好了吧！！！	铁头	2023-02-11 12:43:09	4
北京大学人民医院	北京大学人民医院有三个院区，西直门立交桥西南角和白塔寺的两个是老院区，通州区的是新建的分院。 西直门的人民医院有综合门诊楼、急诊楼、儿科门诊楼等等。 北京大学人民医院始建于1918年，取名“中央医院”。 北京大学人民医院有很多特色专科，优势医疗技术，所以吸引了来自全国各地的病人来院就诊。 缴费十几个窗口，但仍要排队很长时间[捂脸]。 tips：就诊顺序不是按预约号的顺序，是按分诊顺序。	无事忙	2023-02-26 07:27:16	4
北京大学人民医院	北京大学人民医院永远人山人海。 眼科特需门诊，门诊门口机器取号，进门诊大楼直走是电梯，人太多了，四个电梯到达楼层都不一样。体力好的建议右转走楼梯。 先到四层分诊台，登记，测视力，然后从左侧前行右转去测眼压，然后去五层找到对应的诊室，排队等医生叫，通常会散瞳然后去拍照片，缴费，去四层拍照，等片子出来再回五层诊室，再排队，这次就可以见到你挂号的主治医师了。 然后就是听医嘱，缴费、取药… 说实在的，这一套走下来，对看眼睛的病人太不友好了，每次都散瞳每次都一片朦胧，一个人艰难，最好由家属陪同。 北京大学人民医院 位于：西城区展览路街道西直门南大街11号 2023-2-21 手机随拍©®™	辛Hsin	2023-02-27 18:37:34	4
北京大学人民医院	老牌医院了，但是真的感觉一般。医院最近又装修又改系统。抽血和注射移到了大门诊楼外的北侧，一排平房，面积不大。医院的app停用了，改为微信公众号。先前绑定的卡还得重新绑定，里面很奇怪棒了其他人。看病哪怕是专家号，基本也是等的时间远远大于看病的时间。	没有忌口	2023-02-23 09:12:14	3
北京大学人民医院	＃LJ点评＃ 以前没有觉得普通门诊和专家区别这么大，直到来了这家医院。 普通门诊确实量挺大，一个上午一个医生可以看至少30个病人吧。每个病人不超过5分钟的节奏，多问一句，医生都不想回答。很草率，不愿意多听病人多说一句病情，就自己开诊断证明和治疗方案。	一起搞钱鸭	2023-02-10 15:44:07	3
北京大学人民医院	都是挤在门口，插队不按照叫号加塞，非常恶心，半天不叫号，现在这素质。需要守规矩的患者来监督患者加塞太严重了。希望医院和护士管理下。	匿名用户	2023-02-23 15:42:46	2
北京大学人民医院	因为是替外地老家亲人咨询，所以不知道流程，用自己的医保卡挂了号，医生很亲切的告知这样不行，让我去一楼的窗口先把用我的医保卡挂的号退掉，然后再用亲人的身份证新建个卡，她给我加了个号，但是在一层退号跟新建卡的窗口，遇到了奇葩工作人员，质问我年纪轻轻的为什么不去自助机上操作，为什么要来窗口排队，我解释说不知道自助机上可以办理，窗口工作人员不依不饶的大声吼叫，我这里是给老年人服务的地方，一边吼叫一边帮我办理了退号跟新建卡，告诉我退号的钱原路返回，我至今没有收到退号的钱。真的不理解北京首都，这么大的三甲医院，怎么会有这样素质低下的服务人员，他们的领导就现在旁边一直看热闹，没有说一句话……对我一个年轻人都是这样的态度，对行动缓慢不会用智能手机没有家人陪伴的那些老年人就只能用惨不忍睹来形容了。	点小评8542391335	2023-02-14 10:30:25	1
北京大学人民医院	医疗流程极其复杂且冗余、效率低的一个医院。正常人在这看病都能跑的累死。 首先，如果没来过这就诊的患者 用小程序挂号只能挂到 “自费”。就算我有北京医保，但是仅仅因为没来过此医院就诊，就会差生一系列麻烦。 其次，退号、退费在这个医院也费劲，你约了核磁检查，如果退掉、就要先找医生签字退掉（同时你还要拿着发票、不仅仅是底方），再去退预约的地方重新排队退掉检查、再去另一个地方重新排队退掉费用。 所以等于你要排至少三次队 交涉至少三次 为了干一件事。 效率及其低下。连锁反应就是各个部门各个环节的工作人员也是各种吵架	匿名用户	2023-02-20 00:05:41	1
北京大学人民医院	北京大学人民医院，在二环路西直门桥边，从北二环过去要注意，出主路出口右转穿过辅路，不然要绕很久。医院地下车位不多，不想排队的话建议8点以前到。医院的设备很先进，挂号、缴费、取药基本都是电子化，针对老年人还开通了现金窗口，很人性化。	食饿不赦	2023-03-05 09:26:12	5
北京大学人民医院	环境: 医院能有啥环境，干净整洁，挺好的吧 效果: 之前有病血压180经过一周检查现在换药了90-120了，哥们我难受爬进的医院查一晚上直接xia了病危二次告诉我急性胰腺炎血糖86酮中毒4+经过20天 icu各种精心照料和我自己的努力奋发我出了医院哈哈哈哈哈哈 服务: 服务都很努力	吃肉就是比吃菜香	2023-03-05 18:01:36	5
北京大学人民医院	周末挂了个北大人民医院的号来做检查，虽然老牌医院设施设备比较陈旧，但是北大系医院的医生水平还是普遍高的。 一定要早点来，来晚了人真是超级多，各种排队。 医院停车位比较紧张，附近有几个公共停车场，离得很近，如果开车来可以停在外面，其实会更加节省时间。	吃吃吃就知道吃	2023-03-07 08:50:33	4
北京大学人民医院	真的太多太多太多人了，我昏‍，疫情过后全国各地人都来北京看病了 真的好拥挤，好不容易排上号，各种项目缴费都要排队，真的好累好低效[吐]我哭了 但是大部分护士医生态度比较好，少部分例如医技楼前台护士态度比较差	匿名用户	2023-03-09 10:31:43	4
北京大学人民医院	孕期检查一直在人民医院，前期一直挂的普通门诊，那个态度简直了，每次产检就几分钟草草了事，问点什么问题就是去看小红书啊，我好像在小红书上挂号了似的。 后来我就挂了产科的专家门诊：张超大夫。 态度真的不一样，张超大夫特别温柔可亲，面对新手妈妈的一推问题也是耐心解答。每次做完胎动，张超大夫都会扶我起来。 产检排队跟其他孕妇聊天，大家对张超大夫的医术也是一致好评，值得信赖。由于一直是臀位，只能剖了，也是张超大夫主刀，后面来换药的大夫，都在说我的刀口缝合一流美观。 对住院部的大夫和护士，简直无力吐槽。 剖腹产住院3天，加上前期住院检查是两天，一共在医院住了5天。 护工和家属陪护是二选一。手术完才可以家属陪护。我是首选了家属，我老公在医院陪护我两天，照顾我和宝宝。家属陪护，心情也不一样，更加随意。但是新手爸爸在照顾娃方面还是有些麻爪，没有经验，因为当你不会带娃时，护士大夫根本不理你，说什么，你不能总…	Nolan	2023-03-02 11:18:34	3
北京大学人民医院	就没去过这么差的医院，咨询台问个路，人家工作人员低着头都不看你一眼举起个牌，再问点什么一句话也不会说，你们是找的哑巴吗？ 进电梯自己按了层数，还被电梯里看电梯的把手打了，人家说“我们专用的电梯，不让外人按”，那我进电梯的时候你怎么不张嘴问我去几层啊，站那歪歪唧唧的。 候诊的时候，有个岁数大的阿姨问分诊台的工作人员，旁边能不能缴费，工作人员说：“你看那有人吗？没人你怎么缴啊？”，你们说句让人家去机器上交就这么难是嘛，这么多医院怎么就你们医院的人高贵啊	匿名用户	2023-03-04 15:21:34	1
北京大学人民医院	把医院就诊的点评上来分享推荐下，人民医院的专家号真是赞 环境: 人民医院西直门院区很方便，院外自助系统，续约等更新的很好了，而且门诊楼、住院部、急诊部都不远。人多是肯定的了！诊室外有座位 服务: 有什么询问医护人员都会告知，专家号源挂满了还可以找他加号也自助机交费取号就行 效果: 挂的皮科知名专家的，这个季节容易过敏看皮肤病的人特别多，专家检查仔细耐心，方案合理讲解清晰，诊断开药有效，家人感染的脚肿，明显消肿状态不疼了，吃和涂的药还有中药成分，中西医结合疗效好[鼓掌] 推荐大家在微信“北京大学人民医院服务号”挂号	丸啵啵	2023-04-01 17:24:21	5
北京大学人民医院	我的智齿经常发炎，因而慢慢形成龋齿，坏了一个大洞，因为疫情耽误了三年，经常吃消炎药维持！曾经去了几个医院看，医生都说不好拔，开点消炎药漱口水了事！今天我抱着试试看的心态，去北大人民医院挂了肖莎医生的号，肖医生太好了，一点都不推脱，给我拍了牙片后，马上动手给我拔牙，我的智齿横着长，还有个洞，非常不好拔，当时医生有点头晕，说低血糖了，但还是坚持着细心耐心的专注拔牙，干净利落的帮我拔掉了智齿，拔牙全程无疼痛。我特别感动，医生身体不舒服还坚持工作，帮我拔牙，困扰我多年的智齿终于拔掉了！肖莎医生真是个医术精湛，有担当有责任心的好医生，在此表示感谢！	匿名用户	2023-04-18 16:46:48	5
北京大学人民医院	北京三甲医院的知名专家和教授号难挂号啊..还好找了个给挂上了。[擦汗]	喜欢吃喝玩乐的小99	2023-04-01 10:58:13	5
北京大学人民医院	北京大学人民医院西直门院区有门诊楼紧邻西二环，东门；住院楼紧邻西直门外南路，北门；急诊楼紧邻北礼士路，西门。还有医技楼、制剂楼等。儿科门诊在门诊楼外南侧。 人民医院专家门诊看一次就可以继续预约，医生开预约单，保证可以挂上专家号。 人民医院西直门院区位于西直门立交桥西南角。三个门只有西门好停车。建议乘坐地铁2、4、13号线，西直门站，6号线车公庄站。	CHANEL	2023-04-21 16:14:31	5
北京大学人民医院	交通方便公交地铁都到。 环境: 候诊区域等候的人很多，座位少。 服务: 医生护士态度很好。 打印发票的地方，有的工作人员态度不是很好，不耐烦。 效果: 医生开的检查单，在等着做各项检查。没有开药谈不出效果如何！ 这个医院挂号还是挺方便的。我是在网上挂的号。	Yuki酱	2023-04-20 14:36:40	4
北京大学人民医院	胆红素高，总是找不到原因，偶然知道这里有胆红素升高门诊，就挂了武楠副主任的号。 诊室在的呼吸楼，三层小楼，楼道狭窄，靠窗一侧有椅子，但椅子明显不够用，站着的人走来走去。 武主任说需要排查，采血五管。采血的护士是个大姐，京腔京韵，我看胸前带着个临时胸牌，就问了句，护士大姐调侃道，不是技术不行吗，如果觉得我不够资格，马上换个够资格的。语速快，说的不假思索，却春风化雨，一点不觉得噎人[捂脸]但说话的同时，护士大姐已经把针扎进去了，又快又稳，丝毫不拖泥带水，针的位置在胳膊偏外侧，一点没有痛感，换管时行云流水，技术真是牛！ 这大姐说，即将退休了，站好最后一班岗。 报告出来了，没什么问题，五一后再去找武主任复诊。	浪淘沙三岁半	2023-04-28 18:49:20	3
北京大学人民医院	考虑了很久要不要做评价，想了想还是决定写一下我的感受。陪家人来人民医院看过很多次眼科了，首先认可其医院的医疗资质和医生水平，很专业。但是眼科分诊台测视力感觉非常敷衍，不到一个月的几次视力测试能从1.2差到0.6。我是陪我母亲来的，看着我母亲测的视力，连我这样的非医疗领域的人都觉得判断的结果非常轻率。（已经附图列出来就诊时间和视力的测试结果，大家也能看出这非常草率的结果以及差距）。看眼科的老人居多，难免的会有在看视力表的时候有反应慢的情况，但这样的因为年老身体机能带来的反应慢不应该是分诊台护士轻易评估视力的因素。我非常理解在人满为患的医院，医院方的压力，也知道医院工作人员的不易，但是作为病人，我们选择去相信医院的权威，而不是心里产生的质疑和失望。有没有想过，一个敷衍的视力测试出来的结果会让病人本来因为眼疾而痛苦的内心更加上一层不安，而这样的检测数据还恰恰是来源于医院。 这个世界对老人是不友…	匿名用户	2023-04-25 20:00:55	2
北京大学人民医院	[商户]商户环境： 环境没什么特别的，这种比较大的医院环境都挺好的 [服务]商户服务： 这个就要重点说一说了，可以看看我拍照的图片，这一年里家人也没少生病，基本上哪个医院也都去，但是提供袋子的应该是只有这一家，而且袋子是免费的这个对于我们消费者来说是非常非常贴心的事情，而且还很方便，主要是这一件事情做到了人民群众的心里，一定要点赞，好评！而且也非常卫生环保。还有就是他这边取药也很方便，在自助机器上交完钱以后直接就分配了取药窗口，不用像其他医院一样，需要收方之后再去发药，这样子就减少了一步还是很方便的。 [医生]专业度： 医生的专业度也很高，我们挂的师傅主任医师还是很专业的	艾莉	2023-05-05 16:16:18	5
北京大学人民医院	第一次感受人民医院这么安静的时候，时间仿佛静止了，脑海中浮现出很多陪家人或自己在这里看病排队的画面。能约在晚上做检查真是太舒服了，不到5分钟就结束了，做了个CT，两天后取结果，要是以后检查都能约晚上就好了。	慢吞吞	2023-05-10 23:17:39	5
北京大学人民医院	建议乘坐公共交通工具前往，医院距离汽车站和地铁站都不远。人民医院有很多自助机，可以自行缴费、挂号、取号、预约检查和打印结果，并且配备人员协助使用和处理问题。做放射检查的速度也很快，基本上预约的时间都能按时做检查。	Johnsonbj	2023-05-18 18:13:51	5
北京大学人民医院	北京医保看病流程～希望给大家一个大概的参考 1⃣️首先从医院app或者114等其他平台挂号 2⃣️进大门右手有一个小厅，可以用机器取号，选择医保就医后插入医保卡，就可以看到自己预约的号，取完就是图一的纸 3⃣️来到科室地址所在楼层后，刷纸上条形码报道❗️一定别忘了！ 报道之后就可以等待广播通知叫号啦，诊台护士也很温柔耐心～ [流汗]普通门诊的大夫水平有点无语，问东答西，想知道的问不出来，看了看鼻子和嘴就完事了，随便开了点药[叹气]	小饼吃饱饱了吗	2023-05-09 22:21:41	4
北京大学人民医院	产后42天盆底肌复查→人民医院全自费 各大医院对于盆底肌是否走社保报销，都不一样 在老公亲自跑了多家医院了解盆底肌修复是否走社保报销总结如下： ✔️朝阳医院：盆底肌走医保，没有腹直肌修复 因为同事在这家医院生的娃，盆底肌自己花了1000，社保走了1000 ✔️友谊医院：友谊一层问讯处差评，康复科好评，42天之内复查开疗程，盆底肌可报销，超过42天就是自费 ✔️️所有的妇幼都可以报销盆底肌❗️海淀妇幼除外 西城妇幼：盆底肌报销，腹直肌报销，腹直肌需要自己买机器 ✔️航天医院：盆底肌自费 ❌301全差评：咨询态度极差，拽个p啊 人民医院盆底肌挂号实在太难了，挂了3次才抢到号，去了也不是按照挂号顺序看的，而且先来后到在门口排队，测试做评估，我的结果是超差，大夫说最少做两个疗程，再加上日常打喷嚏漏尿，所以我就先做了一个疗程，1980（10次），另外还要去医院对面的药店买盆底肌治疗头和电极片一共：…	Nolan	2023-05-02 11:04:10	3
北京大学人民医院	特别垃圾的不负责任的医院。各位千万别去！！！！特别糟糕的体验。互相踢皮球，最后看了一天，您猜怎么着。早早化验完的单子很晚才让拿，白白拖延大量时间。拿着的单子，医生不会看又让去别的诊室。看完之后，药房又早早就下班了。一点小毛病，折腾一整天。一个个都跟大爷一样，病人是您孙子么，什么玩意！	匿名用户	2023-05-07 18:18:11	1
北京大学人民医院	[服务]商户服务:环境不算很好，毕竟是老医院，但是产科医生都很不错，服务好技术也很好，刚刚在人民医院生产完，除了没有剖上，其他都挺好，感谢我的产科医生尹主任，技术高超，虽然没有见过，但是很感谢她，因为她，我和孩子平平安安。 [医生]专业度: 医生技术都很专业，人民医院医生技术都值得信赖	小汐	2023-06-13 11:52:15	5
北京大学人民医院	[服务]商户服务： 很多项目都可以自动化，在机器上办理了，比如说预约检查，挂号缴费更不用说了，开发票也可以在机器上完成，非常的方便，只有那些需要修改时间的项目还需要排队 [医生]专业度： 检查专业 已经来了26次了 交通也方便	Umbrella	2023-06-10 11:03:15	4
北京大学人民医院	太差劲了，去看腰，拍了x光，照着医院机器提示的步骤打印，印出来的却不是我的（我回家才发现，是一位72岁老人的）医生看完错误的片子和我说没什么事，开了药回去吃，我的到现在都没有好，已经换医院了。我确实没什么看病经验，去医院的次数比较少，但我取x光胶片是按照步骤的，出片错了就算了，医生也不仔细看，我和胶片上的错误年龄明显不一样。真的太差劲了	哈哈哈	2023-06-11 22:10:13	2
北京大学人民医院	每次特殊病排队都半小时起，医院能不能优化一下	x倾听日出x	2023-06-04 10:39:19	1
北京大学人民医院	急诊刷新了我对三甲医院的认知。问收费的人在哪打针用手一指不告诉先取药。打针时候大夫说得先取药。问创伤骨科大夫说在一楼，到一楼没有又回三楼，原来就在三楼取药。大夫不知道在哪取药见过吗？我就是不爱较真，爱较真就找院长投诉了。 人民医院现在管理太差。所有人都像阳了，懒得跟你多说一句话，对待工作不负责任。昨天刚去北医三院，比北医三院差多了。	点小评8966945012	2023-06-11 12:25:12	1
复旦大学附属眼耳鼻喉科医院	以此纪念我完成了住院跨年成就✌	waiting	2018-01-07 17:50:15	5
复旦大学附属眼耳鼻喉科医院	这家医院离几个地铁站都有一段距离，专科医院，就两个科：眼科和五官科，也不用预检，直接去挂号说看什么就好。下午挂号进去看五官科，发现前面有两百多号，门诊大厅人都坐满了。好在有饮用水供应。普通门诊、急诊看了几次，共遇到三个医生，两个水平还行，一个水平略差。不过一个水平最好的医生也不看前次医生开了散利痛给我，又开了好多西乐葆给我，都是祛痛消炎的，剩下了好多，浪费啊	brightd	2018-01-20 11:42:07	5
复旦大学附属眼耳鼻喉科医院	7点多到 门口排队等放进去 队伍来回很长很长 好几个保安维持秩序 总有黄牛和***的见缝插针地插队 基本都会被保安赶出来 进门一楼普通门诊专家门诊的挂号队伍已经挤满了整个一楼 我们直接上的5楼挂特需 特需排队也很长了 现在特需人也好多好多 自费450多感觉都不算什么钱了 护士台8点不到开始工作 效率蛮快的 排的某位专家20几号 10点多就能看到 至于效果怎样 现在还不好说 在某两个市级医院做了n个检查住了两次院都不能确诊 其他医院做的检查五官科医院都不认的 不过还好这里的专家凭经验 做了一个项目的检查就能基本确诊 目前还在疗程中 总体感觉比以前好了	不要找到我靴靴	2018-01-11 14:18:43	4
复旦大学附属眼耳鼻喉科医院	地理位置在上海是超一流的。医院显得有点小旧挤。但是医院专业化是一级的，理念也较先进，有很多自助系统，而且都有自愿者在一旁指导服务，可以支付宝和微信支付，机器自助不用排队，一楼自助打印发票，非常便捷。做鼻内镜的医师动作娴熟，态度好，赞一个。	Daisyzoe	2018-01-11 17:35:56	4
复旦大学附属眼耳鼻喉科医院	上上下下的选择，为什么呢？因为白内障的关系再次来医院复诊，手术前要做术前检查，然后就二楼四楼一楼九号楼，来回的跑。全国第一的五官科医院，真的需要推倒重建了。应该算三级医院中门诊设施最不灵的医院了。没有明确的检查的指示流程，有的检查要拿号。有的检查人工站着排队，有的检查二楼预约四楼拿号。还好目前我还没瞎，腿脚还灵活，否则真要是半瞎或大半瞎在年纪超级大，还是不要来看门诊，直接挂号住院。不过住院也不容易，医生说住院开刀要等几个月。这么多人都哪儿来的，就是网上挂个专家号已经排到春节前了。门口黄牛大哥大姐在兜售专家号，真是有需求才会有市场。估计要挂上专家号，还是黄牛大哥大姐比网络挂号更靠谱，都不需要等。	七彩梦圆	2018-01-12 15:18:24	4
复旦大学附属眼耳鼻喉科医院	人非常得多，5:00多就开始排长队，设施远不如一些二级医院，到处人手都匮乏，到现在还是人工叫号，门诊环境嘈杂，住院环境比较拥挤，条件尚可，医生忙到极点，没时间解释，工作环境比较差，手术时间很快，技术很不错。	dokie	2018-01-19 15:04:37	4
复旦大学附属眼耳鼻喉科医院	人非常的多，离地铁站比较远，不方便！环境一般！下午一点多到，已经排到50多号，医生刚看好，去吃饭了！等了大概2个小时左右，才轮到！医生很不错，很耐心的！门口有支付宝，微信二维码，扫码可以关注挂号，以后会方便点！	緋紅v女巫	2018-01-21 16:39:39	4
复旦大学附属眼耳鼻喉科医院	右眼不小心进了异物 挂了周日眼科急诊 也有医生值班 手法不错 医务人员态度虽然一般般 但是对于我们求诊者来说 能解决实际问题才是最重要的	一飞冲天的腰果果	2018-01-28 21:15:47	4
复旦大学附属眼耳鼻喉科医院	真的是要看医生的，看个鼻子嗓子约了几个专家，有些还蛮负责的，有些病情还没说完药都开好了，一种药一开就是四盒最大量，回来吃还没啥用！看见一对父子说是给孩子看鼻子拍片医生给写的胸，结果拍不成，拉个孩子上上下下跑了好几趟，护士台的护士一会给人家指到这二，一会给人家指到那里，不负责就在那里翻白眼儿，后来人家爸爸生气了，好像听是一个姓施的大夫，就这责任心也是醉了！	点小评3279431852	2018-01-22 14:48:21	3
复旦大学附属眼耳鼻喉科医院	为了买个安心，大周末的五个小时奔波，96块钱的挂号费，就等来医生一句话。 感觉真坑爹啊！ 不过这个医院给人的感觉没有一般医院那种科技感，反而更像大户人家的老房子，里面的人也是彬彬有礼的，排队也存在医院的通病，医生并不按照叫的号看病，有的时候医生看病的时候，叫号系统已经叫到后面好几个号了。 还有一些不问原因直接插队闯进去的……无语	小溪tina	2018-01-23 18:17:13	3
复旦大学附属眼耳鼻喉科医院	有自助挂号机。一个是提醒大家，周六没有普通门诊，全都是专家号，挂号费100上下。 普通门诊只有周一到周五有。 普通门诊只有周一到周五有。 普通门诊只有周一到周五有。 还有一个即使你付了96元看了个专家，其实也就看2分钟最多了。速度之快连之前的症状都表示不必听了，不愧是专家啊。 最后候诊区太小，位置很脏，不象3甲医院，很有80年代大锅饭的感觉。怀旧之旅啊	meaning	2018-01-12 17:02:33	2
复旦大学附属眼耳鼻喉科医院	论专业度和设备及权威性这家肯定排第一，不过建议专家门诊。普通门诊么要么你有熟人带进去，否则小医生们都吊到不行，从不会抬头正眼看你，粗粗看一下开了药就立马赶你走，多问一句都会换来一脸嫌弃，永远是秋风扫落叶的态度。也不知道吊个啥，你是权威啦。。一号难求啦。。还路漫漫呢。	火焰喵喵	2018-01-25 10:23:12	2
复旦大学附属眼耳鼻喉科医院	喉鼻科医院整一个流水操作平台，看喉咙的，一排男男女女仰着头坐在走廊里（我纳闷你们都在干嘛～原来是口含一嘴麻药，再集体吐掉[闭嘴] 一哥们因为低头看手机就挨训了[嘘]），看眼睛的人啪啪满，空气很差，就那几个位子，最特别的风景线非护士台莫属，个个脸色比后妈还难看。。。[疑问]好多老人家眼睛不好听力不好反应慢点，侬就不能耐心点啊，啧啧啧，这风气弄得本来就楼层低的就医环境更加烦闷急躁！[敲打] 这一颗心（因为没有0颗星）是专门给门诊大楼4楼预约台的中年护士～23号房间门口那个发号的护士，你的人生就只有你守着的那张破桌子那么宽，要珍惜啊！	shuizhulf	2018-01-02 17:30:46	1
复旦大学附属眼耳鼻喉科医院	人多的像菜市场，排队三小时，看病三分钟	克劳德拽根	2018-01-14 21:55:45	1
复旦大学附属眼耳鼻喉科医院	患了鼻炎去了医院三次，每次看病时间都特别的短，还不等病人把话说完	Weixin_7140933922	2018-01-18 16:09:41	1
复旦大学附属眼耳鼻喉科医院	晚上来的急症，医护人员都很nice，应该是过年的关系吧，所以人很少很少。 一个男医生非常耐心的小朋友看耳朵，我们小朋友在他的引导下一点都不怕，蛮感谢的。 白天没来过，但估计每个医院都一样～ 附近停车是在前面的一条小路上的。医院体量不大。	keiko醬	2018-02-13 09:43:46	5
复旦大学附属眼耳鼻喉科医院	網上預約掛號，很方便 人挺多的，早上還是要早點去	eisiussrss	2018-02-16 19:04:43	5
复旦大学附属眼耳鼻喉科医院	只想说这是我经历的最挤的一天，而且都是小孩子跟他们挤有感觉很不厚道～医院不大、反正都是人吧，只能人工叫号也是蛮累的...	桑加	2018-02-11 08:19:39	4
复旦大学附属眼耳鼻喉科医院	很好很好很好！礼拜天一大早先是跑到福州路那边的医院，根本不开啊再打车去的另一家忘记了什么名字的医院也不开，询问下知道最近的开着的是耳鼻喉。找到之后都快十点了，但挂号看病都很顺利，虽然专家门诊号得自己出钱不走医保，但医生开的药很有用。咽喉炎和鼻炎都得到了很好的治疗，关键是周日能看不用请假，非常感谢！	元元爱看书	2018-02-16 14:05:38	4
复旦大学附属眼耳鼻喉科医院	过来看耳朵的。网上预约还算方便。 有些专家比较拽，有些和蔼可亲。 做检查这里非常专业。 遇到疑难杂症还是专科医院见多识广些。	子昂2007	2018-02-16 23:43:16	4
复旦大学附属眼耳鼻喉科医院	专科医院永远人满为患 早上10点半左右挂的号 只叫到400号 我是1376号 感觉没有五个小时是轮不到的	mmred	2018-02-23 13:10:53	4
复旦大学附属眼耳鼻喉科医院	提前网上预约的，到了之后等了半个小时，效率还是很高的，就是真的里面人山人海，空气很不好，医生看也只要1分钟没有耐心，毕竟一天下来医生也很累了而且需要抢单子赚钱，生病也没办法，但是五官科医院确实是老牌子值得信赖，外地人越来越多估计要90%以上了	唧唧歪歪	2018-02-24 13:31:40	4
复旦大学附属眼耳鼻喉科医院	每个医院的人永远都这么这么多，患者永远都不会分流。 医院地址还是蛮方便，离7号线常熟路站不远，出站走个10来分钟的样子，进门有咨询台也有志愿者服务。只是医院真的历史很老了，看上去可以被列入历史保护建筑的范围。 医院的环境和硬件真的很复古了，就是小时候来的医院的感觉，跟现代化改建过的真不能比。但是依然人满为患。 中午大概12:45到挂号1089号，去眼科4号就诊区。一看叫到1001号，下午13:15左右开始叫好，其实速度还可以。我到13:55的时候被叫到号了。看诊5分钟搞定，医生态度很好，但是还没等我看完，后面的患者就急吼吼的冲进来，完全不考虑之前的患者。所以不要一味的责怪医生或者医务人员服务不好（当然不负责任的医生也有）只是在指责医生之前请各位患者先自我检讨一下，你们个人的素质和行为是否值得获得尊重。	Karolinna	2018-02-08 00:08:59	3
复旦大学附属眼耳鼻喉科医院	这没啥好点评，三甲，春节期间小孩来取卡喉的鱼刺，其它医院节日期间还办不了，最好少来至不来医院！！！	大麦生活	2018-02-21 13:13:25	3
复旦大学附属眼耳鼻喉科医院	读了七年的中学就在永康路上，离五官科医院好近，以前的汾阳路很安静丝毫察觉不到医院的存在。不像现在，365天的忙碌，汾阳路再无宁静。 年前带宝宝去看下鼻子。之前感冒擤鼻涕的时候有过鼻血，有两次流的还挺多的，想做下常规检查。预料到五官科医院的人流量，提早在微医上预约了一个专家号，90多的挂号费。心想可以检查的仔细一点也避开门诊排长队。 先表扬一下门口一排自助挂号机，也有志愿者在旁边帮忙操作，非常方便快捷。 预约的7点半到8点，8点一到走道里都站满人，比去过的任何一家综合三家医院都要人多。。幸好专家号第三位，很快就到了。只是专家的看病过程让人失望，听好病因，看一下鼻腔，埋头开药，外用药如何用也不解释，我问一句答一句。能理解出鼻血一般没什么大问题无外乎鼻粘膜哦血管脆什么的，但是检查只是看一下鼻腔三秒钟，还是有点出乎意料。毕竟也是专家号啊。。。 高潮来了，开完药之后因为宝宝爸爸也会经常性流鼻血，我…	好吃懒做的咪	2018-02-22 11:28:54	2
复旦大学附属眼耳鼻喉科医院	这里的工作人员态度真的要多差 有多差！！！ 老清老早排队来挂号，排队拉的线混乱，也没有任何告示，顺着拉的线走，竟然被告知这头不是排队的。在对面，要重新排 还有早上所谓管秩序的保安，仗着自己所谓的“权利”～态度极其恶劣，凶的跟狗一样～对人群各种撕声吆喝，吊的不行 这种保安，真的一辈子只能做保安！！ ​	Stephanie	2018-02-23 20:45:33	1
复旦大学附属眼耳鼻喉科医院	人多，医院小，但是医生专业，认真，值得称赞	迷迷糊糊1986	2018-03-03 18:37:29	5
复旦大学附属眼耳鼻喉科医院	微医上预约的姚医生，好医院人都多，排队等候好久，轮上时差点就来不及了，医生也辛苦，没有助手，一个人，貌似我们等了一个下午，她厕所都没出来上过，问了门诊台的，说他们医生都不喝水的，辛苦辛苦	smilettz	2018-03-13 19:13:50	5
复旦大学附属眼耳鼻喉科医院	周一的医院也是人满为患，还好门诊大楼外有自助服务机，可以挂号、付款、打印发票。 只是看普通门诊的话，按系统叫号，应该也等不了多久。 我因为过号，服务台的护士让我随便进个诊室即可，整个流程在半小时内也就搞定了。 医生诊断的结果和之前曲阳医院看的不一样，我还是相信三甲的，态度也不错，有问必答。	60minutes	2018-03-12 15:10:19	4
复旦大学附属眼耳鼻喉科医院	上海五官科医院的总院。 据说看眼耳鼻喉非常专业，很多外地人看病都坐飞机来的。 可见口碑也是非常好的，门口都是挂号的黄牛。医院排队的人也是爆满，各种排队，挂号排队，缴费排队，拿药排队。不过现在缴费机直接支付宝支付很方便，省去了很多排队时间，还是很方便的。 附近不好停车，建议公共交通工具前往。提前网上挂号预约，及早排队。带好病人证件，不要耽误事情。	霸王花花花～	2018-03-18 00:22:19	4
复旦大学附属眼耳鼻喉科医院	去看朋友，不是去看病。大概是经过整治了，今非昔比，绕着医院周边兜了一圈，也没找到个花店或者蛋糕店、只能在大门右侧一个小店买了个水果篮。周围多出来很多吃饭的地方，老外也挺多的，路上看到医务人员拿着盒饭去宝庆路分部。曾经在里面取过鱼骨头，非常专业！	东东哦从	2018-03-24 20:41:31	4
复旦大学附属眼耳鼻喉科医院	看咽炎效果好的 医生很厉害的 能看好	e999999999	2018-04-08 08:54:18	5
复旦大学附属眼耳鼻喉科医院	大众点评真是万能的，给我带来很多方便。今天才知道点评上可以预约看病挂号，而且明细很清楚，不同医生专家的特长都有，方便我们选择就医。首次预约只需手机注册，输入就医者的姓名和身份证号码即可。注册预约成功都会告知：就诊费用；时间；就诊地点，还可以短信通知，这样非常的方便！	happy	2018-04-10 21:36:36	5
复旦大学附属眼耳鼻喉科医院	复旦大学附属眼耳鼻喉科医院<汾阳路总院﹥汾阳路83号(岳阳路)门诊：周一至周日9.00一16.30 上海眼耳鼻喉医院的管理不错，大厅里有11个挂号窗口。 医院门诊大楼分布清晰，一楼挂号，化验，取药。二楼眼科诊疗区，三楼耳鼻喉诊疗区，四楼是眼科，五官科的检查区，五楼高级门诊，分布的挺合理的。 医疗区的环境很干净，病房空间较大，卫生间里有淋浴房，供患者方便之用。 病区的墙上有入院，出院的详细介绍，还有病情的预防，治疗等解释清楚，医生，护士态度很好，很贴民心！	明明550	2018-04-27 17:16:01	5
复旦大学附属眼耳鼻喉科医院	汾阳路的五官科医院历史悠久，是一所专科医院。 家人在这里手术，周四看门诊，周五看了专家后就入院了，周一手术，周二出院。 医院的环境不错，院子里绿化很多，住院部的大厅挂着五颜六色的千纸鹤。 病房不大，每个人床头的显示屏可以查阅各种信息，很方便。	海豚湾的传说	2018-04-28 06:46:12	5
复旦大学附属眼耳鼻喉科医院	唉，好多年没来医院，现在看病真心好烦。 十点半到和我说号已经全部没了。 原来现在要一大早来抢，还是限额的。 最后医生给了我加号。 从小到大眼睛都是在眼耳喉鼻科看的，真心人山人海。 这次我来这里配个Rgp。 所以健康永远是第一啊。	卡西钮	2018-04-28 13:29:46	5
复旦大学附属眼耳鼻喉科医院	三甲医院永远是人山人海 下午排队挂号 不过有了信息化手段速度那是一个快 支付宝支付一秒完成 分享了新四大发明的成果和优越性 排队等号怎么着也要个把小时 好在医院周边配套齐全 找了家星爸爸打发时间 喝完热饮 再发发呆 差不多时间继续去候诊啰	9182凌	2018-04-19 14:13:34	4
复旦大学附属眼耳鼻喉科医院	半年来一次。记得N年前第一次来时，等待三小时看看三分钟。幸好现在有预约这功能。依旧架不住人流队伍排到了太原路。七点十分到的只能看见望不到头的队伍。。。挂号排队三十分钟，检查视力三十分钟，看病倒是因为预约五分钟就到了。今天的医生态度还可以。有时候想想，医患关系很容易搞好的嘛～顺便吐槽下，为什么近视要到宝庆路看啊！	大宇宙	2018-04-26 08:31:53	4
复旦大学附属眼耳鼻喉科医院	医院是专科医院 针对五官科的 每天都是人山人海 排队排死感觉 看病建议还是提前预约避免长时间等待 在他家做了耳前瘘管切除手术 全是小手术 但是还是住院3天 他家做手术需要提前预约 3月预约4月轮到 本周一住院周四一早出的院 开刀的是专家 医生 护士都不错 医院整体环境不错 因为用上海医保自己付的不多 整体不错	果汁喵喵	2018-04-27 19:55:04	4
复旦大学附属眼耳鼻喉科医院	在我的记忆中，这个医院一直是人满为患的，哈哈！曾经因为耳疾去他家看病，那时还是在老楼里，挂号的人就像蛇一样绕着整整一个上午全在排队，当时多亏遇到了一个热心的阿姨直接带我去了专家门诊，才算结束了长队。后来在专家的诊治下治愈了耳疾，为此，作为纪念也要写个点评，嘿嘿	狮子yys	2018-04-08 21:39:04	3
复旦大学附属眼耳鼻喉科医院	实在对保安太气愤了，预约了手术，免挂号直接来做的，结果进门的时候，因为是家属拿着手术单搀着病人进门，病人手中没有手术单，就不让病人进，呵呵。你们医院都是只让病人一个人来手术，不允许陪诊的？？	7兔的吃货论	2018-04-11 07:31:21	1
复旦大学附属眼耳鼻喉科医院	上午去挂了个下午的号，然后有事情耽误了时间就去做退号，到窗口竟然退不掉，说医生已经做过诊断不能退。根本没看过，医生竟然就给做了诊断，诊的是哪个鬼。现在医生都是这样操作的吗？作为一家口碑不错的医院，这口碑到底是哪里来的。气愤	喃喃丫咪	2018-04-23 14:54:30	1
复旦大学附属眼耳鼻喉科医院	陪亲戚去的医院 网上直接预约专家号 到了就能直接看病 很方便	陆地大鱼	2018-05-06 16:16:51	5
复旦大学附属眼耳鼻喉科医院	复旦大学附属眼、耳、鼻、喉科医院(汾阳路总院)上海汾阳路83号(岳阳路)。 复旦大学咐属眼耳鼻喉科医院建于1952年，是一所集眼拜和耳鼻喉科医疗、教学、科研为一体的三级医院，眼耳鼻喉科医院是上海市医保定点单位。 全国各地慕名而耒的患者数不胜数，早上挂号排起了长队，有预约专家门诊，周一早上是看病高峰，可以错峰看病，下午看病人较。 医院很大，六号楼的眼科病房很多，病房空间大，㔾生间有淋浴方便病人洗澡。医护人员态度很好，将出入院的情况都讲的很仔细。点赞！	明明550	2018-05-08 21:53:37	5
复旦大学附属眼耳鼻喉科医院	医生很负责，开完刀没多久就恢复了。	生活需要慢慢品尝	2018-05-10 16:58:04	5
复旦大学附属眼耳鼻喉科医院	每次来都是人山人海，预约时间是8:00-8:30，这要是住的地方离医院远，得很早就要爬起来了呀。感觉医院挂号预约是不是可以排个合理的时间段，不要所有人都是一大早开门就开始排队挂号，这样医院压力也大呀。	帝呱	2018-05-18 23:54:30	5
复旦大学附属眼耳鼻喉科医院	作为全国专科第一的耳鼻喉科医院，人真的可以用人山人海来形容。我是下午去的，提前预约好了号直接在自助机器上取号，然后支付宝微信都可以付款，还是蛮方便的。预约了特需专家给孩子看鼻炎，专家很敬业，还蛮负责的。	丹丹勤	2018-05-21 19:48:10	5
复旦大学附属眼耳鼻喉科医院	预约了7:30~8:00的特约谢明医生，在自助挂号机上挂的号，都没人排队，8点医生开始候诊，谢明医生特别耐心，刚开始间接喉镜由于我没有配合到位看不清楚，后来重新再帮我做了一遍，特别为病人考虑，过程中没有丝毫不耐烦，特别推荐谢明医生	不是吃货的小捣蛋	2018-05-31 14:36:09	5
复旦大学附属眼耳鼻喉科医院	复旦大学附属眼耳鼻喉科医院始建于1952年，是一所集眼科和耳鼻喉科医疗、教学、科研为一体的三级耳鼻喉科医院，是上海市医保定点单位。提前一周预约，提前半个小时取号，排队2小时，看病五分钟，整个医院弥漫着各种味道，人实在是太多了，还有很多从外地过来的人，这说明了好点的医院缺少的太多了，完全不能满足老百姓的需求。	子杰0807	2018-05-06 10:03:12	4
复旦大学附属眼耳鼻喉科医院	今天陪爸爸来这里做听力检查，年纪大了，听力下降，该医院有很长久的历史了。在大众点评上可以预约专家挂号，很方便。六点半就到医院了，前面已经排了几百人了，保安说七点之后来就可以了，不用排那么长队，可是中国人都懂的，早点来排队挂号，早点检查。门诊大楼2楼有预约的，不过预约的工作人员不会告诉你选哪个医生，要到一楼找到你要的医生报出名字才可以到那里预约，建议还是在大众点评上直接预约，可以根据就诊时间来预约医生。这样很方便的。一楼服务台的工作人员很热心的，给我们就诊带来很多便捷！2楼预约的一位年长的态度不是很好，希望改进一下吧！	happy	2018-05-08 09:28:09	4
复旦大学附属眼耳鼻喉科医院	人滿為患的三級甲等專科醫院，沒有哪天是人不多的，揣著緊張的心走進的五官科醫院，還好有自助掛號繳費機可以省去排隊的麻煩，週末門診的人真的多到要排到大門口，天吶，不來不知道，來了才發現原來專科醫院的人可以多到無法理解。總體來說環境還行，雖然每個樓層都是人，至少叫號之類的還是挺方便挺人性化，原本真的以為要say goodbye可是在某人的陪伴下真的覺得心情也會變得不一樣，所以平時堅強慣了有時也需要肩膀看的專家門診醫生都非常不錯，不會態度惡劣也不會不耐煩，問了好多問題都很耐心的解答，給醫生們點個讚！	云中哒天堂	2018-05-10 21:51:39	4
复旦大学附属眼耳鼻喉科医院	人是茫茫多茫茫多，门口有一排自助挂号机，不过未成年就不能用了，还是要去排队挂号，去的时候比较早，排队还好。预约了孙希才，1点的号，不过1点半才开始叫号，这个应该改一改，浪费半小时等着。副主任医师很温柔，对小朋友很亲切，总体来说觉得还蛮快的，1点半开始看，基本3点已经连鼻镜都看好了，这年头没预约是不敢去看病的了	莕福	2018-05-24 10:52:19	4
复旦大学附属眼耳鼻喉科医院	位置很近，离我骑车过去的，急症挂号25.5可以接受，开了一瓶75的进口眼药水就有点坑了，不过总体不错，没有排队，就喜欢这种不排队的就诊方式，不过还是希望以后不要再生病了，就再也不用去医院了，早睡早起，嗯	紧张的狗头人	2018-05-28 11:56:18	4
复旦大学附属眼耳鼻喉科医院	现在的医院人真心不是一般的多呀……各种排队。当然这里肯定也无法避免了。遇到下雨人还是那么那么多，所以建议还是网上预约的比较好，服务总体还可以吧……专家号个人建议还是提前网上约或者当天早上一早过去否则可能没号儿……	小二狠忙@	2018-05-29 22:31:53	4
复旦大学附属眼耳鼻喉科医院	耳鼻喉科汾阳路总院，我能说相对狭小的空间内人山人海吗? 上周预约今天下午过来就诊的，下午1点半挂好号，等到1点55正式开始叫预约号，拍了好一会队伍，看个医生就3分钟，这次硬让医生给我配了药(怀疑自己有中耳炎)。 环境一般，服务还行，医疗水平还行吧！	柚子8680	2018-05-29 22:50:24	4
复旦大学附属眼耳鼻喉科医院	孩子小小的流鼻涕,挂了专家号也看不好，为很多慕名而来的人感到不值,大人鼻炎挂了特需,也是随便开个喷鼻子的	晨曦	2018-05-26 08:48:46	3
复旦大学附属眼耳鼻喉科医院	带妈妈来看眼睛，我们去挂号，她们说不用，我们就直接上楼了，检查的又说要挂号，我们又跑下去挂号在楼上服务台缴费的时候收费的那个女生态度很恶劣，很不耐烦的直接把挂号卡给甩在台子上，我当时真的是火大，没去过态度这么恶劣的医院，就差没有骂她了。	ANNIE_684641	2018-05-02 08:52:40	1
复旦大学附属眼耳鼻喉科医院	简直对这家医院无语了，去看个鼻炎，太费劲了，提前在网上预约好还是要大清早的去排队，然后人山人海。聒噪到不行。好不容易看上了还要去拍各种片子。最气人的人拍了片子当天还拿不到结果，也就意味着还要预约一次。奇葩的是拍了片子医生的电脑还打不开我的片子。医院系统稳定性太差了吧。去拿个片子吧，硬时等了一个小时，拍片，取片的流程严重有问题，你都设在一个窗口就算了，取片还需要登记，登记后还要再等的，我就想说什么鬼哦，你就不能提前把片打印出来弄好呀？还要让人等！！！太差了	摘星lin	2018-05-14 17:17:45	1
复旦大学附属眼耳鼻喉科医院	医生很好，然而医院门口的保安脑子都是坏的。早上7:45到的医院门口，大家都排着队等绕进医院。自助挂号机旁边有个小入口，过去问预约的能不能进保安说要有挂号单的不然去排队。于是就去排队了。结果，排队到一半那个小门直接开了。于是不排队的都冲进去了，留下排队的像**一样又回头走小门进去。一个保安还幸灾乐祸的样子指着小门嘲笑排队的。无语。	翅膀饭团	2018-05-15 09:22:34	1
复旦大学附属眼耳鼻喉科医院	早起突发眼疾，致右眼几乎全部失明，虽至今仍未好转，但仍要感谢田国红、陈玲两位良医这么多时间以来的救治。医者仁心，亲历了就医环境之狭窄简陋，环境噪杂恶劣，患者人杂人满为患，医患数量极度不对等的情况下，医生在如此艰苦环境下仍坚持工作，我想为她们点赞，巾帼不让须眉。在现在倡导长三角就医一体化的时候，是不是先请亲自去医院看一下，已经看不上病了……已经要排几个小时的队了！这样真的好吗？	susue	2018-06-03 18:43:52	5
复旦大学附属眼耳鼻喉科医院	这里是一家比较有名的五官科医院了，地址就在汾阳路83号，公交车830，927都可以到达。附近老外比较多，对面就是星巴克，然后总体医院环境还是挺好的，人也不是非常多，地下一楼就是核磁共振的地方，报告一般第三天来拿。	bravelion	2018-06-12 18:39:54	5
复旦大学附属眼耳鼻喉科医院	人多，人多还是人多，医院总是人很多啊！	Ciciwang0714	2018-06-13 19:30:47	5
复旦大学附属眼耳鼻喉科医院	下午3点到的预约门诊。有志愿者帮忙自助挂号机挂号，取了号在3楼排队，100多个号，大概20分钟不到就排到了，医生让去急诊室做CT拍片，拍好片后医生还没有下班，他看了下，因为是颈部淋巴发炎。这里只能看鼻咽喉，他就打电话给上司看报告，后面因为这里没办法看我这个问题，医生就让我马上到九院挂急诊，说怕会呼吸困难，让我一定重视。今天就要去！后面给我在单子上写好在家里需要注意什么，还在病例单上写清楚问题给九院医生看，服务态度很好的！很负责任的医生。	花花世界	2018-06-14 20:19:38	5
复旦大学附属眼耳鼻喉科医院	双眼细菌感染，看不到啦，跑啦三四家大三甲医院，折腾啦半月，快绝望啦，就差跳楼啦。来到这里，治好啦，我的病，现在双眼恢复很好，一切正常，就是担心复发。太感谢那个女陈医生啦，不是遇到她，我现在说不定已经送***啦，希望不要复发	李豆豆	2018-06-16 18:06:35	5
复旦大学附属眼耳鼻喉科医院	这是一家很权威的医院，视网膜脱落，在这边做了网脱手术，现在恢复的非常好。网脱也是很突然，幸好保住了视力。这个手术对医生要求很高，做完手术当天就要求低头趴着睡觉，前两天挺难熬的。后面买了一个专用的趴睡枕，才舒服很多。这种病人必须产品医院都是推荐病人外购，很奇怪……	我们402	2018-06-22 10:53:42	5
复旦大学附属眼耳鼻喉科医院	小孩子去看眼睛，近视眼，医生也不会乱推荐东西的，很好	guomuwei	2018-06-25 22:52:05	5
复旦大学附属眼耳鼻喉科医院	一大早，从浦东赶到浦西，去之前，已经在大众上了解了一下哪里的情况了，看着还有点不太相信，谁知道，那那边6.30都不到，已经不知道自己排在哪里了，结果去看了一下，像了解一下那个排头在哪里，谁知，不看不知道，一看吓一跳，提醒大家还是要早啊，听说最早的是四点多就到了，那我也只能佩服你位仁兄了	shadow112611	2018-06-27 21:25:31	5
复旦大学附属眼耳鼻喉科医院	宝宝35个月记录 年前画画导致眼睛发炎后就一直不太好，也有可能是她很爱哭，反正就是老说眼睛痛也容易掉眼泪，原先看病都在儿科医院看，这次转到专科医院看看，提前网上挂好号，所以来了以后也不需要怎么排长队，挺顺利的，希望这次配的药有效果吧.	蕾偲靈	2018-06-06 06:46:25	4
复旦大学附属眼耳鼻喉科医院	宝宝看眼睛，医生很亲切，看的急诊	小少爷爱生活	2018-06-08 15:09:36	4
复旦大学附属眼耳鼻喉科医院	陪老妈去过几次，上海非常著名的五官科专科医院，全国各地应该都有名，所以病人相当多，挂个号都要等几个小时，耐心等待！ 不过确实很专业，医生会根据病情开出各种检查单子，然后进行检查后，给出诊断结果，配各种药，效果很明显！ 唯一不足的就是人太多。	魔都牛小白	2018-06-16 07:34:35	4
复旦大学附属眼耳鼻喉科医院	妹妹洗头时耳朵进水了，闷了几天，在药房根据药师的建议买了滴耳液，用了一天后还是不放心，所以来专科医院就诊。这家医院的优势就是只要不是节日，每天都有门诊，不过双休日只有专家门诊，挂号费100+16，100是不可报销的。虽然双休日挂号费贵，但好在人也少些。到那先去的急诊预检，预检台简单听了主诉后，用专业工具稍微看了后说去门诊，看来不是很严重。虽然有自助挂号机，但是玻璃门都被锁了，只有自取检验单的门开着，所以只能人工挂号。排队过程中，不时有人吵架，也不知吵什么。挂号收费116元，问了为什么挂号费这么贵，才知道双休日只有专家挂号。不知是不是这个原因才没有自助挂号。到三楼一看，前面还有十几人，等待1小时多，虽然房门口写着排队进门，做检查人员也需门口等候，等里面人员看完再进，但还是不时有人不自觉的进入。看病很快，问了病史，做了简单检查，说耵聍遇水涨了，先用几天药(2种)，说了用药方法，三天后等耵聍软…	海螺妹妹鹦鹉娃	2018-06-18 15:16:28	4
复旦大学附属眼耳鼻喉科医院	全国顶尖的三级甲等专科医院，所以每天的病人都非常的多，把本来就不宽敞的马路塞的严严实实，因为地处于市区，以前的***，马路本来就相对比较狭小，很有情调，但是因为每天就诊病人太多，所以天天这里堵车，黄牛，停车黄牛更是妨碍交通，所以最好选择公共交通绿色出行，1号线衡山路，常熟路站下来分别走10-15就可以到，7号线常熟路站下来12分钟，12号陕西南路下来走15分钟不到都可以到达，为了缓解交通压力，门口的单行道今年还特地从一根车道变为两根车道，但是还是经常堵住。可以在网上预约挂号，减少一下排队时间，也不用大清早来排，门诊门口的自助预约机器也可以解决挂号，收费等问题，绑定支付宝，微信也能减少排队次数和时间，医疗技术上，这家医院真的是很强的，基本普通门诊医生也都能解决问题，需要环境好的，也可以去新开的浦江分院，江月路2600号，那里还能停车，更宽敞明亮舒适。	小邪	2018-06-21 13:29:42	4
复旦大学附属眼耳鼻喉科医院	专科医院，在眼耳鼻喉方面的诊疗非常专业。 小时候去过，成年后好久没去，这次去了感觉像绿皮火车的拥挤吵闹与闷热。 普通门诊开诊医生多，面对大流量患者，能相对迅速地完成看诊。检查基本当天能做完，不管是听力测试或者视力测试，当天开检查单当天做掉。 现在医院药物质量普遍下降，就算是三甲也越来越多中成药，好的药厂药物不好开。	熊猫大王	2018-06-26 09:41:46	4
复旦大学附属眼耳鼻喉科医院	医生水平高 就是人多的无法形容 预约了还得等半天	Aries14551	2018-06-19 12:49:30	3
复旦大学附属眼耳鼻喉科医院	人多，好短时间不来了。以后再说	无名	2018-06-16 10:37:01	2
复旦大学附属眼耳鼻喉科医院	眼睛不舒服特地来看的。提前几天预约的，还是等了2个多小时，下午去的，早上还有100多号没有叫完，旁边的阿姨从早上10:30开始等了，真心吃不消。等了这么久，轮到我的那个年轻女医生…连我的眼皮也翻不起来…这不是玩吗？她说翻不出来看不了，就拿灯看看我的眼球，最后搞笑伐我自己翻出来给她照的，因为有异物感不舒服希望把结石挑掉…没给我挑说不用挑，是眼睛太干…就给我配了200多块眼药水？！ 还有只翻了一个眼皮。我付完钱找她。我其实是另外一只眼睛不舒服那只没有翻，我又自己翻了，照一照说没事？！ 看病最好看专家门诊，可是专家门诊更约不到啊！21号房间的这个女医生！ 不谈了，浪费时间！	嬈Jīи達亼	2018-06-16 17:56:15	2
复旦大学附属眼耳鼻喉科医院	每天都是那么多人，看一次病就好像是红军两万五千里长征似的，等挂到号了，人也被人潮挤的虚脱了，更何况现在天那么热，也不知道是来看病呢，还是来受罪的，医院太小了，早知道这样的话，我宁可去浦江镇分院去看，据说那边人少很多，而且是新造起来的，地方也大，最关键的是停车方便，不像这里，周边都没地方停车的，所以这里马路上多了很多停车黄牛，带你过去5-10块钱，停车费另算	seanbug	2018-06-21 15:31:15	2
复旦大学附属眼耳鼻喉科医院	医院是治病救人的地方。 现在却越来越功利。 乱像丛生。 1，门口黄牛坐成排。 距离医院大门还有50米的地方，就开始有黄牛来和你套话了。走近大门10米范围内，更是有数不清的黄牛在等待你，直接问你要不要专家号？ 2，残疾人士来募捐 挂号后等待的时间，一直有些年轻人走到你面前，拿着张纸片说他是残疾人。要求你捐钱，看到了五六个面孔，逛来逛去。保安不管。问护士台的人，他们都看惯了。。。 3，要看病，请速去浦江分院。 很好奇，为什么这里不能看病，要去浦江镇的分院。 后来才知道，利益关系。。。	某某人用的小号	2018-06-06 23:05:03	1
复旦大学附属眼耳鼻喉科医院	这是我去过最恐怖的医院,管理混乱，简直一踏糊涂，医院进门就要排队还拐了几个弯，问题是还到处有人不排队偷偷直接就溜进去了，请问这个规矩是为了优待素质差的人吗！要这样安排能不能严格有原则一点？ 我是提前网上预约的专家门诊，早上七点到医院，奇葩规定小孩子的不能用自助挂号机，只能排长队，极品的是排到后非要问我要4岁孩子的身份证号码,不然就挂不了白来了，她把我病历往我这一甩就一副随你便的样子，态度极其恶劣，有种身处在多年前上海火车站售票窗口的感觉，之后又看到好几个一样情况的人,我去年给你买一百个表！病历卡社保卡都有，刷一下就能查到预约信息,谁带四岁孩子看个病会带上出生证明或户口本或者刻意去把她身份证号背出来？！是不是有病！或者说有这个需要不能提前告知？一句话一条短信的事情，患者不知情就活该白跑一趟？后来我是通过派出所查到了身份证号，连民警也表示医院这种规定非常胡搞； 医院环境已经这么差了，还给患者…	举手可摘星	2018-06-14 01:19:58	1
复旦大学附属眼耳鼻喉科医院	都是什么人，没一点素质，等了两三个小时电脑也不叫一直都在等，问了一下看门的，然后看门的就不耐烦了，还引起吵架的，	【已注销用户】	2018-06-28 15:08:46	1
复旦大学附属眼耳鼻喉科医院	去好回家路上来个点评。除了叫号秩序有点乱之外没什么可说的，服务也好医术也不错。看了评论之后我觉得我去了一家冒牌的五官科医院。但是说真心的，真的有的病患在楼道里大呼小叫，和医生说话态度极不客气，我是医生我都不会对你态度好，中气那么足还看什么病啊。还有的，医生真的说的很清楚了，还在那儿问问问。我都想帮医生上去解释了，别人没脾气吗？人多是肯定的，专科医院人不可能少，不好的地方可能就是地方太小。	____CcCy____	2018-07-10 16:51:31	5
复旦大学附属眼耳鼻喉科医院	人是多的，不过系统已经比较成熟，所以整体看病时间不算长。	悠扬小叶子	2018-07-25 06:26:01	5
复旦大学附属眼耳鼻喉科医院	五官科人很多，专家现场挂号难，一定要预约~汾阳路总院一楼是挂号间及配药中心及检验科。二楼主要是眼科专家门诊和普通门诊（二楼三诊去有测视力）建议看眼睛的亲们挂好号先测视力再去就诊。三楼是耳鼻喉科，四楼是检查室（例如b超，耳鼻喉科的检查）。五楼是特需门诊，挂特需号的可以直接五楼挂号，测视力，五楼服务台刷卡等候就诊。	水冰月	2018-07-07 13:28:44	4
复旦大学附属眼耳鼻喉科医院	技术好，医生好，态度也还好，就是环境不太好，也有可能是因为人太多了吧，所以很吵杂。很拥挤，门诊大楼也没有什么窗，有点闷，门口黄牛很多，有时候最好还是自己进去问一下，不要被骗了，门口交通很混乱 ，有人不要命在中间穿梭问要不要带去停车n	kiwi	2018-07-09 19:00:10	4
复旦大学附属眼耳鼻喉科医院	医护太度一般，人多吵闹，环境差点	452yueweiwei	2018-07-16 18:12:29	4
复旦大学附属眼耳鼻喉科医院	啊！自从几年前细菌感染结膜炎后，感觉现在每年要来一次眼耳鼻喉科医院的节奏啊，专业的，还是让人比较放心。这次，感觉还是眼睛不舒服，医生表示这次又是有点小炎症，不过不严重配一瓶消炎的眼药水就好，同时因为看电脑比较多有点眼干，正好加之有炎症所以眼睛难受也帮我配了润眼的眼药水，这瓶眼药水有点高级啊，我研究下怎么用[捂脸]眼睛还是很金贵，要好好保护啊！	jason_geng	2018-08-11 17:46:13	5
复旦大学附属眼耳鼻喉科医院	全国排名第一的耳鼻喉科医院，当然不是盖的，那个人多的。医生态度都很好，咨询什么问题都热情的解答。	_X叔	2018-08-14 12:44:28	5
复旦大学附属眼耳鼻喉科医院	被一张检查单还是发回汾阳路五官科总院，果然人山人海，预检台态度之差，形同虚设幸亏瞄到有自助机呀，于是各种快速(๑❛ᴗ❛๑) 三楼活检科还是很棒的，面对人海始终保持礼貌耐心，技术也是杠杠的，尤其是喷麻药那位年轻眼镜男帅哥医生，特别幽默，把我的紧张情绪全部赶走，特此赞赞	喵喵爱美食008	2018-08-22 16:26:13	5
复旦大学附属眼耳鼻喉科医院	最近一周起床或是安静时左耳常伴嗡嗡嗡的声响，去社区医院没有这科~好吧，什么病就跑什么医院专科就诊~记得吧第一份工作乘42路一直路过汾阳路，五官科医院就在旁边~自助挂号很方便减少了排队的痛苦，三楼一层四个诊区，二十个诊室吧，叫号等了一小时！排队耳测一小时，医生说我是神精性耳鸣，需要休息~其实我也觉得没什么不就看个放心嘛~三甲医院没有网络好像现在很少了吧~睡觉催眠自己	Amandazcc.	2018-08-03 06:50:35	4
复旦大学附属眼耳鼻喉科医院	奶奶青光眼很严重，眼压特别高，非常疼，每晚睡不好，所以特地带奶奶来五官科医院看病，我早上五点便来排队，排了几个小时，还有人插队，时不时看到保安和病人吵架，这家医院是全国数一数二的专科医院，医疗技术真的没话说，但是人也是多的超乎了我的想象，在医院里看了整整一天，折腾人啊	Rachel_lxy	2018-08-03 22:57:50	4
复旦大学附属眼耳鼻喉科医院	微信上关注并预约后在指定时间到后挂号看病拿药前后半个多小时吧，非常方便快捷，前提是小毛病只需配些药，如果要做检查估计要耽误些时间的，总体来说服务医生都挺专业的	简简单单ok	2018-08-19 13:13:17	4
复旦大学附属眼耳鼻喉科医院	专科三甲医院，据说耳鼻喉科位居全国第一，眼科位居全国第三上海第一。所以慕名而来的患者络绎不绝，曾经在门口看到打着铺盖彻夜排队取号的奇景。不知现在是不是有所改进。 医院因为在市中心，改扩建无望，地方很局促，停车基本只有在对面商务楼解决，9/h。印象中挂号很难，不过近几次周末看病都发现并没想象中那么难。门口有玻璃房可以自助挂号，很方便。楼上一次候诊区人满为患。医生基本上都很不错，耐心细致，也不会乱做检查。楼下大厅柱子上也有自助付款取药，非常方便，付款后即收到短信，直接取药。整个过程竟然只用了半小时～	对焦困难	2018-08-19 20:33:10	4
复旦大学附属眼耳鼻喉科医院	4年前来看过中耳炎，吃了医生开的银杏叶提取物片就好了。这次来看咽喉炎，门诊一楼到三楼简直像春运期间的火车站一样人山人海！早上8点20在门口的自助挂号机上挂号，拿到的号是550多……然后开始等……真是“排队三小时，看病两分钟”！	故垒萧萧芦荻秋	2018-08-08 15:59:15	3
复旦大学附属眼耳鼻喉科医院	我昨天去看喉咙的，因为一直不舒服很长时间。然后做完检查发现扁桃体有小囊肿。医生说这个没事的。我问医生为什么会囊肿，他思考了一会说，这个...大部分都是因为遗传。（exm我从上午八点多等到下午快四点就等来这个答案？！）开了点药就打发我回家了[再见] 说点好的吧，这里医生护士工作都很辛苦，因为人太多了。中午有人值班看病的。志愿者非常热情。大家来挂号一定要趁早，不然和我一样等一天。这里暑假6:45就开始挂号了。哎，真不知道这里人为啥这么多，这么有名吗？	ymo	2018-08-08 19:54:48	3
复旦大学附属眼耳鼻喉科医院	非常有名的专科医院，专家的还不错，一般医生就稍微普通了，但是专家号超级难排，老公在他们家做的视网膜脱落手术，还是不错的！就是门诊的人太多太多了！排队做手术的人也超多，视网膜手术，特需都要排一周，实在是太多了！	爱睡觉_海海	2018-08-15 19:10:34	3
复旦大学附属眼耳鼻喉科医院	人多的出乎我的想象 实在有种像在火车站的感觉 医生看看很快 先做鼻窥镜 还没做过鼻窥镜 检查加麻药74 现在还在等待中 不知道会不会有效 鼻涕一直有 但是觉得候诊室很不尊重患者 好多人都站着 以后如果效果好去另一个院区 现在不知效果 医生很年轻	redapple	2018-08-23 16:21:36	3
复旦大学附属眼耳鼻喉科医院	口碑最好的五官科医院，小镇医院说老公鼻子出血要住院5天烫掉，这里的专家医生说涂涂药膏就可以了，就是鼻子干燥糜烂，基本上是另一个医院为了钱夸大其词了，医生态度很好，很有耐心，我们网上预约好总得一个小时就搞定了，唯一不好的是没有停车场！路边有个大姐说带我们去一个小区停，收佣金20块，小区还要另外收费，如果不是她带去不知道这里能不能进，这年头有个停车位就可以躺着赚钱[白眼]	lhyjoy贝克街	2018-08-23 21:58:09	3
复旦大学附属眼耳鼻喉科医院	陪母上来看了几次，主要不放心还是想专科医院查查清楚。医生什么的总体还比较耐心也比较负责，水平什么的既然选择这里也是相信的。 但作为全国性的三级甲等医院，这里的就医环境实在是不忍直视。人山人海像菜市场是基本，看病排号等上一天也是小意思，然后做检查什么的还需要另外预约，总之，确诊前来跑个三次+很正常，奉劝大家做好拉锯战的心里准备，并且有什么急病的还是另谋高就，不然都不知道耽误多久了。 然后就是管理实在是混乱不堪，医疗资源毕竟是全国的，有些外地来的都还是拖家带口提着行李箱看病的。大家都很辛苦，希望可以公平就医。但这边加塞插队乱来的情况真的很常见，经常就是医生房间门一开，外面的一拥而进，也没什么人维持秩序，真是服了。然后现场的工作人员么也都是一副欠多还少的怨妇样，没啥耐心脾气大的很。[皱眉] 哦对了这家还有个“特色” 就是有骗子装聋哑人在那里骚扰就医的人，去了三次每次都遇到了。保安情愿一边唠嗑也…	shin4ever	2018-08-09 09:27:57	2
复旦大学附属眼耳鼻喉科医院	我老公在住院 我七点去办出院 出院还没办好 那铺床的就把病人赶起来坐凳子上 比如昨天做手术今天出院 昨天做手术打的全麻 头还晕的 我付钱了还那么着急赶人走 你们都不能体谅一下病人吗？还有里面的护士态度很差 主治医师态度比护士好太多了	开心就好	2018-08-08 10:41:12	1
复旦大学附属眼耳鼻喉科医院	前庭检查眼震的小姐姐好像欠了她几千万一样[尴尬]突然觉得就像小时候犯错被家长训话的感觉……差到极致	常慧殿下	2018-08-11 15:32:42	1
复旦大学附属眼耳鼻喉科医院	差评～别的医院急诊都可以输液～这个医院不行～让人家上班的人怎么办～一点也不人性化	爱上金妖孽	2018-08-17 17:31:38	1
复旦大学附属眼耳鼻喉科医院	一颗星都不想给的烂医院，地方小环境差，黄牛和残疾人士捐钱应接不暇。上午的医生说做完检查再来找他，回来正好赶上午休，在诊室门口等了差不多一个半小时。结果被告知换了医生，下午来的医生也不看，说要找上午的医生。最后被踢皮球踢到别的诊室，医生也没有再次了解病情，直接开药方。果然是“大”医院kk	漏漏是我老公	2018-08-20 13:51:33	1
复旦大学附属眼耳鼻喉科医院	某天用棉签擦拭耳朵 左耳居然发出了刺啦刺啦的声响 晃头感觉里面有东西 但是掏不出也看不到有大块耳屎和皮屑 这样子三个礼拜多 终于拖延症到头决定看个医生 本来想掏个耳朵家附近江湾医院看下么好咧 家里人一定要我去五官科医院[抠鼻] 大医院排队厉害 第一次下载了挂号app 第一次使用了自助挂号付费 提前预约显然是有好处的 请了2个小时假 结果根本用不上 上去等叫号一分钟 医生夹出一根头发几秒钟 想起来上次理发是三周前吧……[捂脸]	竹节魚	2018-09-25 12:48:18	5
复旦大学附属眼耳鼻喉科医院	体检被检查出耵聍，这边的五官科比较有名就来了，其实二甲医院就能看，但本人特别怕疼，希望专业的医院专业的设备能减轻疼痛，第一次是周六去的，全部都是特约门诊，挂号费95元，副主任医师。周一到周五有普通门诊，挂号费是25元，第二次完全看好，冲洗干净，排队三小时看病5分钟。人特别多。	喵小猫	2018-09-15 09:50:58	4
复旦大学附属眼耳鼻喉科医院	来五官科医院总院的人看病很多，他在闵行还有一家分院，现在网上有预约，如果网上预约的话，差不多要等30分钟，年轻人的话可以用一下自助挂号系统还是非常方便的个人，觉得下午来的话人比较少一点，一般100个号，有个半小时左右，因为货号的话大约要等五个人。	骑脚踏车的兔子	2018-09-20 15:45:54	4
复旦大学附属眼耳鼻喉科医院	很早就去了，大概八点就到了，然后是去自助挂号的 非常方便 因为在网上预约过了，所以挂好直接去二楼等看诊了，大概在八点半多点就轮到了，给我看的那个医生挺高冷的，2分钟不到就看完了，我是93号看诊，建议网上预约不然要排很久	我在马路对面	2018-09-21 10:27:59	4
复旦大学附属眼耳鼻喉科医院	russ突然害了针眼，也叫麦粒肿。周五早上起来我们去了医院。 【环境】在陕西南路7号口出来，走了一会，看到人多的地方就是了。 【服务】由于是当天的不好预约，于是到医院自助挂号。在门诊大楼入口对面就是一排自助预约机器，很方便。 挂号完就根据挂号单上的芝士上楼去等叫号。专家要到下午，于是预约了普通门诊。结果上楼一看，前面有160多号！太多人了吧！咨询台前写着上午拿号到600号，下午从1001号开始。中午也有医生值班，不休息。感慨了一下医生好辛苦，也只能默默等着叫号了。一早开始等到中午大约12点多，终于叫到号了。russ记得不行，因为请假的时候跟领导说晚一点到，没想到来排队排了这么久。进去以后不到3分钟就出来了。跟我们猜测的一样，医生说是麦粒肿，现在还是早期，后面还会再继续肿而且包包变得更大。给我们开了一瓶眼药水，叫回来常热敷。 【效果】回来这两天，眼皮都完全肿起来，双眼皮变成单眼皮，看着都像…	山风	2018-09-24 09:00:33	3
复旦大学附属眼耳鼻喉科医院	图一是我在微医的评价 后面三张图是关注公众号填写的就医满意度调查表，搞笑的是，意见建议只能填数字，而且只能填0–0，笑死[笑哭][笑哭][笑哭]	weiershuiyue	2018-09-19 19:20:16	1
复旦大学附属眼耳鼻喉科医院	先不评价，大家看看有没有不明白的。图一，看，电梯口取号。电梯口绕了一圈又一圈，没有取号的啊。返回到这里，好看图2，原来是导医处取号，取号完了后，怎么办呢?原来要回来排队继续等号，才能检查今天就当回志愿者吧。	虫二二2018	2018-09-20 10:57:17	1
复旦大学附属眼耳鼻喉科医院	宋月莲医生非常耐心，很温柔，而且看了好了很多，测眼压的两个女的太凶了	Buffy_8199	2018-10-11 09:08:16	4
复旦大学附属眼耳鼻喉科医院	医院人很多 中午过去的 挂号费超级贵 找了个专家 呵呵 等了两个小时 挂号花了一百多进去看了一分钟 说啥事儿也没有 限制啊现在去医院 感觉根本就解决不了病痛 反正给你买个药回家 吃了再说 吃不死 也吃不太好 去医院变得越来越没有意义 还不如自己在网上看病 然后买点药呢	孑孓筱莜	2018-10-17 13:39:03	4
复旦大学附属眼耳鼻喉科医院	6点从家里开过去的 7点开到医院门口就看到很多人了 但是我是提前预约的 没怎么排队。唯一不好医院没停车的地方 外来车辆好像不让停 然后路上有很多带路的 都一口价60停半天 被带到很远 还需要走过去 医院配4岁小孩眼镜大概也要1500 镜框都700多 最差的镜片也要780 小孩验光需要去宝庆路分院 那边也没有人很多 需要滴眼药水3次 等半小时电脑验光 然后再等叫号医生验光	Lady_ybei	2018-10-20 10:34:02	4
复旦大学附属眼耳鼻喉科医院	医院。 专科医院，专看头上的各种器官，小时候就知道这里了，属于老字号。 之前有去过，等候四小时，就诊一分钟，非常坑爹。现在微信挂号很方便，基本上等个半小时左右差不多了。 眼药水现在都是天价了呢，国外货，百来元一支，目前感觉没什么效果啊[皱眉]	晓星要吃奥特曼	2018-10-31 06:36:22	4
复旦大学附属眼耳鼻喉科医院	排队人很多 看病基本都4点多了 理解医生每天要面对那么多医生 但是患者如何用药 有什么要注意是不是该主动告知 问的一些问题也没有回复 希望看病制度能够完善一些 不是什么疑难杂症不建议到这里来 其他三甲科室诊断也是一样的 并没有觉得这里的医术特别好 而且还有检查费 同样的检查其他医院都没有的	Yuki_6754	2018-10-31 22:33:43	2
复旦大学附属眼耳鼻喉科医院	我相信这家老医院是有很多好医生的，但是如果有那么一个医生，病患普遍反映恶劣，院方要好好考量一下。今天早上6:30到的汾阳路开始排队，本来对挂专家号不报什么希望的，居然挂到了！还感觉大众点评上那些说必须预约的都是黄牛呢。结果，这个医生，一问三不知。回来查了下微医，上面的评价真是创新低了，头一次看见一个被打了5点几分的医生。怎么能就这样给他安排个专家号。算了，以后看眼睛还是去宝庆路或者干脆眼科医院。	张	2018-10-15 17:27:03	1
复旦大学附属眼耳鼻喉科医院	之前眼睛不舒服，突然视力模糊来看过急诊，今天特意遵医嘱过来复诊，因为白天上班还请了半天假，但是路上堵车，到医院已经4:31了，门诊护士直接说我们下班了，不挂号，问她几点前可以挂号，她说4:30前，就差一分钟就不能挂号，真的是醉了，这家医院真的是最要看护士脸色的医院了，然后问急诊可以看吗？护士说我不知道，你自己去问呀，看看他们愿不愿意给你看，原来这家医院给不给看病都是要看护士心情的，然后到了急诊，护士台一个老太婆，拿着灯一通照然后说你这个眼睛要是视网膜脱落看不清的那我们也不管，你自己的眼睛你说不舒服一天了你自己不来医院，那你怪谁，瞎了也不关我的事，然后好说歹说，她说那你去问医生给不给你看，然后我傻乎乎去问医生，医生说你去找护士挂号啊，但是我这边药不全，我跟她确认可以挂号是吧，她说是，我到了护士那里，那个老女人又来了句，医生给你看？然后打电话过去说了半天总归是告诉医生不要接的意思，后来医生叫…	AmyYun_2737	2018-10-19 17:31:13	1
复旦大学附属眼耳鼻喉科医院	负有盛名的一家医院，让我非常非常失望，可以说是一颗老鼠屎坏了一锅粥。因为眼睛不好去看眼科，结果某王姓女医生完全不在意我叙述的病情，光从我的视力表查询结果来判断。误诊我是干眼症。幸好后来不放心又去瑞金医院卢湾分院看了，人家医生一看就看出来问题。是青光眼的一种病情。打了点滴，点了药水后，眼睛马上不糊了。我真想说，那些求快速度。不顾病患死活的医生，和杀人犯有什么区别！！	JFANSY	2018-10-20 09:03:35	1
复旦大学附属眼耳鼻喉科医院	幼儿园建议去查查右眼睛，提前预约好号，约的是2点到2点半，1点半到，挂了倒数第二号，4点半才看上。大家一定要提前去挂号，否则有的等。有好多江浙沪附近外地带孩子来看的，也是很不容易。 挂号以后上2楼，注意要先在左手边排队验视力，验好之后把病历本给服务台排队。 值得夸奖的是，待诊区有足够的凳子，而且排队的路线上沿路都有，很方便小朋友坐着休息，或者大人要抱着稍作休息。 姚静医生看的很认真，有一些检查还会提醒找有经验的医生去做，很负责任。给妞检查完一切正常，终于放心了。	选择恐惧潜水员	2018-11-26 20:07:48	5
复旦大学附属眼耳鼻喉科医院	在这里治疗，医生技术很好，很多别的地方看不了的病都要到这里处理。 服务很好，预约看病后就诊日期，下次的检查内容都会发到手机上提醒。 由于技术好，病人很多，环境就不能要求了，人山人海，做检查，就诊都要等很久。 医生技术好，医德好，一直看到中午才能休息，真是感谢！	infantcat	2018-11-30 19:08:21	5
复旦大学附属眼耳鼻喉科医院	除了环境不好停车不方便以外其它都好，专科技术强，听说开了浦江镇分院，以后去看看。 这医院365天开张，医务人员也着实幸苦	fphong	2018-11-05 20:14:20	4
复旦大学附属眼耳鼻喉科医院	上午11点到额 然后先排队挂号，这时候么肯定要到下午才能看了 然后13点叫号，我是1126 上午叫600个号 下午再600个号 生意好啊 光门诊就3W一天 特需伐谈落 我是麦粒肿 但肿在眼下 医生帮我应该差伐多年纪 说我怎么肿的那么厉害 然后说要忌口 我问她要忌口撒 她说这要自己去网上查 问一句答一句 同学说我不会超过3分钟就会出来 我算可以的起嘛里面待了5分钟，医生还给我用机器验下眼 开始用棉签按 然后用手按 ，配了药水和药膏 今朝明显好点点了。总的还可以 15点搞定	virgina	2018-11-07 13:53:43	3
复旦大学附属眼耳鼻喉科医院	嗯嗯 由于喉咙有异物感断断续续好长时间了 起初并么有想去看病 但是现在这严重影响了我的日常 各种各种 于是就过来了 第一次做喉镜 麻药三次 含在嘴里 即使做完配好药的现在 嘴巴像是敞开的自来水一样 流不住啊 痛苦……[流泪][流泪][流泪] 医院么有无线网络始终让我觉得这个比不上[发呆][发呆]地方 身体健康最重要啦	小快	2018-11-28 15:58:35	3
复旦大学附属眼耳鼻喉科医院	有人能看懂吗，第一天去看，跟医生说我头疼鼻根眼眶胀疼，然后让我去做ct，第二天拿好报告，那个医生瞄了一眼片子，说你鼻窦好的，你头疼跟这个没关系，刚说好让我把诊断报告给她看下，她又来了一句有点鼻窦炎，但是头疼啥的跟这个也没关系，让我去看眼科，我都不知道我哪里不好了	lmimisan	2018-11-13 21:17:40	2
复旦大学附属眼耳鼻喉科医院	我去的是复字的，不好!真…不好	3572可	2018-11-27 21:35:49	1
复旦大学附属眼耳鼻喉科医院	虽是专科医院，但是人非常多！门口有好多自助机器，挂号窗口也很多人！工作人员手速很快！所以不用担心！候诊的人心情都一样，都不停张望看叫号！只能默默等[捂脸][捂脸]	一只沙丁鱼	2018-12-17 13:37:47	5
复旦大学附属眼耳鼻喉科医院	建议下午去，人少了很多，基本没排队	8火焰山8	2018-12-25 14:10:08	5
复旦大学附属眼耳鼻喉科医院	＃魔都VIP养成第6天＃ 【交通】地铁一号线、七号线到常熟路站4号口出来，是最近的地铁站。 公交很多，比如：42/45到太原路汾阳路/襄阳南路永嘉路，49/927到桃江路衡山路，96到永嘉路襄阳南路/复兴中路汾阳路/永嘉路岳阳路，15/167/198/315/824/830/927到衡山路复兴中路，等 【配药流程】今天来是帮外地的闺蜜配药，因为是医院自制药，别处没有，而且周末不给配，对于上班族来说，真的很麻烦。 1.准备：带好病人的病历卡，如果没有，带上你自己的社保卡和病历卡（我是上海交的社保） 2.挂号：把药给预检台的护士姐姐看，确认挂哪个科，我挂的是耳鼻喉科。医保扣19元，自付6元。趁前面一位在掏钱的时候，我用支付宝扫了一下挂号窗口外的支付宝号，领了0.6元健康基金，自付的时候就抵扣掉啦！而且用过支付宝的好处，在后面取药付费时就彰显出来了。 3.配药：挂号发票上会指示去哪个病区。电梯…	bluecranee	2018-12-27 19:35:31	5
复旦大学附属眼耳鼻喉科医院	上海历史最悠久的专科医院之一 地址四十多年几乎没变过～医院外面看不出有多少病人 进入门诊大楼特别是到科室门诊 人太多了 医生也多 因此排队即便百多号也挺快 市区寸土寸金 医院面积非常紧凑 相比之下浦江分院人少很多 场地也宽大气派～住院在六号楼 还是看门诊的人多～医生不错 挺热情～总体挺好的一家专科医院	billy0122	2018-12-05 15:20:01	4
复旦大学附属眼耳鼻喉科医院	带儿子来检查，预约的专家号，价格有点辣手。 快到医院的一段路在修，爆堵。周边停车困难，还催生了停车的号贩子，这个真是头一次遇到。 里面的人很多，医生还是比较专业的，开了点药约了下月复查。领药排了半天队，效率有点低。	爱吃的老纪	2018-12-30 14:32:02	3
复旦大学附属眼耳鼻喉科医院	冲着名气来的吧，耳前漏管专家开刀等手术床位1个月，看评价有半年的，我是不是该高兴？…… [环境]病房在1楼，旁边在施工，我们这个区域病人都是耳朵不好的，施工声音不断，根本无法休息，还有强哥…… [服务]护士定期来病床检查还可以，周四住院，周五手术，周末还不能出院，周一开住院单，要周二出院，一点都不合理，关键你医院如果能休息好，多住一天没关系，那么吵的声音是要我命吗。反正我也小手术，浪费一天的床位费 护理费 伙食费无所谓，回家可以好好休息。 [效果]目前恢复中，复查时刚拆线	Kiki莉	2018-12-06 19:04:17	2
复旦大学附属眼耳鼻喉科医院	怎么说呢 耳鼻喉医院应该是上海最好的五官科医院 但是医院里的人永远都那么多 不管周几 而且周六周日都不看病 想来看病 只能请假 眼科的女医生 很耐心 有问必答 但是耳鼻喉的男医生 呵呵 多一句话 就说不是开药了 不好就再来看啊 各种不耐烦 各种嫌弃 虽然我也理解医生都很辛苦 可是能不能稍微再对待患者耐心一点点 吐槽完 说下很好的地方 1.问询处的姑娘真的什么都知道 很耐心 2.大门口的自助机 有一半可以打印发票 3.二楼护士台和四楼电梯楼都是自助交费机，就是需要自己再去一楼外自助机，打印发票	jo61367367	2018-12-13 21:58:48	2
复旦大学附属眼耳鼻喉科医院	看到医院评价太低忍不住写点评了[呲牙]我要给这里五星好评嘻嘻 觉得这家医院人多，排队长，服务慢的人，我来教你一个新的打开方式： 1.关注这个医院的公众号，提前预约挂号(那些很厉害的专家非常热门，需要提前至少半个月预约) 2.提前或者准时到医院都可以，别迟到，然后在医院门口的自助挂号机进行挂号&缴费，微信和支付宝都支持[愉快] 3.拿着你的病历和诊疗卡到指定楼层，等待医生诊室门口的大屏幕上有你的名字就可以进去了。专家都是在五楼。 4.如果做检查，别苦苦排队缴费，手机扫病历本上的二维码可以直接在支付宝上付款的(鉴于有两个二维码，我怀疑微信也可以)，直接到检查的地方等待就好。 5.做完检查拿诊疗卡到服务台刷一下，继续回诊室门口等待反诊，很快的。 6.然后你知道了，如果要拿药也可以去拿，在手机上支付就可以。 不用谢，嘻嘻。这里是上海最好的五官科医院了，医生很权威，人多很正常，大家合理规划时间，祝…	喂(.)	2019-01-04 23:16:45	5
复旦大学附属眼耳鼻喉科医院	对这家医院的评价:术业有专攻。 真不愧是专科医院。中耳炎在苏州看了八九个月，总是不能好透，被医生告知要动手术的情况下，来上海看的，医生很有耐心，让我们做了声阻抗测试后，就拿药回家了。两周后复查时，医生说已经好了!不放心又做了测试，结果真的是好的。难以想象，在苏州看了八九个月没看好，上海医生两个礼拜就搞定了。 总结一下: 1.上海复旦大学附属眼耳鼻喉科医院真的很牛掰 2.中医很神奇。我们看的医生是一位老中医，吃的药也是中成药，所以感叹我们中国的传统文化遗产吧!	刘佳佳nina_7641	2019-01-24 08:03:37	5
复旦大学附属眼耳鼻喉科医院	5月份去看的耳朵，拖到现在才写点评。 遇到了一位非常好的医生，叫陈永正，人如其名呀！ 当时在哺乳期，患了中耳炎，再去这家医院之前，前后看了一家普陀区的二级甲等医院，和徐汇区的一家街道医院，街道医院还是很诚实的，直接让我到专业的医院来就诊。那家二级医院的医生给我做了好几项检查（后来知道没有必要），最后配的药也没有必要。 说说看病难，其实真的还好，网上预约直接过去，而且挂号机器直接门口就有，还有好几位志愿者可以帮忙，并且这些机器先进在可以直接打印发票，而不是像很多医院要发票的话还要去窗口换。 后来陈医生这里检查完，和我讨论了一下因为我哺乳期，所以有些药他不确认我是否可以使用，建议我还是需要问下儿保医生，这样的态度很负责，而且让我之后的情况直接在网上平台进行沟通，省去了来回途中的时间和精力。 最后在他用药指导下，中耳炎很快治愈了。 特此感谢他！	bearmiaomiao	2019-01-29 14:26:46	5
复旦大学附属眼耳鼻喉科医院	三甲医院很不错，就医首选，就是人太多了。别的都挺好得	mengqiqi1989	2019-01-30 14:18:18	5
复旦大学附属眼耳鼻喉科医院	交通方式：地铁1.7号线常熟路地铁站，4号口出来，大概走10分钟就到了，还算是方便的。建议不要开车，停车太麻烦啦。 挂号：我是在微医上预约挂号的，约了14:00-14:30，14:00到了，前面还有23个人在排队。 排队：满满的全是人，没有座位！没有座位！ 建议：自带折叠小凳子，不然提前挂号，也得站一个小时，实在吃不消啊。 医生：还不清楚，吃了药再看吧。	一场游戏一场梦	2019-01-08 14:50:58	4
复旦大学附属眼耳鼻喉科医院	今天陪朋友来沪上知名的耳鼻喉医院来看门诊，人巨多……我们早上八点钟就来了，路边已经没有停车位了七拐八绕的找到一个小区里把车停下，老院区了，很多知名医生，服务人员的态度也还不错，也是理解的，每天有这么多病友～希望广大病友早日康复	Rene	2019-01-16 08:45:15	4
复旦大学附属眼耳鼻喉科医院	人山人海啊真的厉害！最大的问题在于叫号要刷卡，刷完等着，但又看不到前面有多少人等，还不知自己有没有刷成功，重新刷要重新排队，看病难大家习惯了，这个机器bug怎么解，头疼	就酱	2019-01-19 18:02:54	4
复旦大学附属眼耳鼻喉科医院	早上11点多到的 挂的是下午的专家号 100元的挂号费 车子停在旁边的一个商城下面 不得不说 人真的超级多 感觉这里的医生也很辛苦的 保安师傅维持秩序也卖力 测视力不在汾阳路这边的总院 而是在宝庆路这边 下午等了半个多小时 5分钟就看好了	黄小朱	2019-01-26 17:12:33	4
复旦大学附属眼耳鼻喉科医院	用眼过度眼睛出了状况，不得已去五官科医院看医生了。虽然提前预约了，到了医院取了号还是等了一个小时。作为名气位列前茅的医院，全中国人民都过来看病了，医院不愁没病人啊！等号的病人脸上的表情都是疲惫又无奈～看病前还要测视力，这实质上很形式，因为测试时根本等不及你回答，速度飞快！准确度只能参考。好不容易轮到你，医生只让你说两三句话，然后用仪器飞速的照照你的眼睛，接下来就开药了。不会和说你是什么问题，要注意什么。三分钟结束绝不是夸张哦！看病难这个永恒的问题什么时候能解决～难、难、难～	我心依旧	2019-01-09 18:57:59	3
复旦大学附属眼耳鼻喉科医院	第二次来复查，车子停在一个商务楼里，要走好远。人还是那么多，排队等着看就等了好久。看的时候倒是挺快的，一会儿就看完了。 这边的自助机还是蛮好用的，不过这次遇到了没纸了，还要去窗口打印一下。 这里要是能建个地下停车库就好了，停车太费劲了。	爱吃的老纪	2019-01-18 09:14:57	3
复旦大学附属眼耳鼻喉科医院	前阵子耳鸣，像是有人在脑袋边打鼓，实在受不了，于是去看看。一早到那儿真是人山人海，医院们大门外的上街沿，医院大厅以及各个诊室外都是人满为患，还是人太多，资源不够啊！幸亏网上约好了专家号，现场可以自助挂号，这点还是比较方便快捷，免去排队之苦。只是对于年纪大的、家里孩子又不帮着捣鼓这些的，只能现场排队，真的挺辛苦的！头一回去，啥也没干，就约了两项听力检查（当天做根本不可能），第二回去做检查，虽然前后只要十来分钟，然而排队却排了一上午，真是欲哭无泪。虽然检查也是取号叫好，也算是有人维持秩序，但无奈人实在太多，而且等待区域空间狭小非常拥挤，现场感觉还是有点乱。那天检查完，好像也没什么特别情况，医生说也许就是睡的太晚，精神紧张，多休息，注意观察。医生，病人都挺不容易的，在医院大家尽量保持好的心态，不要急躁，既来之，则安之。	嚷着减肥却吃不停的女汉纸	2019-01-31 08:57:14	3
复旦大学附属眼耳鼻喉科医院	今天2.9年初五也没有什么人，全程只花了10分钟就搞定了。感冒病毒引起的发炎，急性中耳炎了。第一次去五官科医院门口有两排这样的自助挂号机，方便了很多哦(´-ω-`)里面看眼科的人稍微多点，其余科室都还好，他们今年是2.2-2.7放假只有急诊，而且要他们认为急诊才能看哦，我幸亏是今天去的，要是前几天一下子耳朵疼，那可真是无语[流汗]无语[流汗]	qinqineva	2019-02-09 14:51:57	5
复旦大学附属眼耳鼻喉科医院	老婆鼻子痒一下子就可以打十几个喷嚏，年初六五官科医院人还是不少的，车子我们是停在医院对面的轻科大厦（就是星巴克院子里）十元一小时。节假日只有专家门诊取号1054号[惊讶]还好四位专家问诊一个小时就排到了，老规矩，抓药走人五分钟而已。	敢爱多多	2019-02-12 00:44:24	5
复旦大学附属眼耳鼻喉科医院	人很多的上海大医院 手术很成功开心	面具王子	2019-02-12 21:58:30	5
复旦大学附属眼耳鼻喉科医院	从诊断到排到病房手术等了一个多月，还是排的特需，真的是紧张。但是这个病房装修绝对是惊艳，复古国民风还带阳台。病房配的伙食三菜一汤，最给力的是外卖也能送进病房。附近有粥，手术完可以喝粥。相当给力了。约的李树峰医生主刀，整个过程3小时不到，术后恢复及复诊情况良好。	尛裤兜er	2019-02-25 00:09:23	5
复旦大学附属眼耳鼻喉科医院	头痛呕吐的毛病已经8年了，生孩子前还发做的不多生了孩子以后经常发作，去年在仁济医院看做了ct说上颌窦囊肿，但是没什么大问题，也没看出病因，所以今天来找股医生看，在评论里看到都说顾医生态度很好很耐心，今天看病果然是和蔼可亲，有问必答，她是所有专家里看的速度最慢的，在他这看病完全没有赶场子的感觉，今天他又叫我做了ct我也做了，结果看下来不是囊肿引起的，还是建议我去看神经内科！	emilymollyMickey	2019-02-26 23:20:36	5
复旦大学附属眼耳鼻喉科医院	爸爸去看了鼻子做了手术，医生护士服务都不错，不亏是专科医院，之前去东方医院看，医生说没事，简单配了点药就回来了，但是鼻血还是没止住，多亏了这里的医生，查了才知道要做微创手术，现在爸爸已经康复了，感谢医院的各位照顾。	alainyjy	2019-02-27 18:22:04	5
复旦大学附属眼耳鼻喉科医院	小朋友调皮，晚上把眼睛撞伤了。 先跑了儿童医学中心，没眼科急诊，护士指路去新华。 到了新华，医生建议第二天来拍b超(因为眼部b超医生晚上不值班)，说眼球受到冲击，可能会有震荡，也许会有后遗症。听了这话我们提心吊胆，爸爸把能想到的各大医院的电话打了一遍，找不到一家急诊能做眼部b超的。 最后抱着试一试的心态来了这里。眼科急诊的赵婧医生温和耐心，安抚了我们紧张的心情。检查过后，她告诉我们应该没有大问题，虽然这里的急诊也不能做b超看眼底，但是能先做眼部CT看眼球结构再判断伤情。报告出来后，果然除了软组织挫伤一切正常。 非常感谢赵婧医生让我们放下了心里的大石头，不再担惊受怕。 PS:第二天拍完b超又去了趟眼科门诊，人山人海，排了将近4个小时…	时雨yuyu	2019-02-28 22:45:47	5
复旦大学附属眼耳鼻喉科医院	大年初七第一个工作日。就来到了五官科医院这里人已经很多了。预约的下午一点半的挂号。一直等到三点多，还没看上。门诊楼里诊室门前等候的人实在太多。比肩接踵，跟公交车差不多，，它是上海市区三甲医院里边最拥挤的医院之一。无论他的医疗水平是怎样的，反正在里边的就医体验，感觉很糟糕。索性现在还有一些什么网上付费的手段，感觉排队还好了一些。	猫猫蓝茶	2019-02-11 15:12:58	4
复旦大学附属眼耳鼻喉科医院	眼科全国第三，耳鼻喉全国第一，五官科医院永远人山人海，总院在汾阳路，门口停车去太原路永康。 网上预约也不容易，我一般就直接早点过去排队，工作日人比较多，7点就已经长队了，第一次挂号需要带好身份证，可以用微信支付宝，也有自助机。 眼科在二楼，耳鼻喉在三楼，专家看过几次有96和40的挂号费，比普通门诊医生要好，每次都过去看耳前瘘管，家族遗传，如果不复发就没事，但是一旦发炎就很头疼，需要开刀，开刀还要住院，真希望可以不要发炎，再也不要感染不想开刀[大哭]	美人微笑转星眸	2019-02-16 11:08:10	4
复旦大学附属眼耳鼻喉科医院	吊针到第三天，赶到医院，先到上次的专家门诊医生那里加了一个号，再到楼下自助挂号机上挂号，看着别人在窗口上排着长队，我一分钟秒挂，也没有什么可得意的毕竟是看病。然后到急诊大楼吊针处交单子，排队，先打肌肉针，再按分到的座位等候吊针，也就一个多小时三瓶水吊好，然后再到专家门诊处，还没轮到我，等了大半个小时左右，轮到我进去，医生问了我目前状况，又给我加了两天的针，又是六百多元。	吴小小_8889	2019-02-28 23:12:48	4
复旦大学附属眼耳鼻喉科医院	喉咙哑了好几天，昨天就诊+雾化，人不多。今天再来雾化，医院的门都快踏不进去了，people mountain people sea 一片混乱 闹哄哄 但，雾化室没有人，护士小姐姐可nice了！ 一连串的关怀 你来啦~ 声音好点没~ 还是坐第一个吧，喷量大~ 明天药记得带来哦~ 病例卡就不用带啦，单子带来就行~ 记得不要说话哦~ 声音甜美，态度亲切 和门外简直是两个世界！ 本来五星，两星扣在医生，态度差，我本就是来看喉咙哑的，他还让我说响点。。。还要我一遍遍重复，好没耐心！	tsykq_83	2019-02-15 23:39:18	3
复旦大学附属眼耳鼻喉科医院	天呐，这工作日的眼儿口鼻喉医院的人也太多了吧，现在才排到470号，我拿的1018号啊，不过好在因为人流量这么大所以医院也说明了中午吃鱼就诊，不休息，也算是为人民服务了，最近天气凉，鼻炎很容易复发或者更加严重，我就是后者[流泪][流泪]大家要注意身体啊！	阿星	2019-02-21 11:32:29	3
复旦大学附属眼耳鼻喉科医院	第一次来，人太多。就诊两分钟。配药三百块。多问几句也没什么不耐烦，但能明显感觉不想多说。专家门诊。其实普通门诊就可以了，家里人硬要看个专家。 职称么，大家都懂的现在，看得好和职称高，两码事。还是靠熟人说到底。 评价还要消费凭证，点评你和他们医院什么关系。，	cabbagehui	2019-02-26 23:06:42	2
复旦大学附属眼耳鼻喉科医院	扁桃体化脓了，人也发烧了，这里应该是上海最好的耳鼻喉医院了，挂了急诊。 晚上人不是特别多，医生护士态度都很好，也特别负责任，挂了吊针，打针完后感觉好多了，明天继续。 这边打针都是一个座位一个人，对号入座，很有条理也不会出错。	紫水晶_520	2019-03-02 13:54:13	5
复旦大学附属眼耳鼻喉科医院	✨微医上提前预约，还是等了一段时间，无奈人实在太多，而且叫一个号等待的时间特别长，如果没预约到话简直无法想象 地铁一号线常熟路下来总一点点路就到了，交通很方便 约了顾凤明医生看耳朵，很耐心，人很Nice，做了详细的鼻腔镜和耳镜检查后确定为感染，配了滴耳药，过几天再来冲洗，好了很多。 后来又带小饼干也来看顾医生，确定中耳炎，顾医生很耐心，小盆友很喜欢，希望饼干快快好，总体满意[愉快]	小女夭米青	2019-03-02 11:01:39	4
复旦大学附属眼耳鼻喉科医院	地铁1.10.12，三线并站，陕西南路站7号口出来，问问别人汾阳路怎么走，几乎人人知道，5分钟步行吧，肯定到了，还是很方便的，就是路不熟的可能不清楚，比较绕，反正记住汾阳路就对了…… 大门口有指示牌，门诊大楼右手进入 左边就是挂号，第一步挂号，建议使用支付宝，付款后可以抽奖，送积分送什么的，自己选择 第二步，拿着单子，上面写了几楼几诊室，就到这个楼层去，然后就是看屏幕，无限等待了⌛️…… 拿了1673号，耳科，三楼叫到1200号，只能找个椅子睡觉了，迷迷糊糊睡了一小时……叫到1400号，来了个护士，说让我们去20号，12号门口就诊……我一路小跑，推开了20号的门，名正言顺的插队，真爽[爱心] 医生问了情况，看看耳朵，直接就开药了……总共2分钟不到……效率[美甲][6][6][6] 下到1楼，挂号位置老地方付款 最后一步，付款处的对面就是取药处！ 这里有个提醒⏰⚠️，重要事情说三遍：药单上…	金色秋叶路	2019-03-02 12:33:52	4
复旦大学附属眼耳鼻喉科医院	五官科医院总园位于汾阳路83号，地铁9号线坐至嘉善路从5号口出站，沿着肇嘉浜路由西向东步行至太原路再由南向北至走着汾阳路就能看到医院了。 万幸提前预约挂号，自助挂号区有志愿者可以帮助，步入医院大厅，看到的全是病患，上楼问诊，更是吓人，人山人海……几乎寸步难行，挤到候诊区，不说也能猜到全是排号就诊的病患或家属；静候20分钟，电子显示屏及广播叫到本人名字，我便忐忑的进入就诊室，一位年纪相仿的眼科医生姐姐接待了我，由于年纪相仿问诊时也不会存有拘束和代沟，本以为是眼睛大问题，经医生一番仔细检查后系眼部过度疲劳、角膜炎症，开了眼药水和眼药的药方及五日后复诊，心头大石也算放下了。 五官科医院的客流量真是惊人，首先医患众多，再次周边的交通十分拥堵，建议不要开车出行，周边停车的地方都找不到……就酱紫吧。	敏敏的小小号	2019-03-08 15:49:14	4
复旦大学附属眼耳鼻喉科医院	跑医院看病真的是最累的、没有之一呀～～～	招财猫猫酱	2019-03-20 18:08:39	4
复旦大学附属眼耳鼻喉科医院	复旦大学附属眼耳鼻喉五官科医院是3级甲等医院，来了才知道真的是人多的都能赶上上下班高峰期的地铁站了。我妈眼睛不舒服，长了个类似偷针眼一样的小疙瘩，结果来查了才知道是肿瘤，幸亏医生说手术拿掉就没大问题了，吓人，等待入院通知～～～	mina11261020	2019-03-20 21:21:57	4
复旦大学附属眼耳鼻喉科医院	周五一早去医院，居然自己还忘记预约了，也真是醉了。[尴尬]只好挂个普通号。 这家是五官科专科医院，尽管有浦江分院，宝庆分院，但还是无法分散人流，汾阳永远还是很多人。门口的自助服务区很方便。但挂个号没1-2小时别想看得到，所以下次，一～定～要～预～约！	吃吃喝喝白相相	2019-03-22 11:20:47	4
复旦大学附属眼耳鼻喉科医院	老父亲眼睛不舒服，在马路医生的免费检查后，说是严重白内障，需要去医院进一步检查，可把他老人家吓坏了。为了安抚老人，特意选了著名专科医院来检查。虽然是提前预约了的，但排队还是排到昏天黑地。好在挂号啊付款啊都可以在机器上自助完成。发现有些工作人员态度不怎么样，很多第一次来的病人找不着方向肯定会问一下的，冷冰冰地回答算好的了，有的不耐烦的还得抱怨两句。回头想想也难怪，人实在是太多了。不过主治医生还是挺好的，各项检查做一遍，看下来就是有点干眼症，滴点药水就好了。有很多老年病人，也都是由小辈陪着来的。有的小辈边陪着等还边打工作电话，不容易啊～	softheart	2019-03-06 09:17:14	3
复旦大学附属眼耳鼻喉科医院	著名的五官科医院，人山人海。挂完号后被告知:去喝杯咖啡☕吧，没有一二个小时轮不上。出门在咖啡店中坐了一小时四十分钟，回到医院看见前面还有一百多人，心想时间不早了不知道要看到什么时候，想不到在五点之前看好了，唉，排队花了几小时，实际看病花了几分钟。	悠优	2019-03-15 22:53:45	3
复旦大学附属眼耳鼻喉科医院	老牌五官科医院，应该是全国最好的了。专家有点难约，素质都很高，他们医院有很多自制的药都挺好的，希望这次保守治疗成功！哎鼻子方面的病太难受了，感冒一定要看透不然真的很难治，特别是小孩子，下周还要来看看	摇摆曳	2019-04-02 08:57:03	5
复旦大学附属眼耳鼻喉科医院	上海眼耳鼻喉科医院到目前为止是上海最好的五官科医院了，一般看病检查是首选。今天下午陪亲戚来到了位于汾阳路83号的眼耳鼻喉科医院，一进门诊大楼就吓了一跳，排队挂号的人排成了四个长队，等挂好号上三楼一看，不得了，四个诊区全是人，还只叫到1123号，问了前台护士，轮到1702号起码要二小时，既来之则安之，慢慢等吧。	枫之叶	2019-04-02 19:29:14	5
复旦大学附属眼耳鼻喉科医院	病人很多，周日只有专家门诊，检验科有点难找，从医生那里拍了指示图前往还走错了，到了9号楼直接电梯上了五楼结果此路不通，再下楼绕过去看到有指示牌[白眼]门诊楼四楼做检查的地方时间快10分钟，上午近12点过去护士指☞了一下时间说已经12点了下午1点半过来，可是我手机显示11点51分，下午一点20分过去护士说坐着排队1点半准时开始啊……坐等……结果40分还没开始……询问态度好凶马上开始了……	燚毛	2019-04-07 14:44:37	5
复旦大学附属眼耳鼻喉科医院	对于这所著名的五官科医院，早就有所耳闻，不过长这么大从来都没来过。没想到这次中招了，耳内出了点问题，感觉必须要就诊了。那就来这家医院就诊吧。 现在支付宝很方便的，里面有个医疗健康单元，进入后找到这家医院，绑定个人医保卡和手机号，就可以预约第二天的各个时间段的门诊。初诊带好身份证。 交通也挺方便，常熟路地铁站出来，步行10分钟左右就到达。 到这里来的病人真的全国各地都有。叫号系统挺先进的，服务人员也挺多，整体上还是蛮便利的。	tsbzy	2019-04-14 21:16:36	5
复旦大学附属眼耳鼻喉科医院	朋友推荐的一个微医的app，这样看病节约了不少时间，，提前到网上预约再过来自助挂号，自助挂号需要身份证，记得带身份证来哈，临时挂号的话，估计要排很长时间的队了。。还有医院人是真心多，有啥千万别有病呀！医院是最不想来的地方了	宁	2019-04-16 10:55:57	5
复旦大学附属眼耳鼻喉科医院	喉痛痛到爆炸，去看急诊被诊断急性会厌炎，马上就被收入院中，医生说晚去的话可能有性命危险，吊了三天的头孢和抗生素后能吃流质食物就被放出院啦，住院部的医院的护士医生都非常友好，态度亲切，出院后又去看了次专家门诊，医生虽然态度高冷，但是人家专业度高呀！	艾小咪	2019-04-17 17:42:49	5
复旦大学附属眼耳鼻喉科医院	五官科医院，第一次去，在微医上预约好，早上去挂号还是蛮顺利的。人非常多，医院的流程还是蛮清楚的，挂完号，检查视力等叫号，然后医生看完楼下配眼药水验光，验光的医生们一看就很有经验。总体服务谈不上，毕竟那么多人，分院比较老，环境谈不上好，但是人家专科三甲医院还是有道理的。	ceceil_li	2019-04-19 22:43:54	5
复旦大学附属眼耳鼻喉科医院	眼睛不舒服，还好看了一下没问题，也就是干眼病可能是跟平时用眼太多有关系。人那是叫一个多呀，还好提前两周，在网上预约好，也等了两个多小时。	芒果	2019-04-20 23:50:57	5
复旦大学附属眼耳鼻喉科医院	上海复旦大学附属耳鼻喉科医院在汾阳路上，离上音附中很近，门面不是很气派，医院内部装修也简朴得很，都不好意思拍掉了漆的椅子[呲牙]，但是病人可不在乎这个，关键是就诊感受，关键是药到病除，关键是药费合理。遇上的医生很不错，威严又不失亲和力，为孩子开了德国进口的眼药水，不含防腐剂，点赞[强]友情提醒：周日只有专家门诊。	qiaomutou	2019-04-26 20:22:43	5
复旦大学附属眼耳鼻喉科医院	汾阳路五官科医院属于上海老牌三甲医院，顾名思义在眼鼻喉科上的特色医院。它的总院位置相当黄金，也因老牌时间久，慕名而至很多全国患者，医院整体接待水平已明显跟不上。候诊区满满当当的人，甚至有直接躺地上的，根本没有位子可坐。 挂的特约专家挂号费也是贵的466，不知是太久没看病还是。。。价格都无所谓了，只希望能带来希望，能手到病除。	美腻美腻又是一年花开时	2019-04-03 09:06:44	4
复旦大学附属眼耳鼻喉科医院	最近感冒引起耳痛，推测是中耳炎，特地挂了最好的耳鼻喉科医院。 之前来过一次，眼睛痒来，说没啥事，倒是开了一堆药大几百没了，结果我啥药没用，过段时间自动好了。 唉，希望这次不会又做冤大头。感觉到了医院，只有任人宰割的份啊。 这个总院，年代久远了，地方小，人多。满眼看去密密麻麻的人啊。 每次来医院必有的许愿来一波～一定要锻炼身体增强体质减少来医院的次数啊	sunyuxin0227	2019-04-20 12:55:11	4
复旦大学附属眼耳鼻喉科医院	因为感冒引起了一场中耳炎 看了4个月才感觉慢慢好起来[流泪][流泪] 因为提前在网上挂号 在约定时间内到达挂号 挂号后又等了将近一个多小时 医生看完直接开了穿刺单 穿刺有专门的护士做 穿刺后回去医生啥也没说 还是我随口问了一句要复诊吗 才说1个月后复诊 ... ... 反正感觉很不好 后来就去六院了	murong_77	2019-04-05 12:10:47	3
复旦大学附属眼耳鼻喉科医院	没想到专科医院人也很多，全上海的人有偏好的会过来。关于挂号排队不得不说一下，挂号及付费可以用支付宝和微信，付费机在诊室外就有，不用到楼下排队。网上预约好，看的是眼科，头一次门诊广播里一直强调要先去测视力，后来付费时知道测视力是要收费五块钱的。和九院一样挂号后要到诊台机器上先签到，要不然不会有名字。去做完医生开的其他检查后在去诊台签到就可以不用排了，直接系统叫号去医生那。检查眼底开机收费，验光是否近视还要去宝庆路分部，走过去也要五分钟，散瞳药也要另开，这药也就滴个2滴，平时也不好用这种快散的，开封4周就过期了。宝庆路分部到了说要下班了不做了，隔天去又要重新挂号，这种就是重复收费。	zdeh	2019-04-07 10:39:48	3
复旦大学附属眼耳鼻喉科医院	陪老妈去五官科医院复诊，老妈青光眼，外加白内障手术后复诊，虽然预约了专家门诊，但是每一次排队看病堪比春运[流泪]说实话看病的体验太差了，人多，管理混乱，挂号还得先预约，老年人真心玩不来，老妈久病成医了，虽然是我陪她，但每次都是她指挥我流程，兵分两路我先排队付费，她去排队测视力，等医生开诊了再冲进去让医生开放测眼压，我再去排队付费，她排队测眼压，等这一圈下来，差不多能轮到就诊，紧张的我满头大汗，外地来初诊的病人真心难，不熟悉流程，轮到就诊了再去测视力测眼压，各种付费重复排队，难怪人多重复劳动。搞不懂测眼压为啥一定要等医生开诊开放才可以付费?为啥不能挂号的时候先付费呢，这样也好减少重复排队啊。唉～真真体验了一把看病难	兰黛尔	2019-04-03 12:54:51	2
复旦大学附属眼耳鼻喉科医院	这里也很乱，比宝庆唯一点的好是四楼做视野检查的年轻的医生，口吻温和，体贴，态度专业，让人感觉在这么乱七八糟的医院的唯一的安慰。心声感慨的看了下医生的姓名，龚医生。 唯一的安慰。	J333	2019-04-10 21:10:21	2
复旦大学附属眼耳鼻喉科医院	在等就诊 实在太无聊了 摸上来写写评论 本宝宝发作中耳炎 吃药没吃好 只能不远千里跑这里来排队看病 几年不见 熊祖母的 怎么双休日都变砖家了 好无奈呀好无奈 人真多呀人真多	狐狸酱小姐	2019-04-20 14:36:18	2
复旦大学附属眼耳鼻喉科医院	住院住院，坐救护车来急诊没带现金卡就算你快死了也不可能给你看病的，只有等你把钱交好了才有医生来，出了1000毫升血了也不能优先，在外医院做的手术出血，止血止了很久才止住，院内环境还可以，医生专业护士负责	布谷布谷	2019-04-24 07:55:02	2
复旦大学附属眼耳鼻喉科医院	五官科医院去了好几次，一直觉得医生这个职业很辛苦，不管急诊还是专家门诊都很好，今天晚上儿子说耳朵痛，由于之前的中耳炎还没好，第三次去挂了急诊，医生看好了配药，于是我问医生“这药和之前急诊配有什么区别？”并把之前的药单递给医生，医生就回我一句话“你去问之前的医生”，难道这句话问错了吗？我继续说“因为孩子一直反反复复其实就想知道这次药的区别，还是孩子病情有所变化？”，医生又冲了我一句“我前面和你说话听不懂是吗？”我很纳闷，我到底是来看病，还是来找骂～医生就是这样对待焦急的父母吗？而且我一路对待医生客客气气，医生好，请问，谢谢，换来的是一句“你听不懂啊”，最后我还是找急诊的领导投诉，领导表示会和医生说，也希望他们真的是这样做！	小包子ccc	2019-04-09 20:54:55	1
复旦大学附属眼耳鼻喉科医院	感觉不像是看病的医院，是卖眼镜的眼镜店。人多的要死，大夫极不耐烦，就让你配眼镜，配眼镜的一看你确实要配镜了，立刻推荐高价的眼镜。 相比之下，还是眼科医院要好多了。	牛拉	2019-04-13 06:36:17	1
复旦大学附属眼耳鼻喉科医院	每个月都要去一次，医生很负责，态度也很好。	哼次哼次	2019-05-06 06:03:35	5
复旦大学附属眼耳鼻喉科医院	中午12.30去的医院，挂号的地方就是人山人海呀。要挂的号没有了，只能挂眼科普通门诊了，谁知道上去候诊大厅才发现今天来错了。因为是五一节后的第一个星期一，看病的人把医院挤满了，我的号前面还有800多号的，只能耐心等待，最后是4.30才轮到，但是大厅里非常有序，也辛苦了医生了[呲牙]	薇薇	2019-05-07 09:56:16	5
复旦大学附属眼耳鼻喉科医院	5月1号早上7点去的 门口的保安说今天国定假日五官科医院放假没有医生 昨天5月2号一大早我又去了 说普通门诊已经挂完了 于是挂了一个专家门诊 等了两小时看完 医生有点年纪了，是个慈祥和蔼的老奶奶，谢谢医生！用了她给我配的药膏以后感觉好多了！	amandathemeow	2019-05-08 08:42:54	5
复旦大学附属眼耳鼻喉科医院	早点去，7点前，排队，前面已经有100-200个人了，如果你起不来就晚点去，8-9点，挂号后可能要下午去看病了，专家估计没了，只能看普通的咯	哆哆A孟	2019-05-29 19:07:51	5
复旦大学附属眼耳鼻喉科医院	作为一名普通市民，推荐眼科戴锦晖医生。 05年激光近视ek手术，效果很好，年近四十岁，还保持得很不错，作为高度近视眼已经感觉赚了这15年来的优越感，还在保持。激光手术不是如路人的危言耸听，因人而异可以去术前检查。公立医院可不推销，能做就做，做也有手术风险的。言归正传，近日， 突发单眼流泪异物感，直奔专科医院，总院就医，结果不是疑似的结膜炎，是…基底细胞营养不良。幸好遇到了戴锦晖医生认真检查。 眼睛发炎是去总院的，眼睛近视类屈光包括配眼镜验度数是去宝庆路的，微医上预约挂号吧，配眼药水，怎么预约我都忘了，现场的普号实在是人太多了，下午1.30总院就已经1393号，可现场才400-500号，吓死人的多。空气很不好，座无虚席。初诊需要先测视力再面医生。 挂号后要二楼眼科诊室前刷自己的医保卡签到，切记。 作为上海滩最好的眼科专科医院公立，对近视眼手术的医生，推荐人品好、耐心、能详细解答的戴锦晖医生…	Sissi	2019-05-30 17:51:06	5
复旦大学附属眼耳鼻喉科医院	人没有想象那么多，但是也不少 这家医院最主要没有停车位，门口专门给你找停车位置的20 块帮你领到停车小区。还好，距离不远。挂了号一上午又泡废了，还好门口有星巴克坐一上午。五官科何时能建个新地址，这地方真心拥挤。	肉夹馍拉面	2019-05-04 12:22:13	4
复旦大学附属眼耳鼻喉科医院	小长假老公出了个小交通事故，今天赶着第一天工作日上班，过来取CT报告，门诊人特别多，下午一点报告处已经排长队了，地处市中心汾阳路这里是五官科医院总部，标识很清晰，预检台和CT室工作人员也很不错，有问必答，次序井然。	云开雾散	2019-05-07 15:06:48	4
复旦大学附属眼耳鼻喉科医院	看病不仅像打仗，而是是智斗加体能考试。网上预约，现场挂号，那都不算事儿。首次看诊，挂完号要去测量视力，然后再自助登记，然后就是漫长的等待。一般两小时可以被叫到号，见到医生。医生亲切耐心地问诊后，让你去做什么项目检查，大约花费三五分钟。接着就是付费、排队、问询、等待、检查、拿着报告再去找医生。周而复始。亲测每一天都是人山人海，堪比春运。希望大家平时注意合理膳食，坚持运动，心情愉快，远离疾病。	一只谗痨胚	2019-05-09 06:51:51	4
复旦大学附属眼耳鼻喉科医院	写这封点评我真的是很为难。医院的医生和工作人员其实都还不错的。每天在这么恶劣的环境里工作真的也是非常不易。现在旅居外地，但是到了复诊时间就必须回来。天不亮就要起床然后来排队。没想到，6点到的医院门口已经排了700米的队了。中国医患矛盾的根本其实就是僧多粥少。人实在是太多了。大家互相体谅一些吧。	吃货淘米	2019-05-21 10:32:48	4
复旦大学附属眼耳鼻喉科医院	大晚上的耳鼻喉医院竟然有这么多人看急诊[流泪]候诊座位没几个，只能坐在门诊大楼门口的台阶上。都怪自己晚上吃不当心，搞到现在要受罪[大哭] 预检台、挂号的护士们都无精打采的，说话也是不温不火。叫号系统都是把病人名字打在大屏上，有点不注重隐私保护[发呆] 医生动作很快，驾轻就熟，被取了鱼刺的我终于能好好说话了[闭嘴][害羞]	harrywithroye	2019-05-21 22:53:06	4
复旦大学附属眼耳鼻喉科医院	人暴多啊！挤满了人！还是很好找的，地铁出来先看到宝庆路店，差一点挂号，还好聪明伶俐[偷笑]发现那里都是看眼睛的，赶紧乖乖到这边来。 10点多到的，11点多一点离开，还和朋友吃了个午饭[偷笑] 一只耳朵有点不舒服，来看看，其实没什么事，冲洗一下就好了，冲洗费64.61，2下，搞定！冲完有点儿晕乎乎的，说晕车晕船的人是会这样。	云饕舞掠	2019-05-23 06:47:16	4
复旦大学附属眼耳鼻喉科医院	在上海居住，免不了要带外地的亲朋好友看病，谁让上海的医疗技术水平好呢。 作为耳鼻喉科的专业医院，全国各地的病人都涌向这里，每天早上5点开始，医院门口就人山人海，大排长龙。如果不是提前一个星期在网上预约挂号，临时来这里挂号根本不可能。 停车可以停到医院门诊对面的轻科大厦停车场，早上七点前是有车位的，去晚了就不会有车位了。附近吃饭的的地方比较多，贵的便宜的都有，看完病可以去环贸商场逛逛街，走路过去不远，吃的更多。 虽然人多，但是比较有次序，基本挂上号的都可以看上病。自助设备也非常多，不懂的人也可以借助工作人员的帮助。 很希望在地铁十五号线古浪路和祁华路之间开一个三甲医院，就像华山医院顾村分院一样，那里还有不少空地，不知道上海的规划领导能看到吗。	呵呵的油条	2019-05-24 12:32:57	4
复旦大学附属眼耳鼻喉科医院	医院向来一直是排队最厉害的地方，早上5点半就出家门了，这次感谢新版社保卡的强大功能，在自助挂号机上顺利挂号，还是专家门诊第三号，感觉有些许意外惊喜！医生态度也很好，给了我很多有益和专业的建议，和我几年前的体验不一样了！感慨时代变化人员素质也在提高！	爱最爱红红的天	2019-05-25 09:10:35	4
复旦大学附属眼耳鼻喉科医院	每次都要一大早去排队，人比较多，医术也不错。	郑崟	2019-05-28 17:26:32	4
复旦大学附属眼耳鼻喉科医院	每个月都要来帮奶奶配眼药水，每次来人都多得不得了[晕] 揪心的是每次急诊室都能听到宝宝鼻腔耳蜗取异物发出的杀猪似惨叫，自己也有孩子听不得这些[流泪][流泪]	小庅孖	2019-05-27 11:17:17	3
复旦大学附属眼耳鼻喉科医院	身体不舒服，今天下班去这里挂的急诊，去预检台咨询，一个小姑娘面对着我在电脑上忙活，看也没看我，另外一个一边吃饭，一边在和保安热情的聊天，问了3遍都没理我，最后我忍不住了，用上海话吼了一句！有拧哇？终于有回应了！大概是我打扰了她吃那两个肉圆子！所有去过的医院里态度最差的！欣慰的是医生很耐心仔细，给2颗星吧	baobao0220	2019-05-25 19:04:13	2
复旦大学附属眼耳鼻喉科医院	非常不满意，一大早去排队，挂的专家号。本想着专家的话至少知道我为什么鼻塞，好歹跟我检查一下，说说病因和解决方法。结果我刚进去，医生看了一眼就说是鼻炎，具体原因没说，问她就让我去拍片，然后开始赶人喊下一个，一直跟旁边的病友说。 你要是上一个没看好，就等他看好再喊人啊。我既然都来了在里面待了三分钟不到什么都不说就往外赶，这也太不负责了吧。58的挂号费，够我挂平常号十个了，医生还没你拽	匿名用户	2019-05-08 10:37:26	1
复旦大学附属眼耳鼻喉科医院	对这家医院实在太失望了！ 周日是没有预约的 必须到场挂号 带着两个孩子早上5点出发赶过来 我老公排队 我在座位上照顾两个小孩 我老公给我女儿挂好后给我儿子挂号 挂号的女的说不行 一个人一个号 问我们为什么不一家人一起排队 跟她说明情况也不行 要求重新排 她可能以为我们是黄牛 这个出发点可能是好的 可是真的一点不人性化！！ 再重新排队起码排1个小时 等看到不知道猴年马月 真心是最远的距离～ 一次失败的挂号 借此提醒有二胎的家庭 排队请慎重[双手合十]	Super小橙子	2019-05-19 07:59:41	1
复旦大学附属眼耳鼻喉科医院	良心医院啊！专科医院人是真的多，但是科室也多。总院比较小，但是管理的很规范，刷卡签到叫号，对病人来说很便捷。微医上面预约好过去看大概也就等30-50分钟，医生很nice。最重要的是！不会坑你！我看耳朵，六院开药一开就200+，还给你开全自费，乱七八糟药一堆，检查100一次。五官科开的药水才40+你敢信？除了第一次冲了耳朵收费了，其他检查也不用做的，医生自己有手持器械检查_(:з」∠)_我看一次加挂号费乱七八糟的也就100左右，六院没有300+不要想走喔	匿名用户	2019-06-13 13:55:57	5
复旦大学附属眼耳鼻喉科医院	2019.05.06 陪我妈来看病，这个季节，复兴中路上的梧桐树是真的要命，还好我习惯常年出门戴口罩，我妈没有鼻炎都打了一路的喷嚏......在五官科医院附近绿化这么搞是要出事的好吧哈哈哈～三甲医院的人流量真的不是盖的，幸好现在出了网上可以预约挂号的便利服务，遥想当年我过来配个药都要花上四五个小时排队.......挂号的时候正好目睹了旁边队伍一个老头插队，跟保安打起来了。⚠️挂完号以后千万记得要去诊室门口插卡签到！！！⚠️不然不签到机器不会叫号的，我跟我妈傻傻的在那等着后来才发现这件事的，机器旁边都没有志愿者提醒⏰呢……	橙子橙子牙丶	2019-06-27 10:16:02	5
复旦大学附属眼耳鼻喉科医院	人非常多但仍在全力做到人性化的医院。 挂号排队到疯掉！但是到处可以自助缴费的，每个楼层都有机器和人工收费窗口，可以说能为病人想到的，都已经做了。 挂的是江睿医生的特需门诊，医生一早巡视完病房过来才继续门诊的，虽然等待的人可能会有怨言，但是讲真，回头被收诊手术之后，你的医生巡床耽搁门诊，作为病床病人难道不为自家医生点赞吗？当时就感觉果然没找错医生！ 一上午排在33号，还没排到就已经近12点多了，担心中午医生休息，跟门口护士姐姐咨询，她告诉我，江医生是要看完所有上午病人后，才会休息午餐的。一般会看到下午一点半！休息一下吃个饭，下午门诊继续。当时心和胃就都抽了一下，真是太辛苦了！ 看到江医生本人的时候，真的是切身感受到医生的不易。我传个门诊预约网站的医生介绍图，照片上是位圆脸的医生哪！本人又黑又瘦，真是累的。即使那么多病人，江医生仍然每个病人都认真对待，一丝不苟。也没有一丝不耐烦。当得起医者仁…	winow	2019-06-27 17:10:57	5
复旦大学附属眼耳鼻喉科医院	在上海寸土寸金的徐家汇汾阳路上。每天都人山人海。因为毕竟是全国最著名的专科医院。来自全国各地的朋友都来这就诊。大楼和病房有点陈旧。但医生都是很牛的医生。现在在浦江有分院了。地方大。就是有点远。如果需要的朋友可以去浦江分院。医生都是一样的。	帅呆格格	2019-06-29 19:20:53	5
复旦大学附属眼耳鼻喉科医院	在六院检查耳朵里涨了个肿物要动手术，然后又来这家耳鼻喉医院确定了下，说法都一样要动手术，排队住院排了一个多月，还不是排专家。专家要排几个月甚至半年。不过这家医院医生的确很厉害[强]，手术很成功总共住院才2天就出院了。医院服务超级好，提供早餐午饭晚饭。每个病房都有淋浴间热水洗澡。最主要医院的医疗技术比较发达。耳鼻咽医院全国排第一名不虚传。	旅程	2019-06-30 10:51:03	5
复旦大学附属眼耳鼻喉科医院	其实只是想做个激光治疗眼睛而已 在上海逗留了四天才做完了全部检查 医院给我的感觉不是糟 是糟糕透顶 ！验个光排队两三个小时很正常而且没有座位 全程靠站 像我这种身体虚弱的站到最后感觉都虚脱了 负责管理的阿姨除了一脸不耐烦 就是各种嫌弃 甚至会推搡 嘴里不停的在说烦死了 脑子在哪里之类的话 排队一下午 耳朵里全是她这样烦躁的声音 体力和精神的折磨 简直崩溃！检查室里的医生也是各种抱怨和烦躁 来看病顺便看各种脸色 但是整个检查的过程 也不是一个乱字可以涵盖的 特别能折腾病人 拿个本子可以在三四个医生之间互推 经常A让我找B B让我找C C让我再找A 服务台的医生也是因为他们没有提前告知而让我完美的错过了做UBM的机会 不得不在上海再多逗留一天 本来就安排好回家的我只能在附近酒店再发呆一晚 气的我直接坐在医院椅子上就哭 了 鬼知道我经历了什么！	Angelababy_528	2019-06-06 12:54:35	4
复旦大学附属眼耳鼻喉科医院	虽说上海的医疗资源相当丰富，可是架不住人多啊。早上六点到门口排队，已经排队到门口外两条长队了。七点开始放人进去挂号，谈不上有多挤吧，只是专家号很少，一会就结束了，包括下午的。普通号虽然有，但即使挂上，还是得慢慢熬时间啊，所以还算得提前预约最靠谱！	龙川闲散人	2019-06-07 09:38:15	4
复旦大学附属眼耳鼻喉科医院	地段停车贵，医院不给停，医院门口都是停车黄牛，带路费要20，，医院的自助挂号居然用不了，还是要人工排队，很low，在看诊门前还要自己站着，没有叫号的，现在医院还有那么low的排队方法，建议早点来，这里人也蛮多的	女三又子	2019-06-08 10:42:32	4
复旦大学附属眼耳鼻喉科医院	儿子最近老是不透气，在地段医院看了配了药用了一直没好，就到耳鼻喉医院来看看 网上预约的10-10.30，到的时候九点半多，好家伙，人山人海，十几个挂号窗口都拍着长队，不过速度还挺快，十几分钟就挂上号了，然后就是到三楼漫长的等待，这边挂好号后到诊区还要签到的，不签到是不会叫号的，所以一定要签到，签到，签到，重要的事情说三遍，最后大概又排了一个来小时算看到了，每个诊区都是十个诊室，还是挺快的。 配了药又是排队付款又是排队拿药，反正就是排排排，不过速度还是比较快的 最后说一下重点，开车来的朋友千万不要存在侥幸心理觉得会停到医院的停车场，我是先下车带孩子去挂号的，老公停车找车位花了半个多小时才在旁边的小弄堂里找到一个停车位，唉，看病不容易啊	缓玉宝宝	2019-06-11 19:38:11	4
复旦大学附属眼耳鼻喉科医院	周六中午突然耳朵疼，打了车过来直接挂急诊，人不多！非常好，等了两个人就看上了……周六只有看专家号的，没有门诊哦！比起平时一排队排一上午，今天算是很幸运的了[强]从挂号到看完，配药到拿到，大概就半个小时。	billiejiligulu	2019-06-15 14:02:19	4
复旦大学附属眼耳鼻喉科医院	生了就要负责… 早晨5点就醒了 勉强磨蹭到6：10分赶紧起来洗漱，然后等媳妇和小朋友起来准备， 6：30叫了曹操专车到园区火车站，赶上了7：02分上海站的火车，7：50左右直奔了复旦大学耳鼻喉科医院… 幸亏媳妇网上都约好了医生…一切在按部就班…	你最爱的隔壁老王	2019-06-21 09:55:24	4
复旦大学附属眼耳鼻喉科医院	没想到DP里面连医院都有能点评的！6年之前，我都是药罐子，跑过很多医院，也算是见证了医院的智慧升级！ 这家医院的智慧程度相对更好，因为在诊区，连护士台都撤了，柱子上挂一个“签到器”，患者到了，就诊前刷卡签到，然后叫号就排排叫到你！ 医院这么多人，流程还是可以改善的！	那一片幻变的云	2019-06-26 17:35:38	4
复旦大学附属眼耳鼻喉科医院	医生医术确实高 毕竟专科医院 但是态度也确实是冷 高冷 可以理解吧	小柠檬	2019-06-08 23:08:09	3
复旦大学附属眼耳鼻喉科医院	我想说：欲戴王冠必承其重！不要拿患者多做借口！466元的专家费，为什么不能合理安排！既然没有接诊能力，为什么还要约如此多的患者？难道不是为了盈利目的？混乱嘈杂的就医环境！流水线一样的诊疗过程，没有一句解释说明，只有命令和安排！患者还得麻木的接受着导诊和医技等低文化没素质的人的训斥和指责！中国医改任重道远！！	匿名用户	2019-06-25 22:24:51	3
复旦大学附属眼耳鼻喉科医院	眼睛突然爆血管，下午2点05分排队挂好号，足足等了4个多小时，虽然只看了4分钟，但没觉得不值，如果换来无穷无尽的再检查，那才是得不偿失。 挂号处的保安在2点的时候就吼了，“所有号都没有了、不要排了”，别人都屹然不动，就我被吓到了，赶紧去挂急诊，急诊预检台说还有号呢，保安大哥不要开玩笑好吗？ 6点多终于轮到了，医生在一个密不透风的房间诊疗、已经有气无力了，一下午看下来也挺累的，五官科医院也是我等候时间最久的一家医院，健康是金。	齐刘海	2019-06-27 13:16:57	3
复旦大学附属眼耳鼻喉科医院	如果你想来挂号，请一定看我的建议。 人非常多非常多。位置特别少，连站的地方都没有。空调是不开的，请一定记得带瓶水。 网上可以预约，我是提前半个月预约好的。最好提前约。 挂号要排队。自助挂号机？我只看到一台，背包大小的机器放在咨询台旁边，一圈人围着。没人指导，也要排队。还不如老老实实收费处排队。 等号。我十点到院，预约的8-8:30的病人还在等。带好水，手机充满电，带好充电宝，开始熬吧~ 祝大家身体健康~	玖月iue	2019-06-03 10:43:52	2
复旦大学附属眼耳鼻喉科医院	五官科医院，到处是人，8点多来，已经等了二个多小时，应该还要二小时。 残！	旅游摄影美食之达人	2019-06-04 10:24:30	2
复旦大学附属眼耳鼻喉科医院	和其他医院一样，人满为患，从到医院到离开，总共耗时1小时40分钟，其中和医生沟通病情1分钟，挂的还是网上预约好的专家号，医生跟我说的话不超过5个词，听力检查2分钟，其他时间都是排队等待，大家可以算算，看一次病用在排队上的时间，老百姓看病真是不易啊。	jackyaugust	2019-06-11 22:53:33	2
复旦大学附属眼耳鼻喉科医院	看病效果体验最差的三甲医院～因为临时决定没有网上预约 12点到总院挂的号 预检台说中午不休息连着看的 说我的号还早 我2点到的前面大屏幕上还有60几个人 去护士台 （此处不谈护士态度如何 三甲每天太忙 态度不好是应该的～）咨询说不叫号的 去医生门口排队候诊～好了 前面8个人 足足站了一个半小时轮到 进去开检查单一分钟 检查好回来看报告被告知重新排队 觉得过分的不能过分 门口没有任何护士维护秩序！太差	花花牛_8004	2019-06-15 15:57:47	1
复旦大学附属眼耳鼻喉科医院	复诊正好再确认一下，幸好提前支付宝预约了，这样会比当场来挂号快很多，好多都是排队等几百个的，许久没见过那么多人的医院了～但是这家疏通以及电子挂号充值机器非常多，算是非常人性化了～安静等看诊，要是有一个充电宝租借可能会更好！	一名在当地英俊的帅气靓仔	2019-07-01 13:18:54	5
复旦大学附属眼耳鼻喉科医院	最近用眼过度抱恙有几天了 都换框架眼镜戴了 上海最好的眼科医院人爆多是一定的又逢暑假有点怕怕 在微医上约了今天来做检查 事先想好泡个三四个小时这点觉悟总归是有的 没想到过程还蛮顺利的 初诊 眼底眼压B超三项检查再复诊拿药总共一个半小时全搞定了开心 大医院专业权威效率高[强]看到隔壁宝庆路分院上街沿都挤满了人都是小朋友和家长…近视眼真是痛苦 下次想来分院问问icl早点解脱…	颗小粒	2019-07-02 17:59:22	5
复旦大学附属眼耳鼻喉科医院	人山人海，还好提前预约，不然要排到下班	可可的未来	2019-07-04 14:14:32	5
复旦大学附属眼耳鼻喉科医院	感觉全国的五官患者都慕名而来。专业的医生，先进的技术吸引了大量病患。住在浦东一早开车狂飙，赶在6点到达医院，门口挂号已经人满为患。大多数外地病人更是连夜开车过来，或者提前住在医院附近的酒店。 早早去排队，还排到了专家号，很是开心。 停车费不菲，一小时二十元，也是肉疼。 门口的早餐店也是赚的钵满盆满。。	匿名用户	2019-07-05 10:54:30	5
复旦大学附属眼耳鼻喉科医院	提前网上预约很重要，医院很老，所以空间很小，基本等位看号的地方满座站都很挤。有些检查过号就要重新拿号，所以千万无比别离开等候区太远，医院看病次序很重要，避免影响自己更别影响病友。（主要碰到了这个样的情况，大家看病都不易，不管患者还是医务工作人员）	J妖健身房爱吃的小胖子	2019-07-05 11:32:58	5
复旦大学附属眼耳鼻喉科医院	这次是家人做手术去的。 较之第一次另一台手术的就医历程，这一次更加深我对医院的信任和感谢！ 挂的季樱红主任的号，嗯，当初没别的号，预约挂的是特需，虽然号费贵一些，但是医生真的是态度好好的。开了前期检查化验费之后，就是等待住院手术的日子（这个排期等待真的久，而且你除了等待只能等待。如果本地医保或者自费的，建议住院可以考虑浦江分院）。 入院之后，小护士照顾的极周到，连打饭师傅都照顾的很细致。家人很感谢！	桃灬小喵	2019-07-10 20:36:31	5
复旦大学附属眼耳鼻喉科医院	小家伙流鼻血，出血量多，而且很难止住，只能晚上九点多过来，还好有急诊！晚上没什么人，毕竟不像别的综合医院，总是人那么多，在我们前面也就3个人，感觉还是比较快的。当值的是一个男医生，态度和专业水平都还蛮好的	小蛋蛋公主	2019-07-12 00:48:03	5
复旦大学附属眼耳鼻喉科医院	建筑有种看上海民国时期的风格，里面干净整洁，停车不清楚，因为是打车来的。 不愧是专科医生，一看就知道是什么病，专病还是得来专科医院看，病情解释也到位。 护士们和蔼可亲，态度温和，为病人着想，打针技术高，早上住进去挂水，下午就明显感觉有好转。 送饭师傅态度也很好，急诊住院没带碗，师傅临时给了我一个碗和一次性筷子，等我下午家人带来了碗再还给他。可能这边病人基本都要吃流质或半流质，师傅每天要送5次饭，除了3正餐，10点会送牛奶，下午2点送甜汤，还可以另外单点营养汤：黑鱼汤、鸡汤，整一个铝锅的汤送过来。 再说说信息化方面，护士补液都需要扫二维码，补液和病人一致才可以，排除了吊错人的风险。床头都有一台可调节的PAD，躺着坐着都可以看，有住院的各种信息：医院 科室介绍，责任医生、责任护士，用药、化验、检查、费用都可以实时查询，另外还有音乐和影视剧可以看。	风之彩jenny	2019-07-29 11:50:19	5
复旦大学附属眼耳鼻喉科医院	最近这段时间过敏性鼻炎好像益发严重了，特意请假过来医院看看。 【复旦大学附属眼耳鼻喉科医院】位于上海市徐汇区汾阳路83号，始建于1952年，是一所集眼科和耳鼻喉科医疗、教学、科研为一体的三级耳鼻喉科医院，是上海市医保定点单位。 这家医院是上海五官科里面最出名的医院了，每天都有无数病人慕名前来寻医问诊。从挂号到轮候就诊，总归要耗费大半天时间。 真的，在上海生活，最痛苦最麻烦的事情就是生病看病了，大医院每天都人山人海人满为患，光排队就排到你颓废，真心病不起。所以我还真是不高兴来医院，一般的小毛病都是自己买点药吃吃，要不就到地段医院挂号看看，地段医院就诊病人相对少些，排队情况没那么夸张。	南薄荷	2019-07-05 22:19:26	4
复旦大学附属眼耳鼻喉科医院	full of people 希望大家健健康康远离医院	吃货阿管	2019-07-06 11:35:02	4
复旦大学附属眼耳鼻喉科医院	复旦大学附属耳鼻喉五官科医院是上海出了名的，连外地的朋友都会慕名来看。我事先在微信上挂了号，当场过来排队有的好等了。 在自助机上预约挂号很方便，事先挂了号前面还有26个人在等候，人真心多啊，看个病心好累[失望]	mbl_9622	2019-07-15 17:13:40	4
复旦大学附属眼耳鼻喉科医院	[环境]环境比较老旧 人也很多 门口有自助挂号付费机 如果不是第一次看病 有志愿者帮忙还是挺方便的 小孩子第一次必须去窗口 报身份证号码和手机号登记 [效果]速度真心快 挂号389以为等到地老天荒 谁知道就诊门特别多 差不多五秒就一个 记得要刷卡签到 医生也很麻利 看得很快 价格超级便宜 很划算	天使雪	2019-07-30 20:12:02	4
复旦大学附属眼耳鼻喉科医院	汾阳路的五官科医院，人山人海，每天都这样 全国各地的都赶来，知名度和医术好。还好网上可以预约不用一大早赶来排队，中午的时候出发七号线常熟路下，七号六号口出，直走在拐弯大概十分钟到。再去自助挂号机挂号，再去签到。在等，等等。唉，老百姓看病苦。	君秋雨	2019-07-30 20:39:03	4
复旦大学附属眼耳鼻喉科医院	老爸去看鼻炎，等五小时看五分钟，人太多了，他说以后还是小医院看看算了。	CHERRY4105	2019-07-09 09:08:52	3
复旦大学附属眼耳鼻喉科医院	已经提前一天预约了专家号，结果医院临时给我取消了。沮丧，医生很负责认真只是排队的患者太多到了4点20左右医生已经很累了就不接患者了很多患者说排了两天的队还是没看上医生有些沮丧，医生再多一些就好了，毕竟我们都是冲着专科医院而来	飞	2019-07-16 11:53:15	3
复旦大学附属眼耳鼻喉科医院	在上海这样的都市，能把医院经营成如此模样也真佩服管理者了！随便哪个窗口都混乱不堪！！	空中客车888	2019-07-22 10:37:09	1
复旦大学附属眼耳鼻喉科医院	离音乐学院很近，周一到周日都有门诊，早上9点到下午17点，不急的的话建议在网络平台上预约好时间再来看医生，心里会有点底，这次老公耳朵不舒服，零时决定来，下午三点到医院，运气好，还有一个专家有号，下午人很少，上午人暴多，有时间的可以选择下午来，专家门诊116元，社保报销19元，自费97元。微信支付宝都可以使用，很方便	salan12345	2019-08-03 15:31:15	5
复旦大学附属眼耳鼻喉科医院	带儿子去看眨眼，下午两点一刻到的，一千四百多号，以为要等很久，没想到好多房间一起看，前面两百多号，等了大概三刻钟，进去看了才五分钟，看得出医生很有经验，直接推翻了以前医生的诊断，说是过敏性结膜炎，重新开了两个眼药水	家有狗狗叫十一	2019-08-03 22:28:05	5
复旦大学附属眼耳鼻喉科医院	治鼻炎走南闯北去了很多城市去了很多医院在这家店还是有一个比较新的一个事情就是他们这个药都是医院的自己配自己做的我用了一期一个月的疗程感觉还是比较有效果的对药物的依赖明显的少了不少，希望在今后的治疗中能有更多的疗效。	热力小子	2019-08-06 15:26:19	5
复旦大学附属眼耳鼻喉科医院	复旦大学耳喉鼻科总院。一大早门口排着巨龙。医院开通很多挂号方式，人工的，自助的，有微信，有支付宝。尽管这么多挂号方式，大厅的人还是很多，都是全国各地的患者到这里来看病。来到二楼眼科疹区到处挤满了人。虽然人多但大家都很有次序的排着队，等待就医。大家都相信三甲医院医疗水平。	Zf6433	2019-08-19 10:20:37	5
复旦大学附属眼耳鼻喉科医院	复旦大学附属眼耳鼻喉科医院 也就是上海五官科医院 是上海鼎鼎有名的专科医院 每天慕名而来的患者和家属把本来就不大的医院挤的满满的 尤其是眼科 排队候诊的患者和家属真的是里三层外三层 这也从侧面印证了医生医术的精湛和高明	匿名用户	2019-08-21 10:14:21	5
复旦大学附属眼耳鼻喉科医院	第一次到耳鼻喉科总院看病，网上预约的专家门诊，按预约的时间去挂号，挂号那个人多啊排队排死的感觉。正好看到门口有自助服务，用医保卡挂号非常方便，也没有排队，可能会使用的人不多，每个自助服务机前都有志愿者指导操作，非常人性化。	新四季ly	2019-08-21 21:02:10	5
复旦大学附属眼耳鼻喉科医院	史上最全代配药攻略 今天再次帮亲戚小孩配药，把他的病历本和就诊卡带好。步骤如下： 1 门诊进来服务台，和护士说代配药，她会给病例你盖个章，如下图。 2 挂号：可以窗口排队，比较费时间，失误了。可以直接机器自助挂号，但不一定有号，我觉得可以在网上预约个普通门诊也行。 3 到急诊请医生开药。急诊的眼科门诊，医生给开药，这个药是1个月有效，所以每个月都要来。 4 到自助机器交药钱。到机器将开药的药钱付了。 5 到药房取药。打印的纸上会写在哪个窗口	苏中自有颜如玉	2019-08-01 11:36:22	4
复旦大学附属眼耳鼻喉科医院	五官科医院全称： ——复旦大学附属耳鼻喉科医院 地址：汾阳路83号（总院） 宝庆路19号（分院） （PS：分院主要以视力，配眼镜为主） 哥哥前不久写生时被同学不小心铅笔戳进眼睛里了，白眼球红了一个块，因为周日好多医院没有眼科，故赶紧五官科检查一番，当然周日这里也只有眼科专家门诊，整个过程就感觉人好多哟！[捂脸][捂脸][捂脸] 专家检查过后开了眼药水，说过几天就好了，真是万幸呀！[双手合十][双手合十][双手合十]还叮嘱下次一定要当心，要是戳到黑眼珠那就麻烦了，感谢刘卫专家的提醒。[愉快]	Sakura	2019-08-01 18:09:14	4
复旦大学附属眼耳鼻喉科医院	初诊，提前预约，在预约时间段带上社保卡和身份证，自助挂号机上就可以挂号，这里要感谢一下帮忙操作的志愿者大叔，30秒搞定，期间还换了一台机器。 拿着挂号单到要看科室的楼层刷卡签到，门诊楼是比较老旧了。因为提前预约的缘故，等了十分钟就轮到了，医生是陈颖，态度很好，轻声细语。因为扁桃体实在肿太大，人工检查不了，开了喉镜单子，也细心嘱咐是不是先去吃个饭再做，不然做好后就两个小时才能用餐了，还告知在本楼层自助缴费机付费很快，态度不要太好哦。 自助缴费处一个人没有，很快操作完毕，机子边的工作人员还帮忙看看缴费是否成功，并告知接下来要去的楼层。 喉镜在四楼，先取号，然后根据叫号喷麻药，这里等的时间最长，到的时候前面有五十号左右，等了两小时左右，一直也没有间断叫号。做喉镜的医生也态度很好，一有不适立即停止，后来没办法，补喷了麻药[流泪]，第二次检查，总算成功，等三到五分钟，检查单出来，重新到挂号科室楼层…	大帅小美	2019-08-20 19:53:09	4
复旦大学附属眼耳鼻喉科医院	耳鸣11天了，先去社区医院看病说我是过敏性鼻炎，配了药吃了5天也不见好转，微医上预约好来五官科医院看病。 人真的是超级多，走进一楼大厅人挤人的模式，好不容易到了5楼，一看我前面还有十多个病人，等了大概一个小时轮到我了。 李主任一脸严肃，以前爸爸找他看过几次病，他也是不苟言笑的样子[偷笑]说了我的病情，他瞧了瞧我的耳朵和鼻子，让我去做个听力测试。 第一次做听力测试，心里有点儿紧张，耳麦里面传出的声音很刺耳，然后去了一个小房间，带上耳机测听力，听到声音就举手，然后我不停地在举手、举手、举手…… 拿着报告给李主任看，他说我是神经性耳鸣，原来不是鼻炎啊，难怪吃了药也不见好呢！	瑞瑞饭饭圈	2019-08-20 22:50:45	4
复旦大学附属眼耳鼻喉科医院	这边周一到周日都有门诊是挺好的，不过周末都只有专家门诊，主任116，自费97，副主任好像是96。7点开始挂号，可以在门诊对面的自助机器上挂号，可以节省很多时间。8点开始看诊，速度还是挺快的，主任还是很专业的。	匿名用户	2019-08-21 18:57:22	4
复旦大学附属眼耳鼻喉科医院	用人山人海来形容一点都不夸张，辛亏已在网上预约，节省了许多等待时间，看病和做泪腺检查大概只用了一小时。 虽然病人这么多，但是医生的诊疗态度还是很不错的，有耐心。外面的护士台得吐槽一下，态度很渣。 配的眼药水好大一瓶，看上去蛮高级，还得研究下怎么用。	BeiLi	2019-08-21 19:10:08	4
复旦大学附属眼耳鼻喉科医院	汾阳路五官科专科医院，还是第一次去就诊，原来医院都是一样的，人山人海，排队，排队，排队。没得选择[睡][睡]，这家医院环境比较拥挤，老式的房子，大热天真是难受，排了几个小时的队，问诊一分钟，可能看病的人太多和医生比较专业吧，一看就知道是什么问题了所以不会‘浪费一分钟’希望能药到病除吧！	雅子	2019-08-22 16:52:59	4
复旦大学附属眼耳鼻喉科医院	#声音嘶哑的就医过程# 第一人民医院：喉镜检查164元，等候10分钟，结论是声带肿物，建议开刀，看我犹豫后让我先吃消炎药！一周后再去看！ 虽然声音恢复的差不多，但是因为那个要开刀的结论，还是不放心！打算再去专科医院看！ 五官科医院：喉镜检查88元，等候2小时，结论是声带小结，吃开嗓药，不用开刀！ 难怪专科医院那么多人，都是因为综合医院太废！	happyjwj	2019-08-23 13:14:03	4
复旦大学附属眼耳鼻喉科医院	那个叫人山人海，上午挂号只能挂到下午，耳朵流血挂了急诊也排了半天，好在没啥大事，1分钟不到看完取药，3天就好了	小乖丹丹	2019-08-31 15:16:58	4
复旦大学附属眼耳鼻喉科医院	大热天的，被老板叫去滚一边里面买药又不是给自己看病，真是不开心，还好在网上预约了第一天去的时候还吃了闭门羹，真是难过死了，脚都磨破了，里面的工作人员态度超恶劣的，给我要的时候像扔飞镖一样的，差点砸到我头上，不过还好你没有志愿者，还是OK的该大概是那种大学生跑出来做的	小美美要变身	2019-08-15 16:49:13	3
复旦大学附属眼耳鼻喉科医院	上海知名的五官科医院（汾阳路总院） 儿童近视，矫正近视，都是在分院。不在总院噢。 临开学前来再看一次女儿的鼻炎。提前预约了时间来的。人还是很多。这次我们晚到了一会，自助机上无法挂号了，只能窗口挂号。 到了3楼先要签到，很快到我们了。看看也就2-3分钟。配了一堆药，[流泪][流泪]。医生使劲配的吧。 还有冲击和咀嚼片。	gina88	2019-08-21 14:45:28	3
复旦大学附属眼耳鼻喉科医院	这半个月都在跑医院，因为老公耳鸣，现在普中心看，鼻镜做出来说有新生物，提心吊胆的又做了活检和核磁共振，报告出来说是增生，就是炎症，为了让他放心，挂了五官科的门诊，11点到果然停车位很难了，这里的私人住所都会让你们停，就是收费贵，但能停也不错，门诊很快轮到了因为是预约的，但是我觉得不知道是这里的医生特别牛还是啥，看了其他医院的活检报告说，还是需要做鼻镜，做也无可厚非，但他说因为这里的医生经验更足，能一眼就看出这个是肿瘤还是增生，那我问一下噢，是不是这里是不需要做核磁共振和活检的呢，因为鼻检就能看出那么多东西了，其实你说做一下看一下是否还是那么大那我们也觉得OK的，这里鼻检中午还休息的，排队拿号排队等他们开门，也就是硬生生的等了1个半小时，算了，只是感叹一下我们国家的医院真的是“红火”[微笑]	zyhlc55	2019-08-24 15:55:28	3
复旦大学附属眼耳鼻喉科医院	孩子眼睛发痒一周了，考虑到五官科医院有些自己研发的普通药就十多元很便宜，疗效又好，想着乘开学前来看个原因。于是早饭后出发到院8点多，挂号付款15元。看病时已超过下午1点。医生问了情况后查看下眼睛便开了两瓶各位5毫升的眼药水，说病因可能是尘螨过敏[流汗]。两分钟后在底楼付款时我才知道这两瓶眼药水要115.88元。卖糕的就是自费也得58元啊。 也对，不然如果配个十几元的国产药水怎么对得起我和孩子等候得四个多小时呢？可难道一个小小的眼睛过敏就没有国产药水能用吗？你要配两个都进口的？ 好在我在十一点果断决定到附近吃了振鼎鸡。不然得饿肚子了。可怜我孩子一上午等下来实在太累了在回家路上坐我电瓶车后打瞌睡了差点摔下来。 于是我下定决心——生命诚可贵，时间也很宝贵，以后不到万不得已危及生命，断不会再来了。哦，那样就更不能来了。	匿名用户	2019-08-15 17:58:37	2
复旦大学附属眼耳鼻喉科医院	刚刚从五官科医院急诊出来 幸无大碍 等待的过程中突然听到保安在喊 你们门诊的不要在这里等！这里不是过夜的地方！出去找旅馆！中气之足着实令我一三十青年佩服 接着就看到一中年人带着一中老年人走了出来 各自身上背着一个大包 快出门了 看到一女医生/护士 向她咨询了网上预约挂号事宜 女医生/护士态度很好 耐心回答后 2位患者（家属）走出了门 看着这一幕 心里不禁感慨 现在看病真的太难 半夜就来排门诊的节奏 还要被保安驱赶	匿名用户	2019-08-26 00:50:11	2
复旦大学附属眼耳鼻喉科医院	复旦大学附属耳鼻喉医院，语音治疗室。很难找的地方。需要从急诊旁边的电梯上到3楼，然后走楼梯到7楼，这里有个小小的破破的地方。小朋友结巴，说话困难，属于需要障碍。之前去的浦江分院，那边的医生介绍过来的。不然都不知道还有这个科室。	小书童	2019-09-09 18:20:55	5
复旦大学附属眼耳鼻喉科医院	大半夜带娃来看五官科，说耳朵不舒服，担心是急性中耳炎，半夜急诊人不是很多，等了二十分钟就到了，只有一位医生，非常忙碌，晚上基本都是喉咙里卡了骨头，自己弄不出来的。大人小孩都有，有个娃压舌板一进去就吐了医生一身，医生说习惯了换了一身衣服，真心不容易。老年人和小孩一定吃鱼要特别小心！否则卡了真的吃苦头的。	我叫小芳芳呀	2019-09-11 13:23:40	5
复旦大学附属眼耳鼻喉科医院	最近嗓子发炎，去医院排队挂号都要那么多人吗！吓死我了！希望快点好起来吧！我还想吃好多好吃的！	LinDa52072	2019-09-15 18:29:33	5
复旦大学附属眼耳鼻喉科医院	小朋友一到秋季就容易上火。最近一直在流鼻血。儿科医院一时半会网上没有预约到当天的看病时间，来到了复旦大学附属眼耳鼻科医院，没想到半小时就看完了，医生很好。配好药用了几天有周转了。小朋友鼻子好了。谢谢这家医院里面的医生。	kitty_yeye	2019-09-26 10:17:05	5
复旦大学附属眼耳鼻喉科医院	前两天耳朵疼特意去看医生，里面环境一般，但是挂号看病的人超级多。无论是专家号还是普通就诊都排满了人。从上午一直等到下午两点才看到，医生很专业而且态度很好。总体来说很不错！	张沫沫i	2019-09-28 21:47:44	5
复旦大学附属眼耳鼻喉科医院	很讨厌来医院，最近的魔都是怎么了？天天下雨️出门一点都不方便，一路堵到医院，第二次来这个医院，人实在是太多了，从早上排队到12点了，还那么多少，等的花儿都谢了，最后来过之后说在网上可以预约，不用等那么长时间！	阿苏克迪	2019-09-06 11:46:41	4
复旦大学附属眼耳鼻喉科医院	第一次在一个医院等叫号等到心疼医生！ 之前带娃看耳朵，想来想去这里比较专业，没做功课就来了。下午2点左右挂的普通门诊，上楼一看瞬间傻眼，这哪是医院，活脱脱一个火车站候车室的即视感。无奈等呀等，等呀等，终于轮到的那一刻感觉只要见到医生就已经好了，简直不能再激动了[捂脸][捂脸][捂脸]。	吃貨小姐_pAn	2019-09-10 19:50:30	4
复旦大学附属眼耳鼻喉科医院	人超级超级超级多，需要一大早就去排队挂号，门口黄牛也很多	Alina_Dai	2019-09-12 19:10:47	4
复旦大学附属眼耳鼻喉科医院	全国五官科的权威医院，孩子3岁时在苏州诊断是鼻窦炎，开了药一直没犯，现在7岁感觉又复发了，临时排专家号肯定排不上了，中秋之前拜托了上海的朋友帮我挂的李厚勇的号，星期一一大早就赶来了，看这人山人海的，幸亏没啥大毛病，医生很好，就让回去吃药喷药，不用再检查啥的了	大汪吃喝玩乐go	2019-09-25 15:36:28	4
复旦大学附属眼耳鼻喉科医院	原来评价低，不是盖的，人多也是原因啊，门口黄牛就好多。 耳石症挂不到号，头晕目眩，熬了一夜，一大早开车，七点就到了，门口黄牛已经开始拉生意了，窗口挂号将近200+的长队，看了就吓人，自助挂号是最方便的。 叫号很快，一下子就几十号了，医生询问了病症，看了下耳朵就开药了，说吃了不舒服再来看专科。 问了哪一天的专科，都说自己网上查。 感觉非常不靠谱，光听病人阐述就开药了，药都是治疗神经病的。[发呆][发呆][发呆]	橙橙小狐狸	2019-09-06 11:02:02	3
复旦大学附属眼耳鼻喉科医院	这是第3次来这里了，第1次是来看一下没有配成药，第2次帮他配了8月份的药，现在是第3次了，来配9月份的药，因为这个药水是一个月有效期，每个月都要来配。 [愉快][愉快][愉快]先说挂号，本来想在网上预约的，后来发现全约满了，正好是中秋节，昨天不上班今天和明天都是执行的周末的安排，周末他是半天班，也就是只有今天上午和明天上午有人，医院下午不营业的。 到了之后，看到排队的人特别多，然后我就去自助挂号机上挂了，真的可以挂，还是很方便的，所以不要去排队，直接去自助挂号机挂。 [愉快][愉快]挂好号后，直接去服务台盖个章，和服务台的护士小姐说，我是来帮忙别人配药的，他就会给你盖一个戳：代配药。这个事情办好了之后， [愉快][愉快][愉快]然后到急诊的门口去开药，虽然挂号，7:30就挂好了，但是医生是8:00才正式上班，所以可以不要那么早，赶上8:00就行了。 今天人还比较多，排队还等了大概有半个小…	苏中自有颜如玉	2019-09-14 10:48:51	3
复旦大学附属眼耳鼻喉科医院	看病的人实在多，9点到医院，仅一个科室，挂号已超700人，惊恐。一直等…等…等…，到下午2点看病，离院已经下午3点。一个工作日交待了。[撇嘴]	玮玮	2019-09-18 19:26:38	3
复旦大学附属眼耳鼻喉科医院	总院在点评上两颗星的评价不无道理呀[微笑] 门诊楼有点老旧还比较小，人多到非常混乱，一楼室内的自助机器摆放过于隐秘，并且也没有咨询人员可以引导你操作，年纪大的只能追着小青年问[捂脸] 最后，建议在网上挂号预约一下，不然自己排队挂号要等非常久，被人插队插到你崩溃[懵逼]	Cassie	2019-09-25 11:38:44	3
复旦大学附属眼耳鼻喉科医院	来过好几次，都看的眼科。之前是因为体检说眼压高怀疑青光眼，所以来诊查一下。前前后后跑了好几次，要么挂不到专家专科号，要么就是有的项目要预约再做，前后花了一千块左右买了个心安。这次过来是眼睛有异物，下班路上吹进去的，医生一看就说有点严重，马上付费开单子去诊疗室。像是倒刺一样扎在眼睛里，医生一个一个夹掉，夹了半个多小时，我累医生也累。而且针一碰就出血，巨疼。其他倒没什么，就是吐槽下看病烦，十点多到的排队挂号，轮到看病已经等了五个小时了。心累啊。手机预约是隔天的，当天挂不了。	100923心	2019-09-27 18:55:01	3
复旦大学附属眼耳鼻喉科医院	老妈青光眼，一直要来复查配药，套牢了[尴尬]说实话，难以理解那些给四颗星了，我真真心一颗星也不想给，环境一塌糊涂，管理一塌糊涂，没有叫号，没有签到，测眼压后回来过号只能靠自己插队，唉～这看病的体验简直太差了，同为三甲和中山医院不能比啊！要不是青光眼的药只能这里配，真心不想来。话说这么混乱的就医次序，难道医生们没怨言么？	兰黛尔	2019-09-19 08:13:01	1
复旦大学附属眼耳鼻喉科医院	前阵子因为突发性耳聋 特意去看了这个医院 其他医院说我中耳炎 跑去这里一看 说我突聋了 恢复率一半一半 都看自己 我都吓的 以为过来配个药完事 后来挂了一周水 挂水碰到好多人跟我一样的情况 有的时间已经很长还没好 这给我心里造成很大压力 那一个星期头发都掉的变秃头 不过幸好后来好了	国民小姐姐_W3n	2019-10-02 10:04:21	5
复旦大学附属眼耳鼻喉科医院	人超级多，一大早上医院没开门就好多人在排队了；医生技术不错的；我挂的普通门诊，如果有人挂专家号估计有点难，一大早就满号了。	妥妥的墩墩	2019-10-09 20:38:43	5
复旦大学附属眼耳鼻喉科医院	[效果]很好 [环境]很好 [服务]很好	XIAOMENG	2019-10-17 00:00:14	5
复旦大学附属眼耳鼻喉科医院	2019.09.26 我是吧才会选国庆前夕来大医院配鼻炎药，早早的在网上预约了下午一点半挂号，结果还是等了四个小时！最关键的是，医生只给我开一瓶药！！多一瓶都不行！！！老娘花了四个小时就为了这瓶药！！！我想问那种代排队餐厅服务的，能不能代排队配药啊……	橙子橙子牙丶	2019-10-19 23:33:47	5
复旦大学附属眼耳鼻喉科医院	一早就到了 过了7点基本对面大厦 9/h找不到停车位了 周边有很多停车的拖 会带你去停 收费20 停车费另外付 这家医院的五官科实力还是很强的 浦江镇也开了分院 医生都是一样的 如果有车的人还是去浦江镇看吧 人少 环境也好一点 。	一条好汉	2019-10-25 09:05:11	5
复旦大学附属眼耳鼻喉科医院	应该是这一带区域最好的五官科专科医院了吧。排队的盛况真的是蛮厉害的。验血排队差不多50.60人了。现在手机上预约号还算方便。检查室门口的阿姨和坚持医生态度都不好，很不耐烦的，阿姨动作也很粗鲁。特需病房的护士阿姨态度就很好。病房餐也还可以，营养汤蛮好喝的。附近外卖也很多挺方便的。	闲着没事瞎逛逛	2019-10-01 11:53:37	4
复旦大学附属眼耳鼻喉科医院	以前就听说这家医院看病难，要很早很早就过去排队了，是带小朋友去看眼睛的，还好提早在网上预约了，不然不知道要看到猴年马月了	vivixie	2019-10-09 20:18:29	4
复旦大学附属眼耳鼻喉科医院	孩子开学后，检查视力，有点近视，就去五官科医院检查，后来眼科医生认为是由于眼睛疲劳引起的近视，所以就配了眼药水给孩子点滴 这是一家眼科比较有名的专科医院，虽然拥挤，但是来看病的患者依然很多，无论看病，挂号，配药都要排很长时间的队伍！	成熟的麦子会弯腰	2019-10-12 13:57:19	4
复旦大学附属眼耳鼻喉科医院	早上八点不到到达，轻科大厦和太原路路侧停车都已经满了，估计要七点前到达才能有车位。网上预约的陶磊医生，看孩子鼻炎鼻窦炎。门诊大厅人山人海。预约好了看病还是很快的，八点到九点出头可以拿药走人。给陶磊医生点赞，有问必答，有理有据，说清楚前因后果，给家长科普很多知识，不过度用药，实际情况实际分析，让人放心。	匿名用户	2019-10-15 22:43:25	4
复旦大学附属眼耳鼻喉科医院	隐形眼镜时间带太长了…华丽丽的结膜炎了[流泪]戴隐形眼镜16年…第一次…罢了。五官科医院的人真的是多多多…所以大家也不要抱怨医生不够热情了…你天天面对那么多人…你也笑不出来啊。能耐心的帮我们看病就好啦…医生还是很专业的。	作小乖要多喝水	2019-10-18 22:47:56	4
复旦大学附属眼耳鼻喉科医院	交通 坐地铁下来走一段就到啦，还是有点距离的 他好像有好几个分院 去看耳鼻喉科真的人超级超级多 不过现在支付方便了，基本都可以手机上操作 提前一天手机预约挂号就行 弟弟的鼻炎已经有很久了，来看了之后医生说没啥问题	小猴子	2019-10-20 18:43:11	4
复旦大学附属眼耳鼻喉科医院	总统来说人还是比较多的！这次过来代配药较前两次陪婆婆过来检查配药，时间上优化了很多！前两次每次都是手机上约好，然后过来排队基本每次早上来都得下午一两点才能看的上！第二次过来检查完和第一次配的药差不多，这段时间天气变冷！婆婆的鼻炎又犯了，她也懒的过来排队…… 代配药我大概十点到，一楼大厅咨询台告诉护士我是来代配药的，把婆婆的病例给她登记一下！然后直接自助挂号25元，挂完号直接去三楼耳鼻喉科护士台签到！就说只配药不看诊，护士会告诉你直接去33号配药室，一次只能配一个月的药量！去配完药直接外面机子上支付宝或微信付完钱去一楼对应的窗口拿药就可以！那天去犹豫是工作日，人还可以！前后也就花了一个多小时……	潇洒小姐897661	2019-10-26 21:06:44	4
[truncated: 28,407 more rows]
